# Supplementary material for: Eukfinder: a pipeline to retrieve microbial eukaryote genome sequences from metagenomic data
Source: mBio. 2025 Apr 10;16(5):e00699-25. doi: 10.1128/mbio.00699-25 (PMC12077102; doi:10.1128/mbio.00699-25)
Supplement: File S1 — Quast analysis of mock community tests. [file mbio.00699-25-s0001.xlsx]

## Sheet: Eukfinder_short
Results of Quast analysis of Mock community using Eukfinder_short
Assembly	Program	ReadSize	Test	DB	ave# contigs	# contigs (>= 0 bp)	# contigs (>= 1000 bp)	# contigs (>= 5000 bp)	# contigs (>= 10000 bp)	# contigs (>= 25000 bp)	# contigs (>= 50000 bp)	average total length	Total length (>= 0 bp)	Total length (>= 1000 bp)	Total length (>= 5000 bp)	Total length (>= 10000 bp)	Total length (>= 25000 bp)	Total length (>= 50000 bp)	# contigs	Largest contig	Total length	GC (%)	ave N50	N50	L50	ave genome frag	Genome fraction (%)	complete	fragmented	Missing	SCG_weighted	Completion_weighted	Misassembled contigs length	NG50	LG50
Eukfinder-short_NewDB_Read300K_Test1	Eukfinder-short	300K	Test1	NewDB	2042	2063	2063	3	0	0	0	2.9758e+06	2983068	2983068	19765	0	0	0	2063	7575	2983068	54.47	1413.25	1407	788	18.9733	19.084	32	466	1445	269.24	0.14	1794494
Eukfinder-short_NewDB_Read300K_Test2	Eukfinder-short	300K	Test2	NewDB		2043	2043	5	1	0	0		2987400	2987400	35961	11710	0	0	2043	11710	2987400	54.26		1418	768		19.07	37	463	1443	263.73	0.14	1781253
Eukfinder-short_NewDB_Read300K_Test3	Eukfinder-short	300K	Test3	NewDB		2009	2009	6	0	0	0		2943837	2943837	36503	0	0	0	2009	6822	2943837	54.61		1420	758		18.769	41	469	1433	281.83	0.15	1736683
Eukfinder-short_NewDB_Read300K_Test4	Eukfinder-short	300K	Test4	NewDB		2053	2053	5	0	0	0		2988894	2988894	33400	0	0	0	2053	8493	2988894	54.48		1408	778		18.97	32	483	1428	268.2	0.14	1774700
Eukfinder-short_NewDB_Read400K_Test1	Eukfinder-short	400K	Test1	NewDB	3620.5	3569	3569	12	2	0	0	5.84537e+06	5785221	5785221	92966	22683	0	0	3569	11811	5785221	54.44	1612.25	1616	1265	37.9372	37.535	161	918	864	670.5	0.35	2559466
Eukfinder-short_NewDB_Read400K_Test2	Eukfinder-short	400K	Test2	NewDB		3642	3642	19	2	0	0		5895165	5895165	121382	25129	0	0	3642	13298	5895165	54.41		1621	1288		38.296	189	934	820	705.65	0.36	2546639
Eukfinder-short_NewDB_Read400K_Test3	Eukfinder-short	400K	Test3	NewDB		3617	3617	13	1	0	0		5783189	5783189	91208	13818	0	0	3617	13818	5783189	54.33		1594	1292		37.487	170	913	860	677.71	0.35	2406713
Eukfinder-short_NewDB_Read400K_Test4	Eukfinder-short	400K	Test4	NewDB		3654	3654	18	2	0	0		5917910	5917910	121744	20953	0	0	3654	10786	5917910	54.44		1618	1286		38.431	197	926	820	710.22	0.37	2523122
Eukfinder-short_NewDB_Read500K_Test1	Eukfinder-short	500K	Test1	NewDB	4681	4667	4667	47	3	0	0	8.59477e+06	8599157	8599157	309219	34344	0	0	4667	12352	8599157	54.37	1917.5	1926	1542	56.63	56.566	467	1085	391	1127.11	0.58	2627659	1359	3023
Eukfinder-short_NewDB_Read500K_Test2	Eukfinder-short	500K	Test2	NewDB		4676	4676	40	1	0	0		8530908	8530908	259489	14489	0	0	4676	14489	8530908	54.4		1905	1549		56.228	460	1107	376	1124.33	0.58	2464798	1332	3081
Eukfinder-short_NewDB_Read500K_Test3	Eukfinder-short	500K	Test3	NewDB		4679	4679	42	3	0	0		8622421	8622421	269101	38300	0	0	4679	13417	8622421	54.42		1916	1551		56.826	479	1059	405	1115.87	0.57	2594722	1366	3027
Eukfinder-short_NewDB_Read500K_Test4	Eukfinder-short	500K	Test4	NewDB		4702	4702	51	4	0	0		8626597	8626597	336923	44616	0	0	4702	11414	8626597	54.33		1923	1556		56.9	453	1044	446	1080.74	0.56	2457525	1354	3029
Eukfinder-short_NewDB_Read750K_Test1	Eukfinder-short	750K	Test1	NewDB	4117	4142	4142	425	38	0	0	1.1393e+07	11408236	11408236	2970036	461242	0	0	4142	19789	11408236	54.42	3211.5	3208	1124	81.3282	81.384	1224	664	55	1652.4	0.85	1348704	2819	1450
Eukfinder-short_NewDB_Read750K_Test2	Eukfinder-short	750K	Test2	NewDB		4134	4134	434	33	0	0		11397770	11397770	2981286	417642	0	0	4134	19828	11397770	54.4		3243	1121		81.49	1253	622	68	1655.66	0.85	1379570	2871	1445
Eukfinder-short_NewDB_Read750K_Test3	Eukfinder-short	750K	Test3	NewDB		4094	4094	437	46	0	0		11409986	11409986	3118506	552980	0	0	4094	19819	11409986	54.44		3208	1101		81.37	1222	643	78	1645.24	0.85	1398807	2846	1424
Eukfinder-short_NewDB_Read750K_Test4	Eukfinder-short	750K	Test4	NewDB		4098	4098	408	44	1	0		11356157	11356157	2947710	548591	25780	0	4098	25780	11356157	54.39		3187	1113		81.069	1234	639	70	1648.67	0.85	1354025	2822	1447
Eukfinder-short_NewDB_Read1M_Test1	Eukfinder-short	1M	Test1	NewDB	3126.75	3134	3134	782	169	4	0	1.21839e+07	12206912	12206912	6490646	2304668	116901	0	3134	33902	12206912	54.51	5290	5326	707	88.6527	88.695	1529	388	26	1789.56	0.92	680803	4880	822
Eukfinder-short_NewDB_Read1M_Test2	Eukfinder-short	1M	Test2	NewDB		3103	3103	772	172	7	0		12220027	12220027	6537471	2402169	188915	0	3103	29605	12220027	54.53		5391	690		88.868	1543	373	27	1788.41	0.92	696906	4897	803
Eukfinder-short_NewDB_Read1M_Test3	Eukfinder-short	1M	Test3	NewDB		3142	3142	751	173	8	0		12130511	12130511	6371027	2392473	233998	0	3142	38322	12130511	54.49		5234	692		88.567	1526	390	27	1785.47	0.92	759064	4720	817
Eukfinder-short_NewDB_Read1M_Test4	Eukfinder-short	1M	Test4	NewDB		3128	3128	744	177	4	0		12178133	12178133	6354131	2475832	116328	0	3128	32013	12178133	54.51		5209	693		88.481	1536	379	28	1785.67	0.92	880308	4731	813
Eukfinder-short_NewDB_Read2M_Test1	Eukfinder-short	2M	Test1	NewDB	2274.25	2264	2264	842	343	40	1	1.28363e+07	12809501	12809501	9307458	5778588	1334597	50692	2264	50692	12809501	54.64	8866.5	8941	410	94.5095	94.459	1736	195	12	1869.27	0.96	380042	8557	442
Eukfinder-short_NewDB_Read2M_Test2	Eukfinder-short	2M	Test2	NewDB		2289	2289	848	336	37	3		12830515	12830515	9322944	5724475	1255489	160672	2289	57553	12830515	54.6		8828	410		94.422	1732	202	9	1866.88	0.96	315512	8416	441
Eukfinder-short_NewDB_Read2M_Test3	Eukfinder-short	2M	Test3	NewDB		2246	2246	862	334	39	3		12848707	12848707	9454365	5747047	1292388	168700	2246	63602	12848707	54.6		8851	406		94.605	1731	203	9	1868.45	0.96	317807	8425	436
Eukfinder-short_NewDB_Read2M_Test4	Eukfinder-short	2M	Test4	NewDB		2298	2298	846	328	42	3		12856443	12856443	9300867	5642092	1418279	158300	2298	56401	12856443	54.62		8846	412		94.552	1723	207	13	1865.16	0.96	235112	8465	442
Eukfinder-short_NewDB_Read5M_Test1	Eukfinder-short	5M	Test1	NewDB	1952.25	1935	1935	836	392	66	6	1.32349e+07	13236092	13236092	10525345	7399578	2314561	351787	1935	79458	13236092	54.74	11401.8	11623	319	97.015	97.079	1801	136	6	1896.57	0.98	569642	11363	325
Eukfinder-short_NewDB_Read5M_Test2	Eukfinder-short	5M	Test2	NewDB		1964	1964	813	381	65	9		13189526	13189526	10318991	7253729	2428166	561643	1964	79458	13189526	54.74		11107	319		96.906	1804	134	5	1896.72	0.98	646158	11003	327
Eukfinder-short_NewDB_Read5M_Test3	Eukfinder-short	5M	Test3	NewDB		1954	1954	813	394	73	5		13234762	13234762	10386110	7434646	2542501	329176	1954	81898	13234762	54.74		11352	318		97.012	1809	127	7	1895.31	0.98	648545	11226	324
Eukfinder-short_NewDB_Read5M_Test4	Eukfinder-short	5M	Test4	NewDB		1956	1956	824	386	69	8		13279379	13279379	10487959	7388290	2490503	488186	1956	79458	13279379	54.76		11525	316		97.063	1806	131	6	1896.19	0.98	660066	11365	321
Eukfinder-short_NewDB_Read10M_Test1	Eukfinder-short	10M	Test1	NewDB	1777	1787	1787	812	420	82	8	1.33669e+07	13380357	13380357	10980373	8208120	2985293	519997	1787	88446	13380357	54.81	13540	13400	288	97.7915	97.803	1832	109	2	1908.4	0.98	954526	13400	288
Eukfinder-short_NewDB_Read10M_Test2	Eukfinder-short	10M	Test2	NewDB		1770	1770	792	420	93	9		13369377	13369377	10986267	8386721	3272805	518997	1770	79458	13369377	54.83		14021	275		97.829	1847	93	3	1909.37	0.98	844436	13960	276
Eukfinder-short_NewDB_Read10M_Test3	Eukfinder-short	10M	Test3	NewDB		1764	1764	792	429	89	8		13350578	13350578	10934961	8384354	3101940	466071	1764	79458	13350578	54.81		13832	284		97.771	1835	104	4	1908.49	0.98	653362	13832	284
Eukfinder-short_NewDB_Read10M_Test4	Eukfinder-short	10M	Test4	NewDB		1787	1787	824	414	90	5		13367271	13367271	10969196	8039620	3091985	277037	1787	60719	13367271	54.8		12907	295		97.763	1845	95	3	1908.55	0.98	783281	12907	295

## Sheet: Eukfinder_short alt databases
Results of Quast analysis of Mock community using Eukfinder_short with alternative databases woST1 and woBlasto
Assembly	Program	ReadSize	Test	DB	ave# contigs	# contigs (>= 0 bp)	# contigs (>= 1000 bp)	# contigs (>= 5000 bp)	# contigs (>= 10000 bp)	# contigs (>= 25000 bp)	# contigs (>= 50000 bp)	average total length	Total length (>= 0 bp)	Total length (>= 1000 bp)	Total length (>= 5000 bp)	Total length (>= 10000 bp)	Total length (>= 25000 bp)	Total length (>= 50000 bp)	# contigs	Largest contig	Total length	GC (%)	ave N50	N50	L50	ave genome frag	Genome fraction (%)	complete	fragmented	Missing	SCG_weighted	Completion_weighted	Misassembled contigs length	NG50	LG50
Eukfinder-short_woST1_Read300K_Test1	Eukfinder-short	300K	Test1	woST1	1945.75	1963	1963	4	0	0	0	2.82491e+06	2832553	2832553	23043	0	0	0	1963	6235	2832553	54.37	1407.25	1398	753	17.9728	18.085	27	426	1490	245.82	0.13	1656175
Eukfinder-short_woST1_Read300K_Test2	Eukfinder-short	300K	Test2	woST1		1949	1949	5	1	0	0		2839106	2839106	35964	11711	0	0	1949	11711	2839106	54.16		1410	733		18.106	36	436	1471	246.86	0.13	1644343
Eukfinder-short_woST1_Read300K_Test3	Eukfinder-short	300K	Test3	woST1		1909	1909	7	0	0	0		2789079	2789079	42294	0	0	0	1909	7656	2789079	54.48		1422	721		17.709	40	437	1466	263.16	0.14	1580108
Eukfinder-short_woST1_Read300K_Test4	Eukfinder-short	300K	Test4	woST1		1962	1962	5	0	0	0		2838904	2838904	33473	0	0	0	1962	8740	2838904	54.42		1399	747		17.991	31	440	1472	247.22	0.13	1657870
Eukfinder-short_woST1_Read400K_Test1	Eukfinder-short	400K	Test1	woST1	3498	3447	3447	12	1	0	0	5612082	5541480	5541480	86931	11821	0	0	3447	11821	5541480	54.35	1596	1600	1228	36.3817	35.917	152	871	920	631.83	0.33	2497695
Eukfinder-short_woST1_Read400K_Test2	Eukfinder-short	400K	Test2	woST1		3489	3489	17	2	0	0		5622086	5622086	111610	25116	0	0	3489	13291	5622086	54.26		1613	1239		36.535	158	895	890	653.83	0.34	2362171
Eukfinder-short_woST1_Read400K_Test3	Eukfinder-short	400K	Test3	woST1		3499	3499	12	1	0	0		5580145	5580145	85117	13819	0	0	3499	13819	5580145	54.27		1577	1249		36.084	162	879	902	649	0.33	2440497
Eukfinder-short_woST1_Read400K_Test4	Eukfinder-short	400K	Test4	woST1		3557	3557	16	2	0	0		5704617	5704617	115933	20954	0	0	3557	10788	5704617	54.33		1594	1258		36.991	169	889	885	656.28	0.34	2414759
Eukfinder-short_woST1_Read500K_Test1	Eukfinder-short	500K	Test1	woST1	4597.25	4582	4582	41	3	0	0	8340119	8325871	8325871	265476	33045	0	0	4582	11498	8325871	54.26	1889	1900	1527	54.7767	54.577	434	1065	444	1078.12	0.55	2640943	1239	3297
Eukfinder-short_woST1_Read500K_Test2	Eukfinder-short	500K	Test2	woST1		4587	4587	37	1	0	0		8287690	8287690	239135	14556	0	0	4587	14556	8287690	54.31		1878	1520		54.493	422	1097	424	1078.44	0.56	2549538	1223	3315
Eukfinder-short_woST1_Read500K_Test3	Eukfinder-short	500K	Test3	woST1		4626	4626	38	2	0	0		8395436	8395436	243914	26431	0	0	4626	13417	8395436	54.32		1879	1547		55.132	448	1058	437	1074.12	0.55	2633046	1243	3277
Eukfinder-short_woST1_Read500K_Test4	Eukfinder-short	500K	Test4	woST1		4594	4594	42	5	0	0		8351479	8351479	288435	55396	0	0	4594	11576	8351479	54.22		1899	1528		54.905	408	1063	472	1041.31	0.54	2515508	1234	3275
Eukfinder-short_woST1_Read750K_Test1	Eukfinder-short	750K	Test1	woST1	4188.75	4209	4209	403	31	1	0	11291602	11316057	11316057	2783106	391354	27989	0	4209	27989	11316057	54.35	3131	3136	1153	80.1252	80.191	1170	707	66	1621.09	0.83	1538881	2568	1610
Eukfinder-short_woST1_Read750K_Test2	Eukfinder-short	750K	Test2	woST1		4202	4202	384	28	0	0		11279206	11279206	2622268	346352	0	0	4202	19383	11279206	54.34		3144	1162		80.231	1215	649	79	1629.83	0.84	1558479	2575	1628
Eukfinder-short_woST1_Read750K_Test3	Eukfinder-short	750K	Test3	woST1		4160	4160	396	39	0	0		11289335	11289335	2789543	463523	0	0	4160	19714	11289335	54.35		3133	1142		80.109	1184	670	89	1618.39	0.83	1608523	2595	1588
Eukfinder-short_woST1_Read750K_Test4	Eukfinder-short	750K	Test4	woST1		4184	4184	384	32	1	0		11281810	11281810	2695214	400343	25714	0	4184	25714	11281810	54.35		3111	1157		79.97	1182	677	84	1621.63	0.83	1556898	2601	1591
Eukfinder-short_woST1_Read1M_Test1	Eukfinder-short	1M	Test1	woST1	3213.5	3223	3223	750	152	3	0	1.20808e+07	12118401	12118401	6140293	2036686	83002	0	3223	29367	12118401	54.46	5038.5	5076	734	87.947	87.973	1494	421	28	1775.85	0.91	839115	4211	925
Eukfinder-short_woST1_Read1M_Test2	Eukfinder-short	1M	Test2	woST1		3171	3171	738	150	5	0		12071050	12071050	6150209	2103983	137292	0	3171	29605	12071050	54.43		5105	716		88.127	1513	402	28	1776.39	0.91	773737	4154	928
Eukfinder-short_woST1_Read1M_Test3	Eukfinder-short	1M	Test3	woST1		3236	3236	724	150	8	0		12058943	12058943	6026591	2070024	225883	0	3236	38028	12058943	54.44		4997	725		87.958	1495	422	26	1771.62	0.91	961645	4166	933
Eukfinder-short_woST1_Read1M_Test4	Eukfinder-short	1M	Test4	woST1		3224	3224	719	159	1	0		12074945	12074945	5982259	2176144	32013	0	3224	32013	12074945	54.44		4976	731		87.73	1502	414	27	1772.7	0.91	1006938	4051	940
Eukfinder-short_woST1_Read2M_Test1	Eukfinder-short	2M	Test1	woST1	2317.5	2311	2311	828	342	38	0	1.27929e+07	12769257	12769257	9115544	5688257	1232743	0	2311	49520	12769257	54.6	8615	8786	417	94.1257	94.059	1716	215	12	1863.19	0.96	379775	8038	475
Eukfinder-short_woST1_Read2M_Test2	Eukfinder-short	2M	Test2	woST1		2347	2347	854	335	34	1		12791853	12791853	9166755	5529593	1086635	52201	2347	52201	12791853	54.57		8538	429		94.076	1711	220	12	1860.29	0.96	336586	7723	484
Eukfinder-short_woST1_Read2M_Test3	Eukfinder-short	2M	Test3	woST1		2278	2278	877	329	36	1		12795282	12795282	9360012	5537898	1165858	50526	2278	50526	12795282	54.57		8633	422		94.174	1709	224	10	1860.03	0.96	377345	7730	479
Eukfinder-short_woST1_Read2M_Test4	Eukfinder-short	2M	Test4	woST1		2334	2334	855	318	38	1		12815266	12815266	9207425	5397468	1236721	56401	2334	56401	12815266	54.58		8503	428		94.194	1702	227	14	1859.28	0.96	241163	7775	488
Eukfinder-short_woST1_Read5M_Test1	Eukfinder-short	5M	Test1	woST1	1997	1973	1973	839	383	64	6	1.3218e+07	13191602	13191602	10390621	7191821	2271864	351787	1973	79458	13191602	54.71	11076	11099	327	96.7535	96.771	1789	148	6	1891.99	0.97	524312	10619	346
Eukfinder-short_woST1_Read5M_Test2	Eukfinder-short	5M	Test2	woST1		2029	2029	824	383	62	7		13231095	13231095	10264450	7142641	2266132	440226	2029	79458	13231095	54.72		10906	333		96.624	1786	151	6	1890.66	0.97	534530	10485	354
Eukfinder-short_woST1_Read5M_Test3	Eukfinder-short	5M	Test3	woST1		2015	2015	821	388	69	5		13240850	13240850	10306759	7257205	2409419	329284	2015	81898	13240850	54.73		11063	328		96.772	1795	141	7	1890.66	0.97	645159	10540	346
Eukfinder-short_woST1_Read5M_Test4	Eukfinder-short	5M	Test4	woST1		1971	1971	830	378	68	8		13208487	13208487	10388910	7195475	2416809	485974	1971	79458	13208487	54.72		11236	323		96.847	1791	146	6	1892.31	0.97	533099	10905	337
Eukfinder-short_woST1_Read10M_Test1	Eukfinder-short	10M	Test1	woST1	1815	1809	1809	813	409	80	8	1.33371e+07	13351283	13351283	10882356	8035959	2907041	499927	1809	82394	13351283	54.79	13082	13030	290	97.549	97.578	1829	111	3	1904.97	0.98	792253	12461	296
Eukfinder-short_woST1_Read10M_Test2	Eukfinder-short	10M	Test2	woST1		1814	1814	802	409	90	9		13341133	13341133	10880500	8101343	3142919	518897	1814	79458	13341133	54.8		13272	285		97.578	1838	101	4	1905.62	0.98	743515	13226	290
Eukfinder-short_woST1_Read10M_Test3	Eukfinder-short	10M	Test3	woST1		1808	1808	798	415	89	6		13328984	13328984	10817908	8115618	3071931	358785	1808	79458	13328984	54.8		13419	288		97.582	1824	115	4	1903.61	0.98	699361	12474	300
Eukfinder-short_woST1_Read10M_Test4	Eukfinder-short	10M	Test4	woST1		1829	1829	816	406	84	6		13327087	13327087	10787515	7843045	2925985	351659	1829	79458	13327087	54.78		12607	300		97.458	1827	111	5	1902.44	0.98	629315	12323	310
Assembly	Program	ReadSize	Test	DB	ave# contigs	# contigs (>= 0 bp)	# contigs (>= 1000 bp)	# contigs (>= 5000 bp)	# contigs (>= 10000 bp)	# contigs (>= 25000 bp)	# contigs (>= 50000 bp)	average Total length	Total length (>= 0 bp)	Total length (>= 1000 bp)	Total length (>= 5000 bp)	Total length (>= 10000 bp)	Total length (>= 25000 bp)	Total length (>= 50000 bp)	# contigs	Largest contig	Total length	GC (%)	ave N50	N50	L50	ave genome frag	Genome fraction (%)	complete	fragmented	Missing	SCG_weighted	Completion_weighted	Misassembled contigs length	NG50	LG50
Eukfinder-short_woBlasto_Read300K_Test1	Eukfinder-short	300K	Test1	woBlasto	1820.25	1835	1835	3	0	0	0	2.64024e+06	2643767	2643767	17770	0	0	0	1835	6235	2643767	54.05	1403.5	1389	702	16.7503	16.829	27	388	1528	223.33	0.11	1713536
Eukfinder-short_woBlasto_Read300K_Test2	Eukfinder-short	300K	Test2	woBlasto		1818	1818	4	1	0	0		2650403	2650403	30257	11712	0	0	1818	11712	2650403	53.86		1417	683		16.818	28	386	1529	215.5	0.11	1723368
Eukfinder-short_woBlasto_Read300K_Test3	Eukfinder-short	300K	Test3	woBlasto		1783	1783	5	0	0	0		2598363	2598363	30093	0	0	0	1783	6762	2598363	54.14		1413	673		16.46	36	404	1503	239.73	0.12	1666686
Eukfinder-short_woBlasto_Read300K_Test4	Eukfinder-short	300K	Test4	woBlasto		1845	1845	5	0	0	0		2668413	2668413	30973	0	0	0	1845	6710	2668413	54.17		1395	700		16.894	28	412	1503	228.71	0.12	1718544
Eukfinder-short_woBlasto_Read400K_Test1	Eukfinder-short	400K	Test1	woBlasto	3340	3326	3326	12	0	0	0	5287111	5268065	5268065	81395	0	0	0	3326	8399	5268065	54.12	1577.75	1573	1188	34.244	34.131	128	842	973	587.36	0.3	2506618
Eukfinder-short_woBlasto_Read400K_Test2	Eukfinder-short	400K	Test2	woBlasto		3344	3344	13	1	0	0		5280820	5280820	81479	11833	0	0	3344	11833	5280820	54.02		1580	1205		34.282	138	821	984	588.99	0.3	2503681
Eukfinder-short_woBlasto_Read400K_Test3	Eukfinder-short	400K	Test3	woBlasto		3364	3364	8	1	0	0		5290602	5290602	62431	13823	0	0	3364	13823	5290602	54.01		1566	1216		34.197	144	827	972	598.72	0.31	2441375
Eukfinder-short_woBlasto_Read400K_Test4	Eukfinder-short	400K	Test4	woBlasto		3326	3326	16	2	0	0		5308957	5308957	112228	20960	0	0	3326	10798	5308957	54.07		1592	1180		34.366	153	825	965	598.3	0.31	2521877
Eukfinder-short_woBlasto_Read500K_Test1	Eukfinder-short	500K	Test1	woBlasto	4482.25	4497	4497	33	2	0	0	8012249	8019094	8019094	218104	21992	0	0	4497	11498	8019094	54.08	1849.75	1849	1515	52.408	52.377	389	1070	484	1028.01	0.53	2605230	1296	3143
Eukfinder-short_woBlasto_Read500K_Test2	Eukfinder-short	500K	Test2	woBlasto		4457	4457	27	1	0	0		7950598	7950598	185625	14598	0	0	4457	14598	7950598	54.06		1843	1490		52.05	382	1070	491	1019.46	0.52	2524220	1286	3172
Eukfinder-short_woBlasto_Read500K_Test3	Eukfinder-short	500K	Test3	woBlasto		4478	4478	34	2	0	0		8030868	8030868	219595	25914	0	0	4478	13417	8030868	54.12		1855	1507		52.569	395	1058	490	1013.4	0.52	2614871	1311	3138
Eukfinder-short_woBlasto_Read500K_Test4	Eukfinder-short	500K	Test4	woBlasto		4497	4497	41	5	0	0		8048436	8048436	278708	55361	0	0	4497	11391	8048436	53.98		1852	1507		52.636	359	1053	531	978.7	0.5	2480662	1300	3133
Eukfinder-short_woBlasto_Read750K_Test1	Eukfinder-short	750K	Test1	woBlasto	4263.5	4301	4301	346	24	0	0	1.10847e+07	11086254	11086254	2365078	289427	0	0	4301	19789	11086254	54.23	3018.75	3009	1199	78.3825	78.425	1090	769	84	1577.88	0.81	1498105	2733	1503
Eukfinder-short_woBlasto_Read750K_Test2	Eukfinder-short	750K	Test2	woBlasto		4314	4314	337	18	0	0		11116913	11116913	2252123	223768	0	0	4314	19382	11116913	54.21		3001	1224		78.686	1135	712	96	1589.48	0.82	1439984	2763	1517
Eukfinder-short_woBlasto_Read750K_Test3	Eukfinder-short	750K	Test3	woBlasto		4215	4215	362	28	0	0		11065141	11065141	2477748	333263	0	0	4215	19775	11065141	54.19		3035	1178		78.172	1112	725	106	1574.77	0.81	1524466	2739	1498
Eukfinder-short_woBlasto_Read750K_Test4	Eukfinder-short	750K	Test4	woBlasto		4224	4224	340	28	1	0		11070442	11070442	2367626	343634	25719	0	4224	25719	11070442	54.19		3030	1182		78.247	1110	726	107	1579.66	0.81	1490960	2737	1514
Eukfinder-short_woBlasto_Read1M_Test1	Eukfinder-short	1M	Test1	woBlasto	3316.25	3299	3299	722	124	0	0	1.1952e+07	11965188	11965188	5750134	1672624	0	0	3299	24185	11965188	54.34	4736.75	4827	770	86.8337	86.939	1451	457	35	1753.5	0.9	756627	4560	864
Eukfinder-short_woBlasto_Read1M_Test2	Eukfinder-short	1M	Test2	woBlasto		3291	3291	689	122	4	0		11950115	11950115	5593709	1697310	107238	0	3291	28660	11950115	54.33		4732	768		87.082	1475	437	31	1761.63	0.91	683949	4614	850
Eukfinder-short_woBlasto_Read1M_Test3	Eukfinder-short	1M	Test3	woBlasto		3353	3353	711	122	5	0		11969061	11969061	5679717	1676461	148463	0	3353	38028	11969061	54.36		4724	774		86.876	1459	455	29	1751.99	0.9	837822	4442	864
Eukfinder-short_woBlasto_Read1M_Test4	Eukfinder-short	1M	Test4	woBlasto		3322	3322	684	139	1	0		11923723	11923723	5535160	1839806	32016	0	3322	32016	11923723	54.37		4664	773		86.438	1448	464	31	1751.68	0.9	963125	4387	869
Eukfinder-short_woBlasto_Read2M_Test1	Eukfinder-short	2M	Test1	woBlasto	2379.25	2363	2363	834	331	36	0	1.2739e+07	12716163	12716163	8968308	5400666	1121143	0	2363	49520	12716163	54.56	8286.25	8525	436	93.685	93.606	1695	235	13	1855.96	0.96	346617	8293	452
Eukfinder-short_woBlasto_Read2M_Test2	Eukfinder-short	2M	Test2	woBlasto		2405	2405	851	327	32	0		12743790	12743790	8967585	5315867	1010479	0	2405	44862	12743790	54.53		8176	444		93.634	1700	230	13	1854.21	0.95	329198	8135	464
Eukfinder-short_woBlasto_Read2M_Test3	Eukfinder-short	2M	Test3	woBlasto		2358	2358	868	323	32	1		12753797	12753797	9118204	5314664	1042039	50526	2358	50526	12753797	54.53		8233	440		93.757	1689	242	12	1853.29	0.95	330637	8056	456
Eukfinder-short_woBlasto_Read2M_Test4	Eukfinder-short	2M	Test4	woBlasto		2391	2391	853	317	34	0		12742209	12742209	8994205	5180857	1056252	0	2391	40875	12742209	54.54		8211	449		93.743	1684	245	14	1851.44	0.95	228365	8124	461
Eukfinder-short_woBlasto_Read5M_Test1	Eukfinder-short	5M	Test1	woBlasto	2019.5	1997	1997	843	381	63	6	1.31582e+07	13159388	13159388	10309771	7054654	2196131	351787	1997	79458	13159388	54.69	10856.5	10879	336	96.5373	96.543	1776	160	7	1888.33	0.97	476938	10924	335
Eukfinder-short_woBlasto_Read5M_Test2	Eukfinder-short	5M	Test2	woBlasto		2040	2040	824	385	55	6		13124223	13124223	10104702	7011324	2011033	389518	2040	79458	13124223	54.69		10722	342		96.377	1779	157	7	1887.61	0.97	561033	10763	339
Eukfinder-short_woBlasto_Read5M_Test3	Eukfinder-short	5M	Test3	woBlasto		2032	2032	839	380	67	4		13182674	13182674	10256033	7038182	2298813	272883	2032	81898	13182674	54.69		10718	337		96.615	1780	157	6	1888.29	0.97	677294	10973	334
Eukfinder-short_woBlasto_Read5M_Test4	Eukfinder-short	5M	Test4	woBlasto		2009	2009	819	381	63	8		13166368	13166368	10230166	7147979	2250365	486067	2009	79458	13166368	54.7		11107	328		96.614	1771	166	6	1887.07	0.97	518974	11107	330
Eukfinder-short_woBlasto_Read10M_Test1	Eukfinder-short	10M	Test1	woBlasto	1838.5	1828	1828	821	401	81	9	13321421	13325429	13325429	10829537	7868400	2935679	554040	1828	82394	13325429	54.77	12700.2	12592	294	97.4283	97.396	1828	111	4	1901.96	0.98	726829	13022	291
Eukfinder-short_woBlasto_Read10M_Test2	Eukfinder-short	10M	Test2	woBlasto		1826	1826	798	408	86	8		13321157	13321157	10798211	8045294	3001780	468820	1826	79458	13321157	54.78		13254	288		97.43	1833	106	4	1901.87	0.98	735679	13226	287
Eukfinder-short_woBlasto_Read10M_Test3	Eukfinder-short	10M	Test3	woBlasto		1853	1853	800	409	80	6		13319604	13319604	10679165	7903462	2845036	378094	1853	82571	13319604	54.78		12594	297		97.485	1822	117	4	1902.39	0.98	700451	13390	290
Eukfinder-short_woBlasto_Read10M_Test4	Eukfinder-short	10M	Test4	woBlasto		1847	1847	826	412	81	4		13319494	13319494	10772083	7810755	2763751	219019	1847	60719	13319494	54.77		12361	308		97.402	1823	114	6	1900.19	0.98	694527	12488	302

## Sheet: Refmapping
Results of Quast analysis of Mock community using Refmapping and ST1 reference genome, both local and global results are shown.
Assembly	Program	ReadSize	Test	DB	ave# contigs	# contigs (>= 0 bp)	# contigs (>= 1000 bp)	# contigs (>= 5000 bp)	# contigs (>= 10000 bp)	# contigs (>= 25000 bp)	# contigs (>= 50000 bp)	average Total length	Total length (>= 0 bp)	Total length (>= 1000 bp)	Total length (>= 5000 bp)	Total length (>= 10000 bp)	Total length (>= 25000 bp)	Total length (>= 50000 bp)	# contigs	Largest contig	Total length	GC (%)	ave N50	N50	L50	ave genome frag	Genome fraction (%)	complete	fragmented	Missing	SCG_weighted	Completion_weighted	Misassembled contigs length	NG50	LG50
Refmapping_local_Read300K_Test1	Refmapping	300K	Test1	local	2884.25	2904	2904	30	2	0	0	5.34387e+06	5417214	5417214	194226	23931	0	0	2904	13883	5417214	54.43	1927.75	1949	958	37.3135	37.802	60	1113	770	627	0.32	5134899
Refmapping_local_Read300K_Test2	Refmapping	300K	Test2	local		2883	2883	38	1	0	0		5309656	5309656	235902	11541	0	0	2883	11541	5309656	54.49		1916	943		37.095	60	1078	805	612.6	0.32	5036087
Refmapping_local_Read300K_Test3	Refmapping	300K	Test3	local		2864	2864	31	2	0	0		5287185	5287185	200235	21092	0	0	2864	10958	5287185	54.49		1931	938		36.939	68	1056	819	612.72	0.32	4991960
Refmapping_local_Read300K_Test4	Refmapping	300K	Test4	local		2886	2886	38	1	0	0		5361426	5361426	241780	11103	0	0	2886	11103	5361426	54.47		1915	936		37.418	57	1058	828	596.22	0.31	5071169
Refmapping_local_Read400K_Test1	Refmapping	400K	Test1	local	3513.5	3474	3474	124	7	0	0	7.64942e+06	7548612	7548612	804964	81495	0	0	3474	12670	7548612	54.5	2408	2421	1041	54.1785	53.519	234	1345	364	1019.79	0.52	6757823	1261	2710
Refmapping_local_Read400K_Test2	Refmapping	400K	Test2	local		3547	3547	124	4	0	0		7727616	7727616	797886	51364	0	0	3547	15074	7727616	54.52		2387	1081		54.716	239	1391	313	1063.41	0.55	6936360	1336	2650
Refmapping_local_Read400K_Test3	Refmapping	400K	Test3	local		3498	3498	115	3	0	0		7557274	7557274	710011	32884	0	0	3498	11426	7557274	54.51		2396	1060		53.535	230	1357	356	1028.11	0.53	6791896	1276	2730
Refmapping_local_Read400K_Test4	Refmapping	400K	Test4	local		3535	3535	121	6	0	0		7764193	7764193	773034	65140	0	0	3535	12980	7764193	54.48		2428	1073		54.944	251	1374	318	1063.1	0.55	6992796	1351	2613
Refmapping_local_Read500K_Test1	Refmapping	500K	Test1	local	4045.75	3855	3855	221	9	0	0	9.32662e+06	9426500	9426500	1428913	102069	0	0	3855	12806	9426500	54.48	2651.5	2884	1143	66.7982	67.574	573	1217	153	1354.71	0.7	7442463	2016	1957
Refmapping_local_Read500K_Test2	Refmapping	500K	Test2	local		4278	4278	123	7	0	0		9210479	9210479	795338	87194	0	0	4278	16177	9210479	54.41		2407	1311		65.814	591	1169	183	1317.01	0.68	5839348	1688	2341
Refmapping_local_Read500K_Test3	Refmapping	500K	Test3	local		3822	3822	221	5	0	0		9439391	9439391	1406913	65953	0	0	3822	20226	9439391	54.47		2880	1149		67.704	572	1234	137	1362.01	0.7	7511516	2057	1953
Refmapping_local_Read500K_Test4	Refmapping	500K	Test4	local		4228	4228	124	4	0	0		9230104	9230104	783133	46495	0	0	4228	12806	9230104	54.47		2435	1311		66.101	561	1168	214	1291.56	0.66	5834066	1741	2320
Refmapping_local_Read750K_Test1	Refmapping	750K	Test1	local	3575.75	3548	3548	571	69	0	0	11683543	11647640	11647640	4234832	896401	0	0	3548	23713	11647640	54.48	3734.75	3743	938	84.8752	84.646	1293	614	36	1707.34	0.88	4393695	3319	1186
Refmapping_local_Read750K_Test2	Refmapping	750K	Test2	local		3548	3548	553	71	0	0		11681429	11681429	4111559	908890	0	0	3548	22927	11681429	54.51		3791	950		84.902	1334	567	42	1713.25	0.88	4343308	3340	1190
Refmapping_local_Read750K_Test3	Refmapping	750K	Test3	local		3535	3535	551	80	0	0		11669623	11669623	4205949	1042463	0	0	3535	22512	11669623	54.5		3745	928		84.786	1316	592	35	1714.51	0.88	4336410	3312	1172
Refmapping_local_Read750K_Test4	Refmapping	750K	Test4	local		3672	3672	543	75	1	0		11735480	11735480	4083511	998755	35621	0	3672	35621	11735480	54.44		3660	958		85.167	1382	524	37	1723.51	0.89	3308382	3267	1196
Refmapping_local_Read1M_Test1	Refmapping	1M	Test1	local	2633.5	2877	2877	806	218	10	0	1.22505e+07	12239453	12239453	7143282	3137467	297038	0	2877	34132	12239453	54.54	6447	5884	617	89.8528	89.592	1575	352	16	1809.59	0.93	2573976	5374	718
Refmapping_local_Read1M_Test2	Refmapping	1M	Test2	local		2526	2526	820	266	15	0		12294955	12294955	7804815	3929658	432523	0	2526	37225	12294955	54.58		6757	537		90.227	1579	352	12	1819.63	0.94	4177933	6219	620
Refmapping_local_Read1M_Test3	Refmapping	1M	Test3	local		2556	2556	838	243	13	0		12231897	12231897	7768444	3607321	385599	0	2556	38577	12231897	54.57		6669	552		89.754	1560	365	18	1807.83	0.93	3841987	6036	642
Refmapping_local_Read1M_Test4	Refmapping	1M	Test4	local		2575	2575	809	245	13	0		12235876	12235876	7606913	3684834	378449	0	2575	40444	12235876	54.58		6478	548		89.838	1563	366	14	1808.85	0.93	3731101	5915	640
Refmapping_local_Read2M_Test1	Refmapping	2M	Test1	local	2043	2040	2040	860	357	49	4	1.26717e+07	12681637	12681637	9794873	6245356	1680999	229001	2040	68862	12681637	54.71	9912	9740	367	93.6687	93.722	1747	188	8	1877.21	0.97	2557024	9317	403
Refmapping_local_Read2M_Test2	Refmapping	2M	Test2	local		2063	2063	835	366	47	2		12664519	12664519	9630762	6300613	1551168	101819	2063	50933	12664519	54.71		9933	370		93.616	1746	191	6	1875.64	0.97	2094197	9423	406
Refmapping_local_Read2M_Test3	Refmapping	2M	Test3	local		2027	2027	852	370	42	4		12676691	12676691	9733912	6317421	1464282	208072	2027	54560	12676691	54.7		9964	373		93.718	1742	191	10	1873.18	0.96	2312402	9424	409
Refmapping_local_Read2M_Test4	Refmapping	2M	Test4	local		2042	2042	844	363	49	3		12663790	12663790	9731139	6345368	1686811	160734	2042	59172	12663790	54.7		10011	362		93.619	1747	182	14	1872.58	0.96	2530212	9542	399
Refmapping_local_Read5M_Test1	Refmapping	5M	Test1	local	1764.5	1785	1785	814	419	61	8	1.28832e+07	12883253	12883253	10526793	7722860	2247659	486288	1785	82270	12883253	54.84	12613	12422	304	95.1347	95.162	1823	112	8	1899.65	0.98	2737008	11830	325
Refmapping_local_Read5M_Test2	Refmapping	5M	Test2	local		1729	1729	800	409	77	7		12884828	12884828	10607088	7845698	2746863	415861	1729	76975	12884828	54.85		13251	286		95.146	1824	111	8	1898.23	0.98	3256637	12624	305
Refmapping_local_Read5M_Test3	Refmapping	5M	Test3	local		1773	1773	822	411	73	8		12887483	12887483	10582158	7677252	2580468	453031	1773	68943	12887483	54.84		12411	300		95.097	1812	127	4	1899.95	0.98	3109940	11814	320
Refmapping_local_Read5M_Test4	Refmapping	5M	Test4	local		1771	1771	812	404	76	9		12877139	12877139	10546380	7673414	2770487	563282	1771	90463	12877139	54.85		12368	293		95.134	1827	109	7	1900.43	0.98	2853864	11891	313
Refmapping_local_Read10M_Test1	Refmapping	10M	Test1	local	1601	1607	1607	780	430	89	11	1.29855e+07	12989964	12989964	11014704	8534974	3291630	685608	1607	87532	12989964	54.91	14631.2	14441	261	95.755	95.813	1860	80	3	1914.28	0.99	3592013	14094	275
Refmapping_local_Read10M_Test2	Refmapping	10M	Test2	local		1595	1595	776	421	104	8		12980823	12980823	11034274	8545865	3678652	471470	1595	82793	12980823	54.91		15002	254		95.659	1859	78	6	1912.72	0.98	3657822	14345	267
Refmapping_local_Read10M_Test3	Refmapping	10M	Test3	local		1597	1597	771	422	94	13		12997157	12997157	11015112	8555085	3510546	809215	1597	90596	12997157	54.91		14522	253		95.859	1861	77	5	1913.68	0.98	3811765	14082	267
Refmapping_local_Read10M_Test4	Refmapping	10M	Test4	local		1605	1605	781	425	96	11		12974235	12974235	11009868	8511571	3422377	648857	1605	82394	12974235	54.91		14560	258		95.689	1863	74	6	1913.02	0.98	3442247	14072	272
Assembly	Program	ReadSize	Test	DB	ave# contigs	# contigs (>= 0 bp)	# contigs (>= 1000 bp)	# contigs (>= 5000 bp)	# contigs (>= 10000 bp)	# contigs (>= 25000 bp)	# contigs (>= 50000 bp)	average Total length	Total length (>= 0 bp)	Total length (>= 1000 bp)	Total length (>= 5000 bp)	Total length (>= 10000 bp)	Total length (>= 25000 bp)	Total length (>= 50000 bp)	# contigs	Largest contig	Total length	GC (%)	ave N50	N50	L50	ave genome frag	Genome fraction (%)	complete	fragmented	Missing	SCG_weighted	Completion_weighted	Misassembled contigs length	NG50	LG50
Refmapping_global_Read300K_Test1	Refmapping	300K	Test1	global	172	183	183	2	0	0	0	248146	264303	264303	13268	0	0	0	183	6709	264303	53.57	1336.75	1335	66	1.7755	1.886		24	1919	11.54	0.01	157318
Refmapping_global_Read300K_Test2	Refmapping	300K	Test2	global		165	165	2	0	0	0		238571	238571	14185	0	0	0	165	7448	238571	54.15		1317	60		1.701	1	18	1924	9.96	0.01	135630
Refmapping_global_Read300K_Test3	Refmapping	300K	Test3	global		175	175	1	0	0	0		247395	247395	6415	0	0	0	175	6415	247395	53.9		1302	65		1.777		25	1918	13.23	0.01	131616
Refmapping_global_Read300K_Test4	Refmapping	300K	Test4	global		165	165	2	0	0	0		242315	242315	11780	0	0	0	165	6597	242315	53.89		1393	59		1.738	1	19	1923	10.5	0.01	148159
Refmapping_global_Read400K_Test1	Refmapping	400K	Test1	global	506.75	521	521	4	0	0	0	714554	739879	739879	25357	0	0	0	521	7303	739879	54.64	1316	1330	196	5.1625	5.345	9	90	1844	53.68	0.03	424662
Refmapping_global_Read400K_Test2	Refmapping	400K	Test2	global		497	497	3	0	0	0		703696	703696	20777	0	0	0	497	7609	703696	54.51		1324	188		5.072	1	91	1851	46.1	0.02	434286
Refmapping_global_Read400K_Test3	Refmapping	400K	Test3	global		508	508	3	0	0	0		702584	702584	23176	0	0	0	508	9476	702584	54.47		1287	194		5.093	7	80	1856	47.88	0.02	422546
Refmapping_global_Read400K_Test4	Refmapping	400K	Test4	global		501	501	3	1	0	0		712058	712058	23708	10181	0	0	501	10181	712058	54.14		1323	190		5.14	5	73	1865	42.54	0.02	446845
Refmapping_global_Read500K_Test1	Refmapping	500K	Test1	global	1047.75	1036	1036	6	1	0	0	1.52029e+06	1507998	1507998	41289	11050	0	0	1036	11050	1507998	54.71	1385	1394	386	11.0395	10.967	26	209	1708	127.8	0.07	880190
Refmapping_global_Read500K_Test2	Refmapping	500K	Test2	global		1042	1042	6	0	0	0		1506373	1506373	39711	0	0	0	1042	9224	1506373	54.66		1383	391		10.924	17	210	1716	124.52	0.06	843669
Refmapping_global_Read500K_Test3	Refmapping	500K	Test3	global		1051	1051	5	1	0	0		1531466	1531466	37047	11181	0	0	1051	11181	1531466	54.88		1390	389		11.109	27	225	1691	140.13	0.07	895252
Refmapping_global_Read500K_Test4	Refmapping	500K	Test4	global		1062	1062	3	0	0	0		1535308	1535308	20769	0	0	0	1062	7309	1535308	54.7		1373	399		11.158	11	235	1697	132.36	0.07	929384
Refmapping_global_Read750K_Test1	Refmapping	750K	Test1	global	2875.25	2840	2840	15	4	0	0	4.75948e+06	4715184	4715184	120985	46532	0	0	2840	12303	4715184	54.57	1650.5	1658	985	34.8805	34.526	147	810	986	592.44	0.3	2590722
Refmapping_global_Read750K_Test2	Refmapping	750K	Test2	global		2907	2907	15	1	0	0		4791308	4791308	110697	12544	0	0	2907	12544	4791308	54.66		1642	1012		35.123	155	832	956	619.96	0.32	2535314
Refmapping_global_Read750K_Test3	Refmapping	750K	Test3	global		2892	2892	15	2	0	0		4759814	4759814	102152	22844	0	0	2892	12758	4759814	54.64		1634	1005		34.88	137	830	976	601.4	0.31	2533528
Refmapping_global_Read750K_Test4	Refmapping	750K	Test4	global		2862	2862	23	5	0	0		4771597	4771597	168329	60001	0	0	2862	12721	4771597	54.65		1668	980		34.993	138	841	964	598.32	0.31	2556524
Refmapping_global_Read1M_Test1	Refmapping	1M	Test1	global	3975.25	3941	3941	79	3	0	0	7993597	7968049	7968049	498845	35466	0	0	3941	12861	7968049	54.52	2166.25	2189	1243	58.7857	58.605	500	1072	371	1155.41	0.59	3635357	1340	2835
Refmapping_global_Read1M_Test2	Refmapping	1M	Test2	global		3996	3996	63	4	0	0		8002053	8002053	418061	49930	0	0	3996	13143	8002053	54.59		2171	1260		58.809	526	1051	366	1160	0.6	3490402	1313	2849
Refmapping_global_Read1M_Test3	Refmapping	1M	Test3	global		3978	3978	70	3	0	0		7968061	7968061	454581	38233	0	0	3978	13818	7968061	54.5		2150	1267		58.649	497	1039	407	1126.35	0.58	3481977	1328	2869
Refmapping_global_Read1M_Test4	Refmapping	1M	Test4	global		3986	3986	67	6	0	0		8036225	8036225	445993	81388	0	0	3986	22294	8036225	54.56		2155	1272		59.08	485	1075	383	1138.2	0.59	3780989	1364	2831
Refmapping_global_Read2M_Test1	Refmapping	2M	Test1	global	2747.5	2684	2684	798	207	7	0	1.19801e+07	11964539	11964539	7088920	3013352	224299	0	2684	41084	11964539	54.56	5995	6035	596	88.8547	88.743	1561	362	20	1800.09	0.93	2863315	5337	720
Refmapping_global_Read2M_Test2	Refmapping	2M	Test2	global		2722	2722	791	226	9	0		11938550	11938550	7060672	3178073	298776	0	2722	45854	11938550	54.55		6065	593		88.456	1526	398	19	1787.35	0.92	2524064	5367	719
Refmapping_global_Read2M_Test3	Refmapping	2M	Test3	global		2837	2837	793	189	5	0		12000503	12000503	6820489	2655054	144130	0	2837	32919	12000503	54.51		5754	641		89.015	1566	359	18	1801.67	0.93	2035891	5124	767
Refmapping_global_Read2M_Test4	Refmapping	2M	Test4	global		2747	2747	797	225	6	0		12016801	12016801	7117545	3195411	186052	0	2747	38799	12016801	54.5		6126	598		89.205	1555	365	23	1800.64	0.93	2117302	5436	715
Refmapping_global_Read5M_Test1	Refmapping	5M	Test1	global	1999.25	1978	1978	858	369	48	2	1.25925e+07	12593418	12593418	9758159	6320003	1593246	109426	1978	58933	12593418	54.67	9902.5	10034	367	93.7785	93.8	1740	194	9	1870.66	0.96	2314798	9439	407
Refmapping_global_Read5M_Test2	Refmapping	5M	Test2	global		2003	2003	838	350	48	3		12589743	12589743	9666809	6193052	1643909	179187	2003	68876	12589743	54.67		9845	361		93.754	1742	192	9	1871.52	0.96	2397368	9317	402
Refmapping_global_Read5M_Test3	Refmapping	5M	Test3	global		1995	1995	853	359	41	6		12593094	12593094	9743408	6228607	1486538	318654	1995	59493	12593094	54.7		9836	366		93.809	1749	185	9	1871.65	0.96	2332032	9342	407
Refmapping_global_Read5M_Test4	Refmapping	5M	Test4	global		2021	2021	848	360	45	2		12593568	12593568	9667896	6230927	1558790	134127	2021	69043	12593568	54.68		9895	367		93.751	1743	187	13	1869.78	0.96	2169159	9246	408
Refmapping_global_Read10M_Test1	Refmapping	10M	Test1	global	1821.75	1815	1815	822	396	55	5	1.27155e+07	12713211	12713211	10194865	7177360	1978225	296181	1815	68943	12713211	54.77	11380.8	11614	320	94.6947	94.691	1784	151	8	1889.09	0.97	2187777	10900	349
Refmapping_global_Read10M_Test2	Refmapping	10M	Test2	global		1823	1823	838	387	63	4		12707354	12707354	10267108	7058761	2178958	241749	1823	69034	12707354	54.77		11163	321		94.631	1794	140	9	1887.38	0.97	2184266	10594	351
Refmapping_global_Read10M_Test3	Refmapping	10M	Test3	global		1837	1837	828	388	60	5		12709168	12709168	10192167	7087110	2096055	287302	1837	68943	12709168	54.76		11329	320		94.648	1790	146	7	1888.53	0.97	2290990	10728	350
Refmapping_global_Read10M_Test4	Refmapping	10M	Test4	global		1812	1812	844	393	60	6		12732110	12732110	10365176	7154759	2122218	350700	1812	69043	12732110	54.77		11417	320		94.809	1787	148	8	1889.48	0.97	2385204	10849	348

## Sheet: Refmapping alt databases
Results of Quast analysis of Mock community using Refmapping in local mode and alternative reference genome BlastoST2-9
Assembly	Program	ReadSize	Test	DB	ave# contigs	# contigs (>= 0 bp)	# contigs (>= 1000 bp)	# contigs (>= 5000 bp)	# contigs (>= 10000 bp)	# contigs (>= 25000 bp)	# contigs (>= 50000 bp)	average Total length	Total length (>= 0 bp)	Total length (>= 1000 bp)	Total length (>= 5000 bp)	Total length (>= 10000 bp)	Total length (>= 25000 bp)	Total length (>= 50000 bp)	# contigs	Largest contig	Total length	GC (%)	ave N50	N50	L50	ave genome frag	Genome fraction (%)	complete	fragmented	Missing	SCG_weighted	Completion_weighted	Misassembled contigs length	NG50	LG50
Refmapping_local-BlastoST2-9_Read300K_Test1	Refmapping	300K	Test1	local-BlastoST2-9	56.25	53	53	2	0	0	0	84256	81489	81489	10678	0	0	0	53	5488	81489	60.54	1463.25	1426	19	0.59525	0.581		4	1939	1.79	0	40474
Refmapping_local-BlastoST2-9_Read300K_Test2	Refmapping	300K	Test2	local-BlastoST2-9		55	55	0	0	0	0		83198	83198	0	0	0	0	55	3306	83198	60.4		1509	20		0.589		7	1936	3.47	0	51440
Refmapping_local-BlastoST2-9_Read300K_Test3	Refmapping	300K	Test3	local-BlastoST2-9		55	55	0	0	0	0		81170	81170	0	0	0	0	55	3164	81170	60.26		1481	20		0.568		1	1942	0.51	0	48161
Refmapping_local-BlastoST2-9_Read300K_Test4	Refmapping	300K	Test4	local-BlastoST2-9		62	62	0	0	0	0		91167	91167	0	0	0	0	62	3516	91167	60.37		1437	24		0.643	1	5	1937	3.38	0	64616
Refmapping_local-BlastoST2-9_Read400K_Test1	Refmapping	400K	Test1	local-BlastoST2-9	87.25	93	93	2	0	0	0	133194	138681	138681	11330	0	0	0	93	6038	138681	60.68	1483.25	1423	35	0.94375	0.987		10	1933	5.18	0	83715
Refmapping_local-BlastoST2-9_Read400K_Test2	Refmapping	400K	Test2	local-BlastoST2-9		80	80	1	0	0	0		125192	125192	5986	0	0	0	80	5986	125192	60.92		1556	28		0.885		9	1934	5.21	0	76727
Refmapping_local-BlastoST2-9_Read400K_Test3	Refmapping	400K	Test3	local-BlastoST2-9		94	94	0	0	0	0		137754	137754	0	0	0	0	94	3265	137754	60.46		1440	36		0.975	1	10	1932	5	0	94180
Refmapping_local-BlastoST2-9_Read400K_Test4	Refmapping	400K	Test4	local-BlastoST2-9		82	82	0	0	0	0		131150	131150	0	0	0	0	82	4847	131150	60.98		1514	30		0.928	1	9	1933	4.86	0	87052
Refmapping_local-BlastoST2-9_Read500K_Test1	Refmapping	500K	Test1	local-BlastoST2-9	123.25	124	124	1	0	0	0	190203	188362	188362	6086	0	0	0	124	6086	188362	60.92	1486.25	1481	46	1.35125	1.339		17	1926	8.95	0	128642
Refmapping_local-BlastoST2-9_Read500K_Test2	Refmapping	500K	Test2	local-BlastoST2-9		129	129	1	0	0	0		199853	199853	7056	0	0	0	129	7056	199853	61.38		1470	46		1.422		24	1919	12.83	0.01	134919
Refmapping_local-BlastoST2-9_Read500K_Test3	Refmapping	500K	Test3	local-BlastoST2-9		116	116	1	0	0	0		177957	177957	5165	0	0	0	116	5165	177957	61.17		1467	42		1.27		20	1923	11.54	0.01	108799
Refmapping_local-BlastoST2-9_Read500K_Test4	Refmapping	500K	Test4	local-BlastoST2-9		124	124	1	0	0	0		194640	194640	5978	0	0	0	124	5978	194640	61.14		1527	45		1.374	1	15	1927	9.06	0	128084
Refmapping_local-BlastoST2-9_Read750K_Test1	Refmapping	750K	Test1	local-BlastoST2-9	204.75	189	189	3	0	0	0	329478	318601	318601	18655	0	0	0	189	7241	318601	61.59	1578.5	1698	63	2.3455	2.274	2	37	1904	21.86	0.01	224181
Refmapping_local-BlastoST2-9_Read750K_Test2	Refmapping	750K	Test2	local-BlastoST2-9		206	206	2	0	0	0		327737	327737	11895	0	0	0	206	6153	327737	61.45		1521	73		2.328	2	37	1904	22.26	0.01	187289
Refmapping_local-BlastoST2-9_Read750K_Test3	Refmapping	750K	Test3	local-BlastoST2-9		216	216	2	0	0	0		337155	337155	10684	0	0	0	216	5636	337155	61.38		1518	77		2.404	1	39	1903	21.86	0.01	195960
Refmapping_local-BlastoST2-9_Read750K_Test4	Refmapping	750K	Test4	local-BlastoST2-9		208	208	2	0	0	0		334419	334419	12840	0	0	0	208	6737	334419	61.22		1577	73		2.376	3	42	1898	24.78	0.01	226707
Refmapping_local-BlastoST2-9_Read1M_Test1	Refmapping	1M	Test1	local-BlastoST2-9	279.5	258	258	1	0	0	0	446760	411501	411501	6075	0	0	0	258	6075	411501	61.43	1587.25	1570	92	3.1815	2.938	5	50	1888	33.93	0.02	207467
Refmapping_local-BlastoST2-9_Read1M_Test2	Refmapping	1M	Test2	local-BlastoST2-9		268	268	2	0	0	0		443479	443479	12330	0	0	0	268	7105	443479	61.32		1647	95		3.145	4	46	1893	29.95	0.02	309546
Refmapping_local-BlastoST2-9_Read1M_Test3	Refmapping	1M	Test3	local-BlastoST2-9		301	301	2	0	0	0		472153	472153	10674	0	0	0	301	5542	472153	61.27		1576	112		3.372	7	59	1877	39.86	0.02	274899
Refmapping_local-BlastoST2-9_Read1M_Test4	Refmapping	1M	Test4	local-BlastoST2-9		291	291	2	0	0	0		459907	459907	11346	0	0	0	291	6180	459907	61.31		1556	107		3.271	4	56	1883	34.11	0.02	271137
Refmapping_local-BlastoST2-9_Read2M_Test1	Refmapping	2M	Test1	local-BlastoST2-9	455.5	444	444	2	0	0	0	755006	731791	731791	10451	0	0	0	444	5276	731791	61.22	1633.75	1630	156	5.39225	5.225	15	88	1840	66.2	0.03	352590
Refmapping_local-BlastoST2-9_Read2M_Test2	Refmapping	2M	Test2	local-BlastoST2-9		465	465	5	0	0	0		777170	777170	31128	0	0	0	465	9339	777170	61.05		1658	160		5.556	13	98	1832	70.47	0.04	425465
Refmapping_local-BlastoST2-9_Read2M_Test3	Refmapping	2M	Test3	local-BlastoST2-9		462	462	2	0	0	0		770168	770168	10253	0	0	0	462	5167	770168	61.15		1614	161		5.487	11	106	1826	70.46	0.04	479638
Refmapping_local-BlastoST2-9_Read2M_Test4	Refmapping	2M	Test4	local-BlastoST2-9		451	451	3	0	0	0		740895	740895	16016	0	0	0	451	5656	740895	61.1		1633	159		5.301	12	90	1841	65.41	0.03	425298
Refmapping_local-BlastoST2-9_Read5M_Test1	Refmapping	5M	Test1	local-BlastoST2-9	706.5	717	717	5	2	0	0	1199565	1162760	1162760	40111	23425	0	0	717	11720	1162760	60.54	1723.5	1616	252	8.577	8.314	36	157	1750	123.97	0.06	570671
Refmapping_local-BlastoST2-9_Read5M_Test2	Refmapping	5M	Test2	local-BlastoST2-9		695	695	8	0	0	0		1224520	1224520	44620	0	0	0	695	6831	1224520	60.56		1816	230		8.741	32	156	1755	120.78	0.06	815730
Refmapping_local-BlastoST2-9_Read5M_Test3	Refmapping	5M	Test3	local-BlastoST2-9		709	709	7	1	0	0		1199536	1199536	46946	12339	0	0	709	12339	1199536	60.66		1709	242		8.579	29	160	1754	119.32	0.06	709473
Refmapping_local-BlastoST2-9_Read5M_Test4	Refmapping	5M	Test4	local-BlastoST2-9		705	705	7	0	0	0		1211444	1211444	40003	0	0	0	705	6857	1211444	60.57		1753	239		8.674	30	163	1750	121.02	0.06	728260
Refmapping_local-BlastoST2-9_Read10M_Test1	Refmapping	10M	Test1	local-BlastoST2-9	870.75	885	885	9	1	1	0	1.53829e+06	1541028	1541028	75061	27924	27924	0	885	27924	1541028	60.29	1800.5	1757	294	10.9962	11.006	49	224	1670	174.32	0.09	878813
Refmapping_local-BlastoST2-9_Read10M_Test2	Refmapping	10M	Test2	local-BlastoST2-9		849	849	6	2	0	0		1538979	1538979	53000	27792	0	0	849	15687	1538979	60.2		1864	282		10.967	44	230	1669	167.86	0.09	1040655
Refmapping_local-BlastoST2-9_Read10M_Test3	Refmapping	10M	Test3	local-BlastoST2-9		866	866	8	1	0	0		1502959	1502959	52749	13752	0	0	866	13752	1502959	60.26		1776	294		10.762	44	217	1682	169.87	0.09	800977
Refmapping_local-BlastoST2-9_Read10M_Test4	Refmapping	10M	Test4	local-BlastoST2-9		883	883	12	1	1	0		1570213	1570213	90086	27446	27446	0	883	27446	1570213	60.18		1805	290		11.25	47	230	1666	175.39	0.09	923334

## Sheet: Eukfinder_long
Results of Quast analysis of Mock community using Eukfinder_long
Assembly	Program	ReadSize	Test	DB	ave# contigs	# contigs (>= 0 bp)	# contigs (>= 1000 bp)	# contigs (>= 5000 bp)	# contigs (>= 10000 bp)	# contigs (>= 25000 bp)	# contigs (>= 50000 bp)	average Total length	Total length (>= 0 bp)	Total length (>= 1000 bp)	Total length (>= 5000 bp)	Total length (>= 10000 bp)	Total length (>= 25000 bp)	Total length (>= 50000 bp)	# contigs	Largest contig	Total length	GC (%)	ave N50	N50	L50	ave genome frag	Genome fraction (%)	complete	fragmented	Missing	SCG_weighted	Completion_weighted	Misassembled contigs length	NG50	LG50
Eukfinder-long_NewDB_Read300K_Test1	Eukfinder-long	300K	Test1	NewDB	2123	2146	2146	2	0	0	0	3.10979e+06	3123442	3123442	14506	0	0	0	2146	7598	3123442	54.51	1426.5	1415	816	19.3562	19.488	34	490	1419	282.48	0.15	1850873
Eukfinder-long_NewDB_Read300K_Test2	Eukfinder-long	300K	Test2	NewDB		2116	2116	5	1	0	0		3104778	3104778	36218	11733	0	0	2116	11733	3104778	54.25		1433	795		19.365	38	457	1448	264.09	0.14	1834454
Eukfinder-long_NewDB_Read300K_Test3	Eukfinder-long	300K	Test3	NewDB		2096	2096	6	0	0	0		3083539	3083539	36567	0	0	0	2096	7132	3083539	54.59		1439	792		19.17	42	471	1430	284.97	0.15	1777945
Eukfinder-long_NewDB_Read300K_Test4	Eukfinder-long	300K	Test4	NewDB		2134	2134	7	0	0	0		3127396	3127396	43647	0	0	0	2134	8497	3127396	54.5		1419	804		19.402	34	497	1412	277.49	0.14	1808039
Eukfinder-long_NewDB_Read400K_Test1	Eukfinder-long	400K	Test1	NewDB	3723.75	3672	3672	13	2	0	0	6.05664e+06	5994865	5994865	96077	22744	0	0	3672	11819	5994865	54.42	1626	1627	1297	38.31	37.889	161	931	851	676.1	0.35	2559410
Eukfinder-long_NewDB_Read400K_Test2	Eukfinder-long	400K	Test2	NewDB		3755	3755	18	2	0	0		6103750	6103750	118166	25449	0	0	3755	13580	6103750	54.41		1628	1325		38.701	193	947	803	716.76	0.37	2561971
Eukfinder-long_NewDB_Read400K_Test3	Eukfinder-long	400K	Test3	NewDB		3740	3740	13	1	0	0		6034738	6034738	93600	14074	0	0	3740	14074	6034738	54.34		1611	1327		38.056	175	921	847	689.58	0.35	2450469
Eukfinder-long_NewDB_Read400K_Test4	Eukfinder-long	400K	Test4	NewDB		3728	3728	19	1	0	0		6093188	6093188	124691	10181	0	0	3728	10181	6093188	54.45		1638	1307		38.594	197	932	814	717.19	0.37	2529137
Eukfinder-long_NewDB_Read500K_Test1	Eukfinder-long	500K	Test1	NewDB	4749.25	4726	4726	47	3	0	0	8.77197e+06	8759788	8759788	310104	34326	0	0	4726	12334	8759788	54.41	1930.5	1939	1565	56.7598	56.619	474	1090	379	1135.76	0.58	2586208	1393	2972
Eukfinder-long_NewDB_Read500K_Test2	Eukfinder-long	500K	Test2	NewDB		4760	4760	43	1	0	0		8741560	8741560	279813	14401	0	0	4760	14401	8741560	54.38		1917	1576		56.551	472	1097	374	1130.11	0.58	2465167	1378	3010
Eukfinder-long_NewDB_Read500K_Test3	Eukfinder-long	500K	Test3	NewDB		4771	4771	44	3	0	0		8808371	8808371	285679	38663	0	0	4771	13615	8808371	54.42		1924	1583		56.963	484	1063	396	1120.84	0.58	2597792	1399	2983
Eukfinder-long_NewDB_Read500K_Test4	Eukfinder-long	500K	Test4	NewDB		4740	4740	52	4	0	0		8778163	8778163	342004	44814	0	0	4740	11418	8778163	54.34		1942	1572		56.906	457	1045	441	1084.69	0.56	2451637	1399	2966
Eukfinder-long_NewDB_Read750K_Test1	Eukfinder-long	750K	Test1	NewDB	4192.75	4223	4223	472	44	0	0	1.19323e+07	11924434	11924434	3324837	535644	0	0	4223	20069	11924434	54.42	3340.75	3323	1136	81.6512	81.628	1237	655	51	1661.34	0.86	1376404	3028	1364
Eukfinder-long_NewDB_Read750K_Test2	Eukfinder-long	750K	Test2	NewDB		4228	4228	487	39	0	0		11956002	11956002	3383383	495231	0	0	4228	19954	11956002	54.39		3366	1132		81.786	1257	623	63	1665.41	0.86	1462811	3072	1352
Eukfinder-long_NewDB_Read750K_Test3	Eukfinder-long	750K	Test3	NewDB		4164	4164	465	56	0	0		11931758	11931758	3394456	681387	0	0	4164	19942	11931758	54.41		3333	1110		81.712	1248	624	71	1656.93	0.85	1442317	3058	1336
Eukfinder-long_NewDB_Read750K_Test4	Eukfinder-long	750K	Test4	NewDB		4156	4156	461	51	1	0		11917100	11917100	3366547	643691	26699	0	4156	26699	11917100	54.39		3341	1109		81.479	1250	636	57	1666.17	0.86	1416423	3071	1336
Eukfinder-long_NewDB_Read1M_Test1	Eukfinder-long	1M	Test1	NewDB	3129.25	3152	3152	811	191	4	0	1.24874e+07	12488257	12488257	6782668	2567106	120003	0	3152	34818	12488257	54.47	5438	5419	708	88.5535	88.527	1537	381	25	1792.92	0.92	691028	5073	792
Eukfinder-long_NewDB_Read1M_Test2	Eukfinder-long	1M	Test2	NewDB		3089	3089	809	189	5	0		12500456	12500456	6884144	2610149	136328	0	3089	29720	12500456	54.5		5570	689		88.802	1552	367	24	1792.97	0.92	729570	5172	771
Eukfinder-long_NewDB_Read1M_Test3	Eukfinder-long	1M	Test3	NewDB		3147	3147	790	190	10	0		12475166	12475166	6759098	2627139	291005	0	3147	39122	12475166	54.48		5414	690		88.563	1538	380	25	1791.81	0.92	826134	5036	776
Eukfinder-long_NewDB_Read1M_Test4	Eukfinder-long	1M	Test4	NewDB		3129	3129	778	186	5	0		12485838	12485838	6681880	2618922	145588	0	3129	32435	12485838	54.47		5349	694		88.322	1549	367	27	1788.1	0.92	933932	4998	779
Eukfinder-long_NewDB_Read2M_Test1	Eukfinder-long	2M	Test1	NewDB	2267.75	2272	2272	858	340	33	1	1.26435e+07	12658913	12658913	9181522	5509377	1095174	50698	2272	50698	12658913	54.65	8721.25	8807	428	93.1715	93.315	1716	213	14	1862.4	0.96	337996	8260	470
Eukfinder-long_NewDB_Read2M_Test2	Eukfinder-long	2M	Test2	NewDB		2283	2283	854	322	32	1		12634573	12634573	9163463	5397427	1058275	51234	2283	51234	12634573	54.64		8679	421		93.035	1709	220	14	1858.78	0.96	276139	8079	465
Eukfinder-long_NewDB_Read2M_Test3	Eukfinder-long	2M	Test3	NewDB		2240	2240	858	338	30	1		12645408	12645408	9202220	5533805	992208	54676	2240	54676	12645408	54.63		8779	423		93.188	1712	218	13	1860.1	0.96	242101	8063	466
Eukfinder-long_NewDB_Read2M_Test4	Eukfinder-long	2M	Test4	NewDB		2276	2276	864	324	34	2		12635027	12635027	9172079	5361766	1127642	101286	2276	50819	12635027	54.64		8620	427		93.148	1705	224	14	1860.09	0.96	254337	8022	471
Eukfinder-long_NewDB_Read5M_Test1	Eukfinder-long	5M	Test1	NewDB	2038.5	2033	2033	838	380	46	2	12832226	12841835	12841835	9929496	6690911	1611819	129717	2033	69013	12841835	54.77	10373.2	10364	354	94.9712	94.967	1781	154	8	1889.85	0.97	195103	10002	380
Eukfinder-long_NewDB_Read5M_Test2	Eukfinder-long	5M	Test2	NewDB		2038	2038	817	364	53	3		12828938	12828938	9852206	6618074	1884096	160920	2038	59172	12828938	54.76		10357	344		94.985	1783	153	7	1889.05	0.97	175224	9909	371
Eukfinder-long_NewDB_Read5M_Test3	Eukfinder-long	5M	Test3	NewDB		2054	2054	810	379	54	2		12816811	12816811	9754552	6681388	1816176	110034	2054	59176	12816811	54.76		10396	353		94.89	1782	151	10	1885.76	0.97	226389	9995	380
Eukfinder-long_NewDB_Read5M_Test4	Eukfinder-long	5M	Test4	NewDB		2029	2029	828	372	51	3		12841320	12841320	9903595	6670506	1752286	152593	2029	50944	12841320	54.77		10376	348		95.043	1789	145	9	1888.62	0.97	247270	9996	374
Eukfinder-long_NewDB_Read10M_Test1	Eukfinder-long	10M	Test1	NewDB	1885.25	1893	1893	825	396	65	6	1.29881e+07	12991448	12991448	10383378	7362237	2348357	351317	1893	71974	12991448	54.81	11808.8	11696	316	96.1667	96.186	1813	127	3	1903.13	0.98	275108	11258	333
Eukfinder-long_NewDB_Read10M_Test2	Eukfinder-long	10M	Test2	NewDB		1876	1876	822	405	71	4		13005291	13005291	10444927	7531644	2436469	218644	1876	60719	13005291	54.82		12052	312		96.267	1836	103	4	1906.41	0.98	246947	11706	328
Eukfinder-long_NewDB_Read10M_Test3	Eukfinder-long	10M	Test3	NewDB		1867	1867	804	406	68	5		12978512	12978512	10363919	7540320	2390060	287829	1867	69013	12978512	54.82		12089	311		96.11	1811	128	4	1902.36	0.98	203256	11648	327
Eukfinder-long_NewDB_Read10M_Test4	Eukfinder-long	10M	Test4	NewDB		1905	1905	829	394	67	4		12977094	12977094	10326322	7235906	2293792	231327	1905	69013	12977094	54.82		11398	324		96.104	1826	113	4	1903.84	0.98	270248	11025	342

## Sheet: EukRep
Results of Quast analysis of Mock community using EukRep, showing results for (lenient, balance, and strict mode, along with tie=prokaryote)
Assembly	Program	ReadSize	Test	DB	ave# contigs	# contigs (>= 0 bp)	# contigs (>= 1000 bp)	# contigs (>= 5000 bp)	# contigs (>= 10000 bp)	# contigs (>= 25000 bp)	# contigs (>= 50000 bp)	average Total length	Total length (>= 0 bp)	Total length (>= 1000 bp)	Total length (>= 5000 bp)	Total length (>= 10000 bp)	Total length (>= 25000 bp)	Total length (>= 50000 bp)	# contigs	Largest contig	Total length	GC (%)	ave N50	N50	L50	ave genome frag	Genome fraction (%)	complete	fragmented	Missing	SCG_weighted	Completion_weighted	Misassembled contigs length	NG50	LG50
EukRep_lenient_Read300K_Test1	EukRep	300K	Test1	lenient	1938.5	1967	1967	2	0	0	0	2.85922e+06	2883425	2883425	14506	0	0	0	1967	7598	2883425	54.46	1436.75	1429	743	17.8182	18.022	31	462	1450	262.83	0.14	1715459
EukRep_lenient_Read300K_Test2	EukRep	300K	Test2	lenient		1946	1946	4	0	0	0		2865196	2865196	24485	0	0	0	1946	6695	2865196	54.27		1442	731		17.882	36	435	1472	251.74	0.13	1701989
EukRep_lenient_Read300K_Test3	EukRep	300K	Test3	lenient		1900	1900	6	0	0	0		2820323	2820323	36567	0	0	0	1900	7132	2820323	54.59		1448	714		17.57	37	431	1475	260.31	0.13	1630781
EukRep_lenient_Read300K_Test4	EukRep	300K	Test4	lenient		1941	1941	7	0	0	0		2867931	2867931	43647	0	0	0	1941	8497	2867931	54.47		1428	727		17.799	34	466	1443	261.16	0.13	1669446
EukRep_lenient_Read400K_Test1	EukRep	400K	Test1	lenient	3414.75	3368	3368	13	2	0	0	5.62336e+06	5565968	5565968	96077	22744	0	0	3368	11819	5565968	54.37	1651	1650	1184	35.632	35.252	153	878	912	636.68	0.33	2399105
EukRep_lenient_Read400K_Test2	EukRep	400K	Test2	lenient		3445	3445	17	2	0	0		5673706	5673706	112586	25449	0	0	3445	13580	5673706	54.4		1649	1209		35.996	179	886	878	662.37	0.34	2413859
EukRep_lenient_Read400K_Test3	EukRep	400K	Test3	lenient		3417	3417	13	1	0	0		5575486	5575486	93600	14074	0	0	3417	14074	5575486	54.32		1642	1204		35.26	165	857	921	641.97	0.33	2290728
EukRep_lenient_Read400K_Test4	EukRep	400K	Test4	lenient		3429	3429	19	1	0	0		5678277	5678277	124691	10181	0	0	3429	10181	5678277	54.4		1663	1197		36.02	186	870	887	666.46	0.34	2385611
EukRep_lenient_Read500K_Test1	EukRep	500K	Test1	lenient	4420	4385	4385	47	3	0	0	8275790	8251630	8251630	310104	34326	0	0	4385	12334	8251630	54.36	1963	1972	1447	53.6028	53.436	429	1062	452	1068.6	0.55	2468666	1328	3031
EukRep_lenient_Read500K_Test2	EukRep	500K	Test2	lenient		4442	4442	42	1	0	0		8259729	8259729	273216	14401	0	0	4442	14401	8259729	54.4		1949	1465		53.476	446	1043	454	1069.55	0.55	2340765	1314	3071
EukRep_lenient_Read500K_Test3	EukRep	500K	Test3	lenient		4416	4416	44	3	0	0		8278241	8278241	285679	38663	0	0	4416	13615	8278241	54.4		1961	1462		53.557	448	1022	473	1053.57	0.54	2463917	1334	3044
EukRep_lenient_Read500K_Test4	EukRep	500K	Test4	lenient		4437	4437	50	4	0	0		8313560	8313560	331220	44814	0	0	4437	11418	8313560	54.31		1970	1467		53.942	438	1012	493	1039.33	0.53	2343569	1331	3026
EukRep_lenient_Read750K_Test1	EukRep	750K	Test1	lenient	3989.25	4040	4040	472	44	0	0	1.15715e+07	11614411	11614411	3326072	535644	0	0	4040	20069	11614411	54.4	3397.25	3374	1089	79.2657	79.612	1209	656	78	1628.96	0.84	1346365	3014	1364
EukRep_lenient_Read750K_Test2	EukRep	750K	Test2	lenient		4011	4011	484	39	0	0		11563398	11563398	3367281	495231	0	0	4011	19954	11563398	54.38		3433	1076		79.204	1211	627	105	1615.3	0.83	1421706	3051	1357
EukRep_lenient_Read750K_Test3	EukRep	750K	Test3	lenient		3959	3959	465	56	0	0		11577728	11577728	3394456	681387	0	0	3959	19942	11577728	54.41		3391	1059		79.337	1216	624	103	1619.94	0.83	1410048	3045	1337
EukRep_lenient_Read750K_Test4	EukRep	750K	Test4	lenient		3947	3947	461	51	1	0		11530318	11530318	3366547	643691	26699	0	3947	26699	11530318	54.38		3391	1054		78.91	1202	649	92	1623.92	0.84	1385227	3049	1340
EukRep_lenient_Read1M_Test1	EukRep	1M	Test1	lenient	2999	3020	3020	812	191	4	0	12241650	12248526	12248526	6788991	2567106	120003	0	3020	34818	12248526	54.46	5556.5	5529	686	86.9065	86.92	1516	385	42	1768.74	0.91	672001	5075	792
EukRep_lenient_Read1M_Test2	EukRep	1M	Test2	lenient		2953	2953	807	189	5	0		12251977	12251977	6873954	2610149	136328	0	2953	29720	12251977	54.5		5673	667		87.148	1526	379	38	1768.78	0.91	716291	5172	771
EukRep_lenient_Read1M_Test3	EukRep	1M	Test3	lenient		3012	3012	788	190	10	0		12218893	12218893	6746219	2627139	291005	0	3012	39122	12218893	54.46		5527	667		86.832	1515	381	47	1764.9	0.91	814310	5032	777
EukRep_lenient_Read1M_Test4	EukRep	1M	Test4	lenient		3011	3011	774	186	5	0		12247204	12247204	6660282	2618922	145588	0	3011	32435	12247204	54.47		5497	672		86.726	1522	377	44	1765.38	0.91	918252	4983	780
EukRep_lenient_Read2M_Test1	EukRep	2M	Test1	lenient	2194	2195	2195	857	340	33	1	1.24946e+07	12510237	12510237	9176181	5509377	1095174	50698	2195	50698	12510237	54.65	8827.75	8868	420	92.143	92.315	1702	220	21	1851.62	0.95	334909	8260	470
EukRep_lenient_Read2M_Test2	EukRep	2M	Test2	lenient		2213	2213	853	322	32	1		12503180	12503180	9159506	5397427	1058275	51234	2213	51234	12503180	54.64		8769	413		92.114	1702	221	20	1850.69	0.95	268594	8079	465
EukRep_lenient_Read2M_Test3	EukRep	2M	Test3	lenient		2171	2171	856	338	30	1		12500047	12500047	9191440	5533805	992208	54676	2171	54676	12500047	54.63		8875	414		92.159	1695	225	23	1846.39	0.95	238315	8063	466
EukRep_lenient_Read2M_Test4	EukRep	2M	Test4	lenient		2197	2197	859	324	34	2		12465106	12465106	9143989	5361766	1127642	101286	2197	50819	12465106	54.64		8799	417		91.984	1688	232	23	1846.91	0.95	247951	8022	471
EukRep_lenient_Read5M_Test1	EukRep	5M	Test1	lenient	1970.5	1959	1959	834	379	46	2	1.26933e+07	12687346	12687346	9901948	6679515	1611819	129717	1959	69013	12687346	54.77	10465.2	10434	347	93.9995	93.897	1772	155	16	1880.99	0.97	193671	9965	380
EukRep_lenient_Read5M_Test2	EukRep	5M	Test2	lenient		1973	1973	817	364	53	3		12704261	12704261	9853341	6618074	1884096	160920	1973	59172	12704261	54.78		10439	338		94.131	1771	158	14	1879.34	0.97	171114	9909	371
EukRep_lenient_Read5M_Test3	EukRep	5M	Test3	lenient		1988	1988	809	378	54	2		12685294	12685294	9744470	6669993	1816176	110034	1988	59176	12685294	54.77		10486	347		93.953	1772	156	15	1876.85	0.97	224132	9968	380
EukRep_lenient_Read5M_Test4	EukRep	5M	Test4	lenient		1962	1962	825	371	51	3		12696105	12696105	9880332	6657102	1752286	152593	1962	50944	12696105	54.78		10502	341		94.017	1773	152	18	1876.1	0.97	246053	9984	374
EukRep_lenient_Read10M_Test1	EukRep	10M	Test1	lenient	1822	1835	1835	822	396	65	6	1.28501e+07	12870307	12870307	10362785	7362237	2348357	351317	1835	71974	12870307	54.82	11998.2	11829	311	95.2193	95.373	1803	130	10	1894.69	0.98	269100	11258	333
EukRep_lenient_Read10M_Test2	EukRep	10M	Test2	lenient		1816	1816	819	404	71	4		12875151	12875151	10420214	7518096	2436469	218644	1816	60719	12875151	54.83		12222	307		95.366	1822	109	12	1895.36	0.98	244995	11663	328
EukRep_lenient_Read10M_Test3	EukRep	10M	Test3	lenient		1799	1799	801	405	68	5		12824435	12824435	10337437	7526916	2390060	287829	1799	69013	12824435	54.84		12359	304		95.064	1798	133	12	1891.71	0.97	201824	11636	327
EukRep_lenient_Read10M_Test4	EukRep	10M	Test4	lenient		1838	1838	824	394	67	4		12830481	12830481	10294758	7235906	2293792	231327	1838	69013	12830481	54.83		11583	318		95.074	1815	119	9	1896.33	0.98	265323	11025	342
Assembly	Program	ReadSize	Test	DB	ave# contigs	# contigs (>= 0 bp)	# contigs (>= 1000 bp)	# contigs (>= 5000 bp)	# contigs (>= 10000 bp)	# contigs (>= 25000 bp)	# contigs (>= 50000 bp)	average Total length	Total length (>= 0 bp)	Total length (>= 1000 bp)	Total length (>= 5000 bp)	Total length (>= 10000 bp)	Total length (>= 25000 bp)	Total length (>= 50000 bp)	# contigs	Largest contig	Total length	GC (%)	ave N50	N50	L50	ave genome frag	Genome fraction (%)	complete	fragmented	Missing	SCG_weighted	Completion_weighted	Misassembled contigs length	NG50	LG50
EukRep_Balance_Read300K_Test1	EukRep	300K	Test1	Balance	1750.25	1771	1771	2	0	0	0	2593106	2602096	2602096	14506	0	0	0	1771	7598	2602096	54.48	1444.5	1433	669	16.1775	16.314	29	414	1500	232.21	0.12	1549114
EukRep_Balance_Read300K_Test2	EukRep	300K	Test2	Balance		1751	1751	4	0	0	0		2589554	2589554	24485	0	0	0	1751	6695	2589554	54.21		1446	657		16.171	31	403	1509	230.87	0.12	1545141
EukRep_Balance_Read300K_Test3	EukRep	300K	Test3	Balance		1711	1711	6	0	0	0		2558455	2558455	36567	0	0	0	1711	7132	2558455	54.52		1464	637		15.958	35	395	1513	237.98	0.12	1488389
EukRep_Balance_Read300K_Test4	EukRep	300K	Test4	Balance		1768	1768	7	0	0	0		2622319	2622319	43647	0	0	0	1768	8497	2622319	54.4		1435	661		16.267	33	424	1486	238.01	0.12	1529261
EukRep_Balance_Read400K_Test1	EukRep	400K	Test1	Balance	3087.75	3042	3042	12	2	0	0	5123572	5050808	5050808	90250	22744	0	0	3042	11819	5050808	54.41	1666.25	1659	1068	32.4748	31.992	132	812	999	576.89	0.3	2190873
EukRep_Balance_Read400K_Test2	EukRep	400K	Test2	Balance		3104	3104	16	1	0	0		5159530	5159530	100717	13580	0	0	3104	13580	5159530	54.44		1664	1085		32.739	162	801	980	598.62	0.31	2215789
EukRep_Balance_Read400K_Test3	EukRep	400K	Test3	Balance		3079	3079	13	1	0	0		5070144	5070144	93600	14074	0	0	3079	14074	5070144	54.36		1658	1078		32.066	147	785	1011	578.25	0.3	2112650
EukRep_Balance_Read400K_Test4	EukRep	400K	Test4	Balance		3126	3126	19	1	0	0		5213806	5213806	124691	10181	0	0	3126	10181	5213806	54.39		1684	1084		33.102	172	799	972	610.96	0.31	2209645
EukRep_Balance_Read500K_Test1	EukRep	500K	Test1	Balance	4045.5	4030	4030	46	2	0	0	7.64719e+06	7636244	7636244	298606	22828	0	0	4030	12334	7636244	54.36	1988.25	1997	1328	49.561	49.505	395	1012	536	994.16	0.51	2314498	1221	3171
EukRep_Balance_Read500K_Test2	EukRep	500K	Test2	Balance		4045	4045	42	1	0	0		7596899	7596899	273216	14401	0	0	4045	14401	7596899	54.41		1978	1328		49.203	404	981	558	984.43	0.51	2157308	1199	3216
EukRep_Balance_Read500K_Test3	EukRep	500K	Test3	Balance		4056	4056	44	3	0	0		7680880	7680880	285679	38663	0	0	4056	13615	7680880	54.41		1980	1337		49.703	398	990	555	978.3	0.5	2303537	1233	3162
EukRep_Balance_Read500K_Test4	EukRep	500K	Test4	Balance		4051	4051	49	3	0	0		7674748	7674748	319922	33516	0	0	4051	11418	7674748	54.32		1998	1335		49.833	395	946	602	952.13	0.49	2185707	1222	3156
EukRep_Balance_Read750K_Test1	EukRep	750K	Test1	Balance	3718	3755	3755	467	44	0	0	1.09917e+07	11022709	11022709	3291776	535644	0	0	3755	20069	11022709	54.37	3459.75	3441	1011	75.231	75.445	1135	651	157	1547.54	0.8	1272542	2945	1379
EukRep_Balance_Read750K_Test2	EukRep	750K	Test2	Balance		3739	3739	473	38	0	0		10979369	10979369	3299787	482391	0	0	3739	19954	10979369	54.39		3484	1004		75.204	1143	633	167	1546.16	0.8	1349561	2979	1376
EukRep_Balance_Read750K_Test3	EukRep	750K	Test3	Balance		3684	3684	458	55	0	0		10965741	10965741	3343370	668340	0	0	3684	19942	10965741	54.4		3448	982		75.07	1140	642	161	1548.64	0.8	1340159	2977	1358
EukRep_Balance_Read750K_Test4	EukRep	750K	Test4	Balance		3694	3694	455	50	1	0		10999092	10999092	3324385	631567	26699	0	3694	26699	10999092	54.39		3466	985		75.205	1130	653	160	1547.12	0.8	1315288	2997	1354
EukRep_Balance_Read1M_Test1	EukRep	1M	Test1	Balance	2847.25	2869	2869	807	191	4	0	1.18648e+07	11900807	11900807	6762247	2567106	120003	0	2869	34818	11900807	54.43	5713.5	5662	655	84.1475	84.315	1467	402	74	1724.47	0.89	646977	5055	792
EukRep_Balance_Read1M_Test2	EukRep	1M	Test2	Balance		2801	2801	800	188	5	0		11863725	11863725	6824140	2597009	136328	0	2801	29720	11863725	54.48		5845	635		84.343	1483	381	79	1725.08	0.89	679538	5140	773
EukRep_Balance_Read1M_Test3	EukRep	1M	Test3	Balance		2845	2845	777	188	10	0		11791369	11791369	6667468	2600811	291005	0	2845	39122	11791369	54.47		5707	632		83.732	1459	400	84	1716.1	0.88	792833	4968	781
EukRep_Balance_Read1M_Test4	EukRep	1M	Test4	Balance		2874	2874	767	186	5	0		11903462	11903462	6615452	2618922	145588	0	2874	32435	11903462	54.46		5640	642		84.2	1473	386	84	1718.39	0.88	887998	4940	782
EukRep_Balance_Read2M_Test1	EukRep	2M	Test1	Balance	2107	2097	2097	850	339	33	1	12262620	12255512	12255512	9122737	5495855	1095174	50698	2097	50698	12255512	54.66	8994.75	9042	406	90.3455	90.334	1679	227	37	1829.52	0.94	324009	8210	471
EukRep_Balance_Read2M_Test2	EukRep	2M	Test2	Balance		2130	2130	846	321	32	1		12275153	12275153	9106041	5383706	1058275	51234	2130	51234	12275153	54.65		8948	401		90.372	1679	232	32	1831.18	0.94	257640	8059	466
EukRep_Balance_Read2M_Test3	EukRep	2M	Test3	Balance		2080	2080	849	336	30	1		12249913	12249913	9132409	5507780	992208	54676	2080	54676	12249913	54.63		9063	401		90.234	1666	234	43	1821.97	0.94	230932	8001	467
EukRep_Balance_Read2M_Test4	EukRep	2M	Test4	Balance		2121	2121	856	323	34	2		12269902	12269902	9115563	5348340	1127642	101286	2121	50819	12269902	54.66		8926	407		90.442	1674	238	31	1834.66	0.94	245146	8011	472
EukRep_Balance_Read5M_Test1	EukRep	5M	Test1	Balance	1888.25	1880	1880	824	378	46	2	1.24663e+07	12461888	12461888	9825365	6665981	1611819	129717	1880	69013	12461888	54.8	10684.8	10672	336	92.2225	92.151	1750	166	27	1864.05	0.96	177994	9910	381
EukRep_Balance_Read5M_Test2	EukRep	5M	Test2	Balance		1881	1881	807	361	53	3		12435056	12435056	9764261	6579919	1884096	160920	1881	59172	12435056	54.79		10598	326		92.03	1739	176	28	1857.63	0.96	168205	9851	372
EukRep_Balance_Read5M_Test3	EukRep	5M	Test3	Balance		1909	1909	801	377	54	2		12472909	12472909	9684049	6656403	1816176	110034	1909	59176	12472909	54.78		10747	337		92.282	1758	159	26	1862.58	0.96	220992	9930	381
EukRep_Balance_Read5M_Test4	EukRep	5M	Test4	Balance		1883	1883	820	371	51	3		12495306	12495306	9847746	6657102	1752286	152593	1883	50944	12495306	54.79		10722	332		92.427	1762	155	26	1866.09	0.96	236243	9984	374
EukRep_Balance_Read10M_Test1	EukRep	10M	Test1	Balance	1747.75	1756	1756	812	393	65	6	1.26428e+07	12638598	12638598	10283789	7325229	2348357	351317	1756	71974	12638598	54.83	12179	12052	301	93.6185	93.604	1785	137	21	1880.44	0.97	265156	11153	333
EukRep_Balance_Read10M_Test2	EukRep	10M	Test2	Balance		1743	1743	809	403	71	4		12662569	12662569	10350061	7504578	2436469	218644	1743	60719	12662569	54.86		12398	298		93.733	1808	112	23	1883.01	0.97	234019	11648	328
EukRep_Balance_Read10M_Test3	EukRep	10M	Test3	Balance		1726	1726	793	404	68	5		12634835	12634835	10280133	7513357	2390060	287829	1726	69013	12634835	54.84		12490	297		93.567	1788	137	18	1883.23	0.97	192886	11582	328
EukRep_Balance_Read10M_Test4	EukRep	10M	Test4	Balance		1766	1766	816	393	67	4		12635239	12635239	10235547	7222368	2293792	231327	1766	69013	12635239	54.86		11776	310		93.57	1801	125	17	1885.99	0.97	259517	11018	342
Assembly	Program	ReadSize	Test	DB	ave# contigs	# contigs (>= 0 bp)	# contigs (>= 1000 bp)	# contigs (>= 5000 bp)	# contigs (>= 10000 bp)	# contigs (>= 25000 bp)	# contigs (>= 50000 bp)	average Total length	Total length (>= 0 bp)	Total length (>= 1000 bp)	Total length (>= 5000 bp)	Total length (>= 10000 bp)	Total length (>= 25000 bp)	Total length (>= 50000 bp)	# contigs	Largest contig	Total length	GC (%)	ave N50	N50	L50	ave genome frag	Genome fraction (%)	complete	fragmented	Missing	SCG_weighted	Completion_weighted	Misassembled contigs length	NG50	LG50
EukRep_lenient-tieProk_Read300K_Test1	EukRep	300K	Test1	lenient-tieProk	1938.75	1967	1967	2	0	0	0	2.85809e+06	2883425	2883425	14506	0	0	0	1967	7598	2883425	54.46	1436.25	1429	743	17.8072	18.022	31	462	1450	262.83	0.14	1715459
EukRep_lenient-tieProk_Read300K_Test2	EukRep	300K	Test2	lenient-tieProk		1945	1945	3	0	0	0		2858501	2858501	17790	0	0	0	1945	6127	2858501	54.3		1442	732		17.833	36	435	1472	251.74	0.13	1701989
EukRep_lenient-tieProk_Read300K_Test3	EukRep	300K	Test3	lenient-tieProk		1901	1901	6	0	0	0		2821340	2821340	36567	0	0	0	1901	7132	2821340	54.58		1446	715		17.575	37	431	1475	260.31	0.13	1630781
EukRep_lenient-tieProk_Read300K_Test4	EukRep	300K	Test4	lenient-tieProk		1942	1942	7	0	0	0		2869085	2869085	43647	0	0	0	1942	8497	2869085	54.47		1428	727		17.799	34	466	1443	261.16	0.13	1669446
EukRep_lenient-tieProk_Read400K_Test1	EukRep	400K	Test1	lenient-tieProk	3411.5	3373	3373	12	2	0	0	5.61116e+06	5566814	5566814	88873	22744	0	0	3373	11819	5566814	54.38	1649.75	1648	1188	35.5442	35.226	152	880	911	636.81	0.33	2398411
EukRep_lenient-tieProk_Read400K_Test2	EukRep	400K	Test2	lenient-tieProk		3429	3429	16	2	0	0		5642907	5642907	106418	25449	0	0	3429	13580	5642907	54.41		1649	1204		35.806	178	880	885	658.17	0.34	2408393
EukRep_lenient-tieProk_Read400K_Test3	EukRep	400K	Test3	lenient-tieProk		3417	3417	12	1	0	0		5570063	5570063	86861	14074	0	0	3417	14074	5570063	54.34		1641	1206		35.216	165	859	919	643.17	0.33	2290728
EukRep_lenient-tieProk_Read400K_Test4	EukRep	400K	Test4	lenient-tieProk		3427	3427	17	1	0	0		5664838	5664838	111745	10181	0	0	3427	10181	5664838	54.42		1661	1199		35.929	186	869	888	665.94	0.34	2385611
EukRep_lenient-tieProk_Read500K_Test1	EukRep	500K	Test1	lenient-tieProk	4418.5	4382	4382	46	3	0	0	8267476	8242300	8242300	303512	34326	0	0	4382	12334	8242300	54.36	1962.5	1972	1447	53.5495	53.371	429	1060	454	1067.17	0.55	2468119	1327	3035
EukRep_lenient-tieProk_Read500K_Test2	EukRep	500K	Test2	lenient-tieProk		4444	4444	42	1	0	0		8261285	8261285	273216	14401	0	0	4444	14401	8261285	54.39		1949	1465		53.489	446	1042	455	1068.59	0.55	2344413	1313	3072
EukRep_lenient-tieProk_Read500K_Test3	EukRep	500K	Test3	lenient-tieProk		4417	4417	44	3	0	0		8279144	8279144	285679	38663	0	0	4417	13615	8279144	54.4		1961	1462		53.565	448	1022	473	1053.57	0.54	2463917	1334	3044
EukRep_lenient-tieProk_Read500K_Test4	EukRep	500K	Test4	lenient-tieProk		4431	4431	47	4	0	0		8287175	8287175	309668	44814	0	0	4431	11418	8287175	54.31		1968	1468		53.773	437	1010	496	1037.55	0.53	2340841	1323	3040
EukRep_lenient-tieProk_Read750K_Test1	EukRep	750K	Test1	lenient-tieProk	3974.25	4017	4017	454	44	0	0	1.14746e+07	11471127	11471127	3197454	535644	0	0	4017	20069	11471127	54.4	3375.25	3345	1089	78.6033	78.615	1189	659	95	1609.69	0.83	1336308	2964	1390
EukRep_lenient-tieProk_Read750K_Test2	EukRep	750K	Test2	lenient-tieProk		3988	3988	467	39	0	0		11436271	11436271	3251976	495231	0	0	3988	19954	11436271	54.36		3406	1075		78.345	1195	630	118	1599.83	0.82	1418589	3004	1378
EukRep_lenient-tieProk_Read750K_Test3	EukRep	750K	Test3	lenient-tieProk		3948	3948	456	56	0	0		11511573	11511573	3332509	681387	0	0	3948	19942	11511573	54.4		3373	1058		78.898	1208	624	111	1611.18	0.83	1410048	3027	1349
EukRep_lenient-tieProk_Read750K_Test4	EukRep	750K	Test4	lenient-tieProk		3944	3944	452	50	1	0		11479286	11479286	3302587	632901	26699	0	3944	26699	11479286	54.39		3377	1056		78.555	1196	648	99	1616.3	0.83	1369411	3032	1352
EukRep_lenient-tieProk_Read1M_Test1	EukRep	1M	Test1	lenient-tieProk	2987.25	3010	3010	795	191	4	0	1.21135e+07	12136583	12136583	6668488	2567106	120003	0	3010	34818	12136583	54.46	5481	5474	680	85.918	86.091	1496	387	60	1749.44	0.9	656221	4993	799
EukRep_lenient-tieProk_Read1M_Test2	EukRep	1M	Test2	lenient-tieProk		2932	2932	783	189	5	0		12095503	12095503	6713805	2610149	136328	0	2932	29720	12095503	54.5		5601	658		86.011	1505	377	61	1745.46	0.9	703882	5027	778
EukRep_lenient-tieProk_Read1M_Test3	EukRep	1M	Test3	lenient-tieProk		2993	2993	772	190	10	0		12102011	12102011	6632067	2627139	291005	0	2993	39122	12102011	54.45		5458	661		86.011	1494	384	65	1744.58	0.9	808278	4944	783
EukRep_lenient-tieProk_Read1M_Test4	EukRep	1M	Test4	lenient-tieProk		3014	3014	751	185	5	0		12119765	12119765	6496974	2608789	145588	0	3014	32435	12119765	54.49		5391	667		85.559	1503	377	63	1746.42	0.9	910472	4817	790
EukRep_lenient-tieProk_Read2M_Test1	EukRep	2M	Test1	lenient-tieProk	2184	2176	2176	841	340	33	1	1.2365e+07	12392163	12392163	9061836	5509377	1095174	50698	2176	50698	12392163	54.65	8888.5	8962	413	91.084	91.468	1686	220	37	1835.3	0.94	334909	8221	470
EukRep_lenient-tieProk_Read2M_Test2	EukRep	2M	Test2	lenient-tieProk		2211	2211	831	322	32	1		12368440	12368440	8997298	5397427	1058275	51234	2211	51234	12368440	54.64		8802	406		90.924	1683	220	40	1829.79	0.94	268594	8014	465
EukRep_lenient-tieProk_Read2M_Test3	EukRep	2M	Test3	lenient-tieProk		2168	2168	833	338	30	1		12364246	12364246	9028044	5533805	992208	54676	2168	54676	12364246	54.64		8934	407		90.956	1674	223	46	1823.07	0.94	231442	8001	466
EukRep_lenient-tieProk_Read2M_Test4	EukRep	2M	Test4	lenient-tieProk		2181	2181	840	324	34	2		12335117	12335117	9009170	5361766	1127642	101286	2181	50819	12335117	54.63		8856	410		90.988	1671	234	38	1830.14	0.94	247951	8003	471
EukRep_lenient-tieProk_Read5M_Test1	EukRep	5M	Test1	lenient-tieProk	1965	1960	1960	815	379	46	2	1.25924e+07	12580825	12580825	9767105	6679515	1611819	129717	1960	69013	12580825	54.79	10544.5	10526	342	93.141	92.907	1758	156	29	1867.28	0.96	187039	9965	380
EukRep_lenient-tieProk_Read5M_Test2	EukRep	5M	Test2	lenient-tieProk		1978	1978	802	362	53	3		12612227	12612227	9732985	6590855	1884096	160920	1978	59172	12612227	54.79		10445	335		93.236	1754	160	29	1863.28	0.96	171114	9867	372
EukRep_lenient-tieProk_Read5M_Test3	EukRep	5M	Test3	lenient-tieProk		1974	1974	796	378	54	2		12582818	12582818	9643261	6669993	1816176	110034	1974	59176	12582818	54.77		10633	342		93.162	1758	157	28	1863.45	0.96	224132	9968	380
EukRep_lenient-tieProk_Read5M_Test4	EukRep	5M	Test4	lenient-tieProk		1948	1948	811	371	51	3		12593853	12593853	9777210	6657102	1752286	152593	1948	50944	12593853	54.78		10574	336		93.259	1763	152	28	1865.74	0.96	239574	9984	374
EukRep_lenient-tieProk_Read10M_Test1	EukRep	10M	Test1	lenient-tieProk	1818	1817	1817	804	396	65	6	12765349	12744847	12744847	10237325	7362237	2348357	351317	1817	71974	12744847	54.8	12084	11979	306	94.5015	94.439	1787	133	23	1879.87	0.97	269100	11258	333
EukRep_lenient-tieProk_Read10M_Test2	EukRep	10M	Test2	lenient-tieProk		1806	1806	808	404	71	4		12800450	12800450	10343604	7518096	2436469	218644	1806	60719	12800450	54.84		12324	304		94.799	1812	110	21	1885.35	0.97	237003	11663	328
EukRep_lenient-tieProk_Read10M_Test3	EukRep	10M	Test3	lenient-tieProk		1808	1808	789	405	68	5		12771962	12771962	10249903	7526916	2390060	287829	1808	69013	12771962	54.83		12385	302		94.51	1789	135	19	1883.81	0.97	201824	11636	327
EukRep_lenient-tieProk_Read10M_Test4	EukRep	10M	Test4	lenient-tieProk		1841	1841	809	393	67	4		12744137	12744137	10183632	7225694	2293792	231327	1841	69013	12744137	54.85		11648	314		94.258	1799	122	22	1882.24	0.97	255111	11025	342
Assembly	Program	ReadSize	Test	DB	ave# contigs	# contigs (>= 0 bp)	# contigs (>= 1000 bp)	# contigs (>= 5000 bp)	# contigs (>= 10000 bp)	# contigs (>= 25000 bp)	# contigs (>= 50000 bp)	average Total length	Total length (>= 0 bp)	Total length (>= 1000 bp)	Total length (>= 5000 bp)	Total length (>= 10000 bp)	Total length (>= 25000 bp)	Total length (>= 50000 bp)	# contigs	Largest contig	Total length	GC (%)	ave N50	N50	L50	ave genome frag	Genome fraction (%)	complete	fragmented	Missing	SCG_weighted	Completion_weighted	Misassembled contigs length	NG50	LG50
EukRep_strict_Read300K_Test1	EukRep	300K	Test1	strict	1698.25	1717	1717	2	0	0	0	2.51898e+06	2523266	2523266	14506	0	0	0	1717	7598	2523266	54.49	1448.75	1431	648	15.7092	15.803	29	406	1508	228.1	0.12	1496707
EukRep_strict_Read300K_Test2	EukRep	300K	Test2	strict		1695	1695	4	0	0	0		2504388	2504388	24485	0	0	0	1695	6695	2504388	54.22		1446	636		15.636	30	389	1524	223.59	0.12	1483023
EukRep_strict_Read300K_Test3	EukRep	300K	Test3	strict		1656	1656	6	0	0	0		2482137	2482137	36567	0	0	0	1656	7132	2482137	54.58		1471	616		15.474	33	383	1527	229.11	0.12	1449658
EukRep_strict_Read300K_Test4	EukRep	300K	Test4	strict		1725	1725	7	0	0	0		2566144	2566144	43647	0	0	0	1725	8497	2566144	54.44		1447	643		15.924	32	414	1497	232.47	0.12	1499148
EukRep_strict_Read400K_Test1	EukRep	400K	Test1	strict	2998.75	2957	2957	12	2	0	0	4985003	4924703	4924703	90250	22744	0	0	2957	11819	4924703	54.43	1668.25	1664	1036	31.592	31.187	130	793	1020	563.05	0.29	2134591
EukRep_strict_Read400K_Test2	EukRep	400K	Test2	strict		3018	3018	15	1	0	0		5023436	5023436	94930	13580	0	0	3018	13580	5023436	54.44		1664	1054		31.861	159	788	996	587.12	0.3	2157350
EukRep_strict_Read400K_Test3	EukRep	400K	Test3	strict		2980	2980	13	1	0	0		4915319	4915319	93600	14074	0	0	2980	14074	4915319	54.33		1660	1041		31.09	141	762	1040	558.12	0.29	2048049
EukRep_strict_Read400K_Test4	EukRep	400K	Test4	strict		3040	3040	19	1	0	0		5076554	5076554	124691	10181	0	0	3040	10181	5076554	54.4		1685	1053		32.23	161	782	1000	589.31	0.3	2151552
EukRep_strict_Read500K_Test1	EukRep	500K	Test1	strict	3941	3925	3925	45	2	0	0	7.46454e+06	7442314	7442314	293045	22828	0	0	3925	12334	7442314	54.34	1991.5	1998	1295	48.3825	48.26	377	995	571	965.28	0.5	2255227	1181	3230
EukRep_strict_Read500K_Test2	EukRep	500K	Test2	strict		3945	3945	42	1	0	0		7427868	7427868	273216	14401	0	0	3945	14401	7427868	54.42		1981	1293		48.125	392	968	583	961.84	0.5	2116981	1170	3260
EukRep_strict_Read500K_Test3	EukRep	500K	Test3	strict		3956	3956	44	3	0	0		7511755	7511755	285679	38663	0	0	3956	13615	7511755	54.43		1985	1302		48.593	382	972	589	953.06	0.49	2257495	1200	3203
EukRep_strict_Read500K_Test4	EukRep	500K	Test4	strict		3938	3938	49	3	0	0		7476237	7476237	319922	33516	0	0	3938	11418	7476237	54.34		2002	1296		48.552	384	923	636	925.85	0.48	2136485	1178	3211
EukRep_strict_Read750K_Test1	EukRep	750K	Test1	strict	3625	3647	3647	463	43	0	0	1.07734e+07	10769216	10769216	3261462	522143	0	0	3647	20069	10769216	54.39	3479.5	3468	981	73.7533	73.76	1107	649	187	1517.23	0.78	1234711	2893	1390
EukRep_strict_Read750K_Test2	EukRep	750K	Test2	strict		3662	3662	470	38	0	0		10800780	10800780	3280785	482391	0	0	3662	19954	10800780	54.4		3503	982		73.931	1118	630	195	1516.01	0.78	1332294	2951	1382
EukRep_strict_Read750K_Test3	EukRep	750K	Test3	strict		3591	3591	455	55	0	0		10757774	10757774	3327306	668340	0	0	3591	19942	10757774	54.4		3465	955		73.685	1118	634	191	1519.68	0.78	1319221	2939	1364
EukRep_strict_Read750K_Test4	EukRep	750K	Test4	strict		3600	3600	449	50	1	0		10765923	10765923	3284636	631567	26699	0	3600	26699	10765923	54.39		3482	959		73.637	1105	653	185	1520.16	0.78	1303356	2959	1364
EukRep_strict_Read1M_Test1	EukRep	1M	Test1	strict	2783.75	2794	2794	799	189	4	0	11691587	11698129	11698129	6706109	2543865	120003	0	2794	34818	11698129	54.44	5767.25	5729	639	82.9608	82.935	1450	406	87	1708.59	0.88	643021	5019	796
EukRep_strict_Read1M_Test2	EukRep	1M	Test2	strict		2747	2747	788	186	5	0		11699167	11699167	6742624	2573941	136328	0	2747	29720	11699167	54.48		5904	624		83.211	1461	384	98	1703.02	0.88	661117	5064	777
EukRep_strict_Read1M_Test3	EukRep	1M	Test3	strict		2782	2782	774	188	10	0		11632907	11632907	6647028	2600811	291005	0	2782	39122	11632907	54.46		5774	619		82.687	1435	404	104	1693.21	0.87	780022	4951	782
EukRep_strict_Read1M_Test4	EukRep	1M	Test4	strict		2812	2812	761	184	5	0		11736145	11736145	6565790	2595137	145588	0	2812	32435	11736145	54.46		5662	630		83.01	1458	390	95	1704.45	0.88	877233	4877	786
EukRep_strict_Read2M_Test1	EukRep	2M	Test1	strict	2063.75	2057	2057	846	338	33	1	12141863	12152975	12152975	9092950	5482696	1095174	50698	2057	50698	12152975	54.65	9047	9053	401	89.5312	89.668	1667	233	43	1820.47	0.94	324009	8203	471
EukRep_strict_Read2M_Test2	EukRep	2M	Test2	strict		2081	2081	841	320	32	1		12142111	12142111	9066576	5370369	1058275	51234	2081	51234	12142111	54.65		9051	394		89.462	1658	235	50	1810.84	0.93	255514	8037	466
EukRep_strict_Read2M_Test3	EukRep	2M	Test3	strict		2037	2037	843	335	30	1		12123784	12123784	9089862	5494644	992208	54676	2037	54676	12123784	54.62		9150	395		89.396	1647	241	55	1805.9	0.93	220172	7990	468
EukRep_strict_Read2M_Test4	EukRep	2M	Test4	strict		2080	2080	851	321	34	2		12148582	12148582	9074767	5323934	1127642	101286	2080	50819	12148582	54.66		8934	400		89.599	1659	240	44	1819.3	0.94	238337	7973	473
EukRep_strict_Read5M_Test1	EukRep	5M	Test1	strict	1848.25	1840	1840	820	377	46	2	1.23591e+07	12353132	12353132	9797208	6654881	1611819	129717	1840	69013	12353132	54.79	10798.8	10749	331	91.482	91.405	1736	170	37	1852.93	0.95	177994	9903	381
EukRep_strict_Read5M_Test2	EukRep	5M	Test2	strict		1849	1849	802	361	53	3		12359790	12359790	9736282	6579919	1884096	160920	1849	59172	12359790	54.79		10744	323		91.522	1731	176	36	1849.56	0.95	168205	9851	372
EukRep_strict_Read5M_Test3	EukRep	5M	Test3	strict		1866	1866	795	375	54	2		12352269	12352269	9636637	6632110	1816176	110034	1866	59176	12352269	54.78		10842	331		91.44	1742	163	38	1848.58	0.95	219777	9923	381
EukRep_strict_Read5M_Test4	EukRep	5M	Test4	strict		1838	1838	813	370	51	3		12371088	12371088	9799827	6643580	1752286	152593	1838	50944	12371088	54.8		10860	326		91.561	1744	160	39	1851.07	0.95	233550	9910	375
EukRep_strict_Read10M_Test1	EukRep	10M	Test1	strict	1718.5	1734	1734	808	392	65	6	1.25672e+07	12572761	12572761	10256985	7314129	2348357	351317	1734	71974	12572761	54.83	12278	12195	299	93.102	93.127	1776	140	27	1873.06	0.96	260297	11153	333
EukRep_strict_Read10M_Test2	EukRep	10M	Test2	strict		1721	1721	807	402	71	4		12603636	12603636	10333886	7493478	2436469	218644	1721	60719	12603636	54.87		12456	296		93.299	1802	111	30	1875.97	0.97	229733	11648	328
EukRep_strict_Read10M_Test3	EukRep	10M	Test3	strict		1691	1691	791	404	68	5		12557033	12557033	10269644	7513357	2390060	287829	1691	69013	12557033	54.84		12632	294		93.061	1780	139	24	1875.84	0.97	187131	11582	328
EukRep_strict_Read10M_Test4	EukRep	10M	Test4	strict		1728	1728	813	392	67	4		12535468	12535468	10211764	7211268	2293792	231327	1728	69013	12535468	54.86		11829	306		92.921	1787	130	26	1874.29	0.96	254720	10988	342

## Sheet: Tiara
Results of Quast analysis of Mock community using Tiara with kmer=4 and p=0.7
Assembly	Program	ReadSize	Test	DB	ave# contigs	# contigs (>= 0 bp)	# contigs (>= 1000 bp)	# contigs (>= 5000 bp)	# contigs (>= 10000 bp)	# contigs (>= 25000 bp)	# contigs (>= 50000 bp)	average Total length	Total length (>= 0 bp)	Total length (>= 1000 bp)	Total length (>= 5000 bp)	Total length (>= 10000 bp)	Total length (>= 25000 bp)	Total length (>= 50000 bp)	# contigs	Largest contig	Total length	GC (%)	ave N50	N50	L50	ave genome frag	Genome fraction (%)	complete	fragmented	Missing	SCG_weighted	Completion_weighted	Misassembled contigs length	NG50	LG50
Tiara_Tiara_Read300K_Test1	Tiara	300K	Test1	Tiara	1760.5	1793	1793	2	0	0	0	2.60999e+06	2642193	2642193	14506	0	0	0	1793	7598	2642193	54.73	1452	1440	676	16.2622	16.527	31	426	1486	243.24	0.13	1580021
Tiara_Tiara_Read300K_Test2	Tiara	300K	Test2	Tiara		1741	1741	3	0	0	0		2570048	2570048	17790	0	0	0	1741	6127	2570048	54.46		1454	652		16.038	29	406	1508	229.76	0.12	1554725
Tiara_Tiara_Read300K_Test3	Tiara	300K	Test3	Tiara		1742	1742	5	0	0	0		2594747	2594747	29805	0	0	0	1742	7132	2594747	54.8		1465	653		16.141	35	417	1491	250.47	0.13	1514849
Tiara_Tiara_Read300K_Test4	Tiara	300K	Test4	Tiara		1766	1766	6	0	0	0		2632966	2632966	36937	0	0	0	1766	8497	2632966	54.67		1449	659		16.343	31	425	1487	238.31	0.12	1536750
Tiara_Tiara_Read400K_Test1	Tiara	400K	Test1	Tiara	3106	3051	3051	13	2	0	0	5140571	5060885	5060885	96077	22744	0	0	3051	11819	5060885	54.61	1663	1660	1068	32.5615	32.022	132	833	978	584.42	0.3	2183717
Tiara_Tiara_Read400K_Test2	Tiara	400K	Test2	Tiara		3144	3144	15	1	0	0		5195346	5195346	93818	13580	0	0	3144	13580	5195346	54.65		1653	1101		32.97	175	840	928	630.06	0.32	2220358
Tiara_Tiara_Read400K_Test3	Tiara	400K	Test3	Tiara		3115	3115	12	1	0	0		5114281	5114281	86861	14074	0	0	3115	14074	5114281	54.63		1652	1093		32.365	143	822	978	594.75	0.31	2113082
Tiara_Tiara_Read400K_Test4	Tiara	400K	Test4	Tiara		3114	3114	17	1	0	0		5191772	5191772	110379	10181	0	0	3114	10181	5191772	54.7		1687	1080		32.889	163	825	955	621.45	0.32	2195996
Tiara_Tiara_Read500K_Test1	Tiara	500K	Test1	Tiara	3995.5	3995	3995	43	1	0	0	7555603	7570454	7570454	273466	12334	0	0	3995	12334	7570454	54.61	1986.75	1997	1319	48.9395	48.973	401	1017	525	1006.75	0.52	2301892	1210	3193
Tiara_Tiara_Read500K_Test2	Tiara	500K	Test2	Tiara		3995	3995	41	1	0	0		7527385	7527385	266242	14401	0	0	3995	14401	7527385	54.6		1976	1312		48.825	400	1005	538	991.75	0.51	2174892	1188	3226
Tiara_Tiara_Read500K_Test3	Tiara	500K	Test3	Tiara		4007	4007	43	3	0	0		7587598	7587598	279983	38663	0	0	4007	13615	7587598	54.59		1982	1317		49.072	405	982	556	985.19	0.51	2294303	1209	3189
Tiara_Tiara_Read500K_Test4	Tiara	500K	Test4	Tiara		3985	3985	47	3	0	0		7536975	7536975	301975	33516	0	0	3985	11418	7536975	54.57		1992	1315		48.888	388	965	590	959.65	0.49	2156582	1193	3207
Tiara_Tiara_Read750K_Test1	Tiara	750K	Test1	Tiara	3642	3655	3655	454	43	0	0	1.07658e+07	10738466	10738466	3205623	522143	0	0	3655	20069	10738466	54.58	3455.75	3459	983	73.742	73.626	1104	677	162	1534.75	0.79	1235131	2880	1400
Tiara_Tiara_Read750K_Test2	Tiara	750K	Test2	Tiara		3679	3679	462	38	0	0		10814533	10814533	3219655	482391	0	0	3679	19954	10814533	54.52		3469	994		74.068	1131	635	177	1536.83	0.79	1355400	2923	1396
Tiara_Tiara_Read750K_Test3	Tiara	750K	Test3	Tiara		3621	3621	446	54	0	0		10751520	10751520	3254801	652907	0	0	3621	19942	10751520	54.51		3431	967		73.662	1131	641	171	1538.91	0.79	1310515	2892	1382
Tiara_Tiara_Read750K_Test4	Tiara	750K	Test4	Tiara		3613	3613	443	50	1	0		10758768	10758768	3238867	631567	26699	0	3613	26699	10758768	54.57		3464	966		73.612	1132	632	179	1536.55	0.79	1310752	2937	1375
Tiara_Tiara_Read1M_Test1	Tiara	1M	Test1	Tiara	2785.25	2816	2816	779	188	4	0	1.16057e+07	11613483	11613483	6534028	2525785	120003	0	2816	34818	11613483	54.59	5654.25	5602	642	82.4068	82.382	1443	405	95	1706.54	0.88	651808	4892	810
Tiara_Tiara_Read1M_Test2	Tiara	1M	Test2	Tiara		2747	2747	776	187	5	0		11650647	11650647	6642036	2584124	136328	0	2747	29720	11650647	54.55		5776	624		82.861	1467	389	87	1711.89	0.88	676982	4967	785
Tiara_Tiara_Read1M_Test3	Tiara	1M	Test3	Tiara		2783	2783	754	187	10	0		11548240	11548240	6487543	2586804	291005	0	2783	39122	11548240	54.56		5656	620		82.118	1451	402	90	1711.06	0.88	773888	4839	795
Tiara_Tiara_Read1M_Test4	Tiara	1M	Test4	Tiara		2795	2795	748	181	5	0		11610573	11610573	6443418	2553117	145588	0	2795	32435	11610573	54.57		5583	628		82.266	1438	393	112	1688.63	0.87	864714	4778	798
Tiara_Tiara_Read2M_Test1	Tiara	2M	Test1	Tiara	2047.25	2040	2040	835	336	33	1	1.20295e+07	12038253	12038253	8999778	5461974	1095174	50698	2040	50698	12038253	54.65	9088.25	9094	395	88.7378	88.86	1650	238	55	1806.67	0.93	321723	8061	472
Tiara_Tiara_Read2M_Test2	Tiara	2M	Test2	Tiara		2066	2066	833	320	32	1		12068952	12068952	8990507	5362658	1058275	51234	2066	51234	12068952	54.66		9051	391		88.955	1662	234	47	1816.08	0.93	255161	7994	468
Tiara_Tiara_Read2M_Test3	Tiara	2M	Test3	Tiara		2032	2032	829	335	30	1		12021659	12021659	8965571	5491813	992208	54676	2032	54676	12021659	54.7		9170	390		88.654	1654	233	56	1808.7	0.93	230124	7825	469
Tiara_Tiara_Read2M_Test4	Tiara	2M	Test4	Tiara		2051	2051	833	321	34	2		11988955	11988955	8927548	5317850	1127642	101286	2051	50819	11988955	54.71		9038	392		88.482	1658	233	52	1814.38	0.93	240401	7822	474
Tiara_Tiara_Read5M_Test1	Tiara	5M	Test1	Tiara	1839.25	1834	1834	809	376	46	2	1.22572e+07	12252681	12252681	9689492	6624889	1611819	129717	1834	69013	12252681	54.79	10869.8	10879	328	90.7873	90.69	1736	163	44	1848.31	0.95	178752	9814	383
Tiara_Tiara_Read5M_Test2	Tiara	5M	Test2	Tiara		1833	1833	791	360	52	3		12211097	12211097	9607744	6547313	1852272	160920	1833	59172	12211097	54.78		10785	318		90.491	1730	168	45	1843.53	0.95	160052	9772	375
Tiara_Tiara_Read5M_Test3	Tiara	5M	Test3	Tiara		1859	1859	788	375	54	2		12266991	12266991	9562453	6624549	1816176	110034	1859	59176	12266991	54.78		10860	328		90.88	1740	165	38	1850.11	0.95	223137	9895	382
Tiara_Tiara_Read5M_Test4	Tiara	5M	Test4	Tiara		1831	1831	806	370	51	3		12298156	12298156	9728884	6636027	1752286	152593	1831	50944	12298156	54.82		10955	324		91.088	1751	159	33	1857.13	0.96	229699	9867	376
Tiara_Tiara_Read10M_Test1	Tiara	10M	Test1	Tiara	1696	1704	1704	797	391	65	6	1.24193e+07	12421546	12421546	10144441	7289212	2348357	351317	1704	71974	12421546	54.84	12382.5	12323	293	92.0597	92.07	1767	140	36	1863.03	0.96	264137	11100	334
Tiara_Tiara_Read10M_Test2	Tiara	10M	Test2	Tiara		1684	1684	793	401	70	4		12418258	12418258	10205325	7459634	2404558	218644	1684	60719	12418258	54.87		12616	290		92.012	1790	116	37	1866.55	0.96	226245	11536	330
Tiara_Tiara_Read10M_Test3	Tiara	10M	Test3	Tiara		1677	1677	781	403	68	5		12431578	12431578	10174160	7493410	2390060	287829	1677	69013	12431578	54.87		12697	289		92.183	1776	135	32	1869.42	0.96	187513	11578	328
Tiara_Tiara_Read10M_Test4	Tiara	10M	Test4	Tiara		1719	1719	799	392	66	4		12405663	12405663	10078288	7190593	2262017	231327	1719	69013	12405663	54.82		11894	302		91.974	1782	133	28	1869.57	0.96	258446	10949	344
