# Supplementary material for: Eukfinder: a pipeline to retrieve microbial eukaryote genome sequences from metagenomic data
Source: mBio. 2025 Apr 10;16(5):e00699-25. doi: 10.1128/mbio.00699-25 (PMC12077102; doi:10.1128/mbio.00699-25)
Supplement: File S2 — Contamination contig precision and recall analyses. [file mbio.00699-25-s0002.xlsx]

## Sheet: Sheet1
Supplement File2. contamination contigs Precision and recall analyses
File	# Total Contig	# Contigs without bacterial reads mapped	# Contigs with bacterial reads mapped
Eukfinder_long_Read300K_Test1	2146	2142	4
Eukfinder_long_Read300K_Test2	2116	2113	3
Eukfinder_long_Read300K_Test3	2096	2093	3
Eukfinder_long_Read300K_Test4	2134	2133	1
EukRep_Read300K_Test1	1967	1963	4
EukRep_Read300K_Test2	1946	1942	4
EukRep_Read300K_Test3	1900	1898	2
EukRep_Read300K_Test4	1941	1941	0
Tiara_Read300K_Test1	1857	1836	21
Tiara_Read300K_Test2	1808	1789	19
Tiara_Read300K_Test3	1816	1795	21
Tiara_Read300K_Test4	1842	1825	17
Eukfinder_long_Read400K_Test1	3672	3668	4
Eukfinder_long_Read400K_Test2	3755	3752	3
Eukfinder_long_Read400K_Test3	3740	3734	6
Eukfinder_long_Read400K_Test4	3728	3726	2
EukRep_Read400K_Test1	3368	3367	1
EukRep_Read400K_Test2	3445	3443	2
EukRep_Read400K_Test3	3417	3416	1
EukRep_Read400K_Test4	3429	3428	1
Tiara_Read400K_Test1	3158	3134	24
Tiara_Read400K_Test2	3258	3234	24
Tiara_Read400K_Test3	3234	3209	25
Tiara_Read400K_Test4	3224	3200	24
Eukfinder_long_Read500K_Test1	4726	4724	2
Eukfinder_long_Read500K_Test2	4760	4756	4
Eukfinder_long_Read500K_Test3	4771	4771	0
Eukfinder_long_Read500K_Test4	4740	4739	1
EukRep_Read500K_Test1	4385	4383	2
EukRep_Read500K_Test2	4442	4438	4
EukRep_Read500K_Test3	4416	4414	2
EukRep_Read500K_Test4	4437	4434	3
Tiara_Read500K_Test1	4130	4106	24
Tiara_Read500K_Test2	4146	4117	29
Tiara_Read500K_Test3	4147	4124	23
Tiara_Read500K_Test4	4133	4108	25
Eukfinder_long_Read750K_Test1	4223	4216	7
Eukfinder_long_Read750K_Test2	4228	4221	7
Eukfinder_long_Read750K_Test3	4164	4164	0
Eukfinder_long_Read750K_Test4	4156	4152	4
EukRep_Read750K_Test1	4040	4036	4
EukRep_Read750K_Test2	4011	4008	3
EukRep_Read750K_Test3	3959	3956	3
EukRep_Read750K_Test4	3947	3945	2
Tiara_Read750K_Test1	3841	3769	72
Tiara_Read750K_Test2	3854	3782	72
Tiara_Read750K_Test3	3782	3710	72
Tiara_Read750K_Test4	3784	3710	74
Eukfinder_long_Read1M_Test1	3152	3144	8
Eukfinder_long_Read1M_Test2	3089	3081	8
Eukfinder_long_Read1M_Test3	3147	3136	11
Eukfinder_long_Read1M_Test4	3129	3122	7
EukRep_Read1M_Test1	3020	3017	3
EukRep_Read1M_Test2	2953	2948	5
EukRep_Read1M_Test3	3012	3001	11
EukRep_Read1M_Test4	3011	3008	3
Tiara_Read1M_Test1	2951	2878	73
Tiara_Read1M_Test2	2864	2791	73
Tiara_Read1M_Test3	2917	2841	76
Tiara_Read1M_Test4	2922	2849	73
Eukfinder_long_Read2M_Test1	2272	2262	10
Eukfinder_long_Read2M_Test2	2283	2276	7
Eukfinder_long_Read2M_Test3	2240	2233	7
Eukfinder_long_Read2M_Test4	2276	2267	9
EukRep_Read2M_Test1	2195	2187	8
EukRep_Read2M_Test2	2213	2205	8
EukRep_Read2M_Test3	2171	2162	9
EukRep_Read2M_Test4	2197	2190	7
Tiara_Read2M_Test1	2144	2071	73
Tiara_Read2M_Test2	2172	2099	73
Tiara_Read2M_Test3	2143	2070	73
Tiara_Read2M_Test4	2155	2082	73
Eukfinder_long_Read5M_Test1	2033	2025	8
Eukfinder_long_Read5M_Test2	2038	2030	8
Eukfinder_long_Read5M_Test3	2054	2048	6
Eukfinder_long_Read5M_Test4	2029	2022	7
EukRep_Read5M_Test1	1959	1951	8
EukRep_Read5M_Test2	1973	1965	8
EukRep_Read5M_Test3	1988	1980	8
EukRep_Read5M_Test4	1962	1954	8
Tiara_Read5M_Test1	1931	1858	73
Tiara_Read5M_Test2	1928	1855	73
Tiara_Read5M_Test3	1966	1894	72
Tiara_Read5M_Test4	1934	1862	72
Eukfinder_long_Read10M_Test1	1893	1884	9
Eukfinder_long_Read10M_Test2	1876	1868	8
Eukfinder_long_Read10M_Test3	1867	1857	10
Eukfinder_long_Read10M_Test4	1905	1899	6
EukRep_Read10M_Test1	1835	1827	8
EukRep_Read10M_Test2	1816	1809	7
EukRep_Read10M_Test3	1799	1790	9
EukRep_Read10M_Test4	1838	1831	7
Tiara_Read10M_Test1	1803	1730	73
Tiara_Read10M_Test2	1781	1709	72
Tiara_Read10M_Test3	1771	1698	73
Tiara_Read10M_Test4	1816	1743	73
