# Supplementary material for: Eukfinder: a pipeline to retrieve microbial eukaryote genome sequences from metagenomic data
Source: mBio. 2025 Apr 10;16(5):e00699-25. doi: 10.1128/mbio.00699-25 (PMC12077102; doi:10.1128/mbio.00699-25)
Supplement: File S3 — Quast and Busco results from the human gut samples. [file mbio.00699-25-s0003.xlsx]

## Sheet: Short read methods
Supplement File3. Quast and Busco results from the human gut samples
Quast and Busco results for genomes generated with Eukfinder_short and Refmapping from the human gut samples containing ST3 and ST4. Reference genome for refmapping is shown under the column labeled Refgenome
human gut metagenome samples short read analysis	subtype	Refgenome	Program	# contigs (>=1000 bp)	Total length of contigs >=1000	GC (%)	N50	NG50	LG50	# misassembled contigs	Misassembled contigs length	Genome fraction (%)	NA50	Busco SCG (stramenophile)		total length -misassembled length
3A	ST3	NA	Eukfinder_short	3392	9408071	49.79	3317	2722	1242	170	694676	74.134	2901	66		8713395
3A	ST3	ZGR	Refmapping	3058	8683856	50.01	3387	2493	1292	197	992261	74.116	3140	62		7691595
3B	ST3	NA	Eukfinder_short	3821	9516974	50.56	2872	2365	1455	176	701610	75.468	2504	61		8815364
3B	ST3	ZGR	Refmapping	3523	8811856	50.67	2861	2219	1538	231	974884	75.263	2655	55		7836972
3C	ST3	NA	Eukfinder_short	3597	10669836	51.51	3616	3321	1055	66	272700	84.978	3247	78		10397136
3C	ST3	ZGR	Refmapping	3190	10123309	51.65	3890	3431	1017	93	429464	86.59	3770	73		9693845
3D	ST3	NA	Eukfinder_short	1614	12269760	51.93	13076	13655	256	48	865126	97.031	12073	95		11404634
3D	ST3	ZGR	Refmapping	1257	11370637	52.17	14119	13751	261	55	851299	96.89	13295	90		10519338
4A	ST4	NA	Eukfinder_short	3270	9972011	39.89	3845	2878	1273	284	1199826	76.201	3555	80		8772185
4A	ST4	WR1	Refmapping	3077	10159249	39.88	4223	3245	1125	311	1821556	78.046	3768	84		8337693
4A	ST4	BT1	Refmapping	3014	9575523	39.93	4039	2857	1260	186	973138	73.638	3753	80		8602385
4B	ST4	NA	Eukfinder_short	2339	11335548	39.96	7050	6004	619	266	1590290	86.215	6379	93		9745258
4B	ST4	WR1	Refmapping	2024	11315352	39.96	8219	7067	529	304	2713012	87.028	6965	92		8602340
4B	ST4	BT1	Refmapping	1966	10759004	40.01	7736	6245	580	200	1852857	82.837	7016	87		8906147
4C	ST4	NA	Eukfinder_short	1979	11788156	39.88	9529	8726	435	104	860440	90.037	9306	98		10927716
4C	ST4	WR1	Refmapping	2182	11590040	39.91	8039	7153	525	164	1565428	89.428	7428	97		10024612
4C	ST4	BT1	Refmapping	2550	10657336	39.95	5670	4602	813	206	1408874	82.257	5140	90		9248462
4D	ST4	NA	Eukfinder_short	1106	12260964	39.82	27653	25832	145	60	832090	93.895	26246	99		11428874
4D	ST4	WR1	Refmapping	1090	12080548	39.86	25423	24077	155	57	920117	93.086	24450	100		11160431
4D	ST4	BT1	Refmapping	773	11560620	39.92	27484	24114	157	124	2545404	89.167	24523	95		9015216
					Total length of contigs >=1000							Genome fraction (%)		SCG		total length -misassembled
		p-value	paired t-test Eukfinder vs Refmapping(best reference)		0.0128143							0.203757		0.0639886		7.46071e-05

## Sheet: long read methods
Quast and Busco results for genomes generated with Eukfinder_long, EukRep, and Tiamra from the human gut samples containing ST3 and ST4.
human gut metagenome samples long read analysis	subtype	Refgenome	Program	# contigs (>=1000 bp)	Total length of contigs >=1000	GC (%)	N50	NG50	LG50	# misassembled contigs	Misassembled contigs length	Genome fraction (%)	NA50	Busco SCG (stramenophile)		total length -misassembled length
3A	ST3	NA	Eukfinder_long	3397	9420136	49.78	3334	2719	1237	173	723309	73.872	2891	65		8696827
3A	ST3	NA	Eukrep	2877	8295563	49.78	3560	2406	1308	153	679480	65.589	3031	59		7616083
3A	ST3	NA	Tiara	2750	7508945	50.36	3271	1926	1528	48	172309	59.215	2978	56		7336636
3B	ST3	NA	Eukfinder_long	3803	9490465	50.54	2874	2371	1461	174	686542	75.248	2500	61		8803923
3B	ST3	NA	Eukrep	3188	8291369	50.65	3063	2140	1534	154	624381	65.807	2628	51		7666988
3B	ST3	NA	Tiara	3226	7954306	50.82	2833	1890	1668	39	131489	60.683	2515	52		7822817
3C	ST3	NA	Eukfinder_long	3641	10712367	51.52	3577	3317	1063	63	231335	85.698	3266	78		10481032
3C	ST3	NA	Eukrep	3178	9764460	51.59	3786	3177	1080	55	212977	77.717	3432	70		9551483
3C	ST3	NA	Tiara	3028	9070568	52.02	3681	2857	1168	54	205522	72.092	3340	68		8865046
3D	ST3	NA	Eukfinder_long	1615	12315251	51.88	13283	14428	247	48	873045	97.028	12405	95		11442206
3D	ST3	NA	Eukrep	1419	11782793	52	13727	14056	250	44	857246	94.455	12835	91		10925547
3D	ST3	NA	Tiara	1533	11580266	52.09	13795	13787	252	42	848499	90.551	12870	93		10731767
4A	ST4	NA	Eukfinder_long	3327	9867231	39.89	3714	2738	1338	285	1200703	75.293	3399	78		8666528
4A	ST4	NA	Eukrep	2542	7919974	39.89	3910	2022	1531	244	1066591	59.895	3598	62		6853383
4A	ST4	NA	Tiara	2530	7614463	39.82	3811	1737	1655	142	580057	55.51	3464	60		7034406
4B	ST4	NA	Eukfinder_long	2379	11313341	39.96	6973	5889	637	268	1550469	85.983	6249	91		9762872
4B	ST4	NA	Eukrep	2118	10245049	39.83	7270	5466	657	235	1437627	74.784	6588	78		8807422
4B	ST4	NA	Tiara	1911	9143369	39.99	7270	4411	722	132	782157	68.656	6937	74		8361212
4C	ST4	NA	Eukfinder_long	1926	11813916	39.89	9800	8886	414	85	695285	90.47	9639	97		11118631
4C	ST4	NA	Eukrep	1572	10425578	39.89	10488	8173	435	69	578603	79.923	10228	89		9846975
4C	ST4	NA	Tiara	1570	10140504	39.91	10602	7925	437	76	657090	77.445	10435	82		9483414
4D	ST4	NA	Eukfinder_long	1120	12324023	39.83	27601	26075	144	60	864708	93.971	26125	99		11459315
4D	ST4	NA	Eukrep	973	11587029	39.82	28885	24743	145	46	818038	88.497	27705	93		10768991
4D	ST4	NA	Tiara	999	11617121	39.84	29042	26112	143	47	798339	87.805	27881	95		10818782
					Total length of contigs >=1000							Genome fraction (%)				total length -misassembled
		p-value	paired t-test Eukfinder vs EukRep		7.62492e-05							0.000164154		0.000200663		6.49901e-05
		p-value	paired t-test Eukfinder vs Tiara		6.1969e-05							5.23182e-05		0.000705031		3.02895e-05
