# Supplementary material for: Eukfinder: a pipeline to retrieve microbial eukaryote genome sequences from metagenomic data
Source: mBio. 2025 Apr 10;16(5):e00699-25. doi: 10.1128/mbio.00699-25 (PMC12077102; doi:10.1128/mbio.00699-25)
Supplement: File S4 — Accession numbers of 1,943 single-copy genes in Blastocystis ST1 cleaned genome. [file mbio.00699-25-s0004.xlsx]

## Sheet: Sheet1
Accession numbers of 1943 single-copy genes in Blastocystis ST1 cleaned genome used for genome completion assessment in mock community tests
OAO11713.1
OAO11725.1
OAO11727.1
OAO11739.1
OAO11740.1
OAO11756.1
OAO11760.1
OAO11762.1
OAO11764.1
OAO11770.1
OAO11774.1
OAO11785.1
OAO11790.1
OAO11791.1
OAO11792.1
OAO11793.1
OAO11794.1
OAO11799.1
OAO11800.1
OAO11805.1
OAO11810.1
OAO11819.1
OAO11820.1
OAO11821.1
OAO11825.1
OAO11826.1
OAO11831.1
OAO11832.1
OAO11835.1
OAO11836.1
OAO11839.1
OAO11840.1
OAO11843.1
OAO11851.1
OAO11857.1
OAO11860.1
OAO11862.1
OAO11863.1
OAO11865.1
OAO11867.1
OAO11869.1
OAO11871.1
OAO11872.1
OAO11874.1
OAO11875.1
OAO11880.1
OAO11881.1
OAO11884.1
OAO11885.1
OAO11886.1
OAO11888.1
OAO11889.1
OAO11890.1
OAO11892.1
OAO11893.1
OAO11895.1
OAO11898.1
OAO11902.1
OAO11905.1
OAO11906.1
OAO11909.1
OAO11912.1
OAO11913.1
OAO11920.1
OAO11923.1
OAO11926.1
OAO11928.1
OAO11935.1
OAO11939.1
OAO11940.1
OAO11942.1
OAO11947.1
OAO11961.1
OAO11964.1
OAO11965.1
OAO11966.1
OAO11974.1
OAO11975.1
OAO11979.1
OAO11980.1
OAO11981.1
OAO11991.1
OAO11993.1
OAO11999.1
OAO12000.1
OAO12001.1
OAO12005.1
OAO12008.1
OAO12012.1
OAO12027.1
OAO12030.1
OAO12031.1
OAO12033.1
OAO12039.1
OAO12046.1
OAO12047.1
OAO12049.1
OAO12059.1
OAO12062.1
OAO12067.1
OAO12068.1
OAO12070.1
OAO12075.1
OAO12077.1
OAO12085.1
OAO12088.1
OAO12089.1
OAO12091.1
OAO12095.1
OAO12096.1
OAO12098.1
OAO12100.1
OAO12101.1
OAO12103.1
OAO12106.1
OAO12107.1
OAO12109.1
OAO12110.1
OAO12116.1
OAO12118.1
OAO12124.1
OAO12127.1
OAO12129.1
OAO12136.1
OAO12141.1
OAO12143.1
OAO12146.1
OAO12152.1
OAO12153.1
OAO12164.1
OAO12165.1
OAO12171.1
OAO12172.1
OAO12173.1
OAO12174.1
OAO12175.1
OAO12177.1
OAO12178.1
OAO12182.1
OAO12183.1
OAO12190.1
OAO12191.1
OAO12195.1
OAO12201.1
OAO12203.1
OAO12206.1
OAO12215.1
OAO12216.1
OAO12225.1
OAO12229.1
OAO12231.1
OAO12232.1
OAO12234.1
OAO12239.1
OAO12246.1
OAO12260.1
OAO12261.1
OAO12262.1
OAO12263.1
OAO12268.1
OAO12272.1
OAO12274.1
OAO12278.1
OAO12279.1
OAO12286.1
OAO12299.1
OAO12306.1
OAO12308.1
OAO12309.1
OAO12311.1
OAO12315.1
OAO12316.1
OAO12319.1
OAO12322.1
OAO12329.1
OAO12333.1
OAO12334.1
OAO12338.1
OAO12342.1
OAO12343.1
OAO12347.1
OAO12348.1
OAO12349.1
OAO12356.1
OAO12358.1
OAO12359.1
OAO12361.1
OAO12362.1
OAO12363.1
OAO12364.1
OAO12367.1
OAO12370.1
OAO12383.1
OAO12390.1
OAO12392.1
OAO12395.1
OAO12399.1
OAO12402.1
OAO12403.1
OAO12405.1
OAO12415.1
OAO12416.1
OAO12417.1
OAO12421.1
OAO12422.1
OAO12423.1
OAO12424.1
OAO12430.1
OAO12432.1
OAO12433.1
OAO12434.1
OAO12435.1
OAO12436.1
OAO12441.1
OAO12442.1
OAO12444.1
OAO12445.1
OAO12455.1
OAO12456.1
OAO12457.1
OAO12459.1
OAO12463.1
OAO12467.1
OAO12470.1
OAO12473.1
OAO12477.1
OAO12479.1
OAO12490.1
OAO12494.1
OAO12495.1
OAO12497.1
OAO12498.1
OAO12499.1
OAO12500.1
OAO12502.1
OAO12504.1
OAO12513.1
OAO12522.1
OAO12523.1
OAO12527.1
OAO12528.1
OAO12529.1
OAO12534.1
OAO12539.1
OAO12542.1
OAO12543.1
OAO12546.1
OAO12554.1
OAO12556.1
OAO12563.1
OAO12568.1
OAO12569.1
OAO12573.1
OAO12575.1
OAO12576.1
OAO12577.1
OAO12581.1
OAO12582.1
OAO12583.1
OAO12587.1
OAO12594.1
OAO12596.1
OAO12597.1
OAO12599.1
OAO12604.1
OAO12610.1
OAO12613.1
OAO12619.1
OAO12628.1
OAO12630.1
OAO12631.1
OAO12633.1
OAO12642.1
OAO12655.1
OAO12675.1
OAO12676.1
OAO12679.1
OAO12680.1
OAO12681.1
OAO12682.1
OAO12685.1
OAO12687.1
OAO12697.1
OAO12699.1
OAO12702.1
OAO12703.1
OAO12705.1
OAO12707.1
OAO12708.1
OAO12717.1
OAO12720.1
OAO12721.1
OAO12722.1
OAO12724.1
OAO12725.1
OAO12727.1
OAO12743.1
OAO12745.1
OAO12746.1
OAO12747.1
OAO12763.1
OAO12766.1
OAO12777.1
OAO12778.1
OAO12781.1
OAO12782.1
OAO12784.1
OAO12785.1
OAO12787.1
OAO12790.1
OAO12792.1
OAO12793.1
OAO12794.1
OAO12795.1
OAO12796.1
OAO12797.1
OAO12798.1
OAO12803.1
OAO12806.1
OAO12808.1
OAO12809.1
OAO12811.1
OAO12815.1
OAO12825.1
OAO12826.1
OAO12829.1
OAO12832.1
OAO12834.1
OAO12835.1
OAO12839.1
OAO12841.1
OAO12851.1
OAO12853.1
OAO12854.1
OAO12857.1
OAO12858.1
OAO12868.1
OAO12870.1
OAO12871.1
OAO12875.1
OAO12876.1
OAO12879.1
OAO12881.1
OAO12882.1
OAO12883.1
OAO12886.1
OAO12888.1
OAO12889.1
OAO12892.1
OAO12893.1
OAO12895.1
OAO12900.1
OAO12901.1
OAO12907.1
OAO12908.1
OAO12922.1
OAO12928.1
OAO12934.1
OAO12936.1
OAO12941.1
OAO12950.1
OAO12957.1
OAO12963.1
OAO12964.1
OAO12966.1
OAO12970.1
OAO12972.1
OAO12974.1
OAO12975.1
OAO12976.1
OAO12981.1
OAO12982.1
OAO12988.1
OAO12990.1
OAO13000.1
OAO13002.1
OAO13005.1
OAO13006.1
OAO13008.1
OAO13011.1
OAO13012.1
OAO13013.1
OAO13017.1
OAO13021.1
OAO13022.1
OAO13035.1
OAO13036.1
OAO13039.1
OAO13040.1
OAO13044.1
OAO13049.1
OAO13050.1
OAO13051.1
OAO13052.1
OAO13054.1
OAO13060.1
OAO13066.1
OAO13069.1
OAO13079.1
OAO13082.1
OAO13090.1
OAO13103.1
OAO13104.1
OAO13107.1
OAO13109.1
OAO13111.1
OAO13115.1
OAO13116.1
OAO13119.1
OAO13124.1
OAO13125.1
OAO13129.1
OAO13132.1
OAO13138.1
OAO13139.1
OAO13146.1
OAO13147.1
OAO13148.1
OAO13151.1
OAO13152.1
OAO13153.1
OAO13155.1
OAO13168.1
OAO13170.1
OAO13180.1
OAO13184.1
OAO13185.1
OAO13190.1
OAO13192.1
OAO13193.1
OAO13196.1
OAO13206.1
OAO13207.1
OAO13208.1
OAO13211.1
OAO13213.1
OAO13216.1
OAO13218.1
OAO13233.1
OAO13235.1
OAO13248.1
OAO13251.1
OAO13252.1
OAO13254.1
OAO13255.1
OAO13256.1
OAO13257.1
OAO13259.1
OAO13260.1
OAO13262.1
OAO13265.1
OAO13266.1
OAO13270.1
OAO13271.1
OAO13277.1
OAO13279.1
OAO13285.1
OAO13288.1
OAO13293.1
OAO13294.1
OAO13295.1
OAO13298.1
OAO13302.1
OAO13303.1
OAO13304.1
OAO13305.1
OAO13306.1
OAO13316.1
OAO13322.1
OAO13325.1
OAO13327.1
OAO13330.1
OAO13333.1
OAO13335.1
OAO13341.1
OAO13344.1
OAO13345.1
OAO13347.1
OAO13349.1
OAO13356.1
OAO13358.1
OAO13359.1
OAO13360.1
OAO13361.1
OAO13364.1
OAO13373.1
OAO13380.1
OAO13381.1
OAO13382.1
OAO13383.1
OAO13384.1
OAO13385.1
OAO13386.1
OAO13393.1
OAO13394.1
OAO13398.1
OAO13404.1
OAO13406.1
OAO13407.1
OAO13408.1
OAO13409.1
OAO13410.1
OAO13411.1
OAO13412.1
OAO13415.1
OAO13420.1
OAO13430.1
OAO13433.1
OAO13434.1
OAO13436.1
OAO13437.1
OAO13441.1
OAO13442.1
OAO13443.1
OAO13447.1
OAO13452.1
OAO13453.1
OAO13456.1
OAO13457.1
OAO13461.1
OAO13462.1
OAO13463.1
OAO13465.1
OAO13466.1
OAO13467.1
OAO13469.1
OAO13472.1
OAO13473.1
OAO13475.1
OAO13495.1
OAO13496.1
OAO13497.1
OAO13501.1
OAO13503.1
OAO13504.1
OAO13505.1
OAO13506.1
OAO13507.1
OAO13513.1
OAO13514.1
OAO13517.1
OAO13518.1
OAO13523.1
OAO13524.1
OAO13525.1
OAO13529.1
OAO13531.1
OAO13544.1
OAO13545.1
OAO13549.1
OAO13552.1
OAO13553.1
OAO13560.1
OAO13564.1
OAO13567.1
OAO13568.1
OAO13570.1
OAO13575.1
OAO13578.1
OAO13585.1
OAO13592.1
OAO13595.1
OAO13597.1
OAO13599.1
OAO13600.1
OAO13603.1
OAO13604.1
OAO13608.1
OAO13611.1
OAO13613.1
OAO13615.1
OAO13616.1
OAO13629.1
OAO13630.1
OAO13635.1
OAO13636.1
OAO13637.1
OAO13639.1
OAO13648.1
OAO13652.1
OAO13654.1
OAO13657.1
OAO13658.1
OAO13660.1
OAO13663.1
OAO13665.1
OAO13669.1
OAO13670.1
OAO13671.1
OAO13675.1
OAO13676.1
OAO13677.1
OAO13682.1
OAO13684.1
OAO13686.1
OAO13687.1
OAO13688.1
OAO13703.1
OAO13704.1
OAO13705.1
OAO13707.1
OAO13709.1
OAO13710.1
OAO13712.1
OAO13714.1
OAO13715.1
OAO13716.1
OAO13718.1
OAO13721.1
OAO13729.1
OAO13730.1
OAO13731.1
OAO13732.1
OAO13733.1
OAO13748.1
OAO13749.1
OAO13751.1
OAO13752.1
OAO13753.1
OAO13754.1
OAO13757.1
OAO13759.1
OAO13777.1
OAO13778.1
OAO13780.1
OAO13785.1
OAO13787.1
OAO13794.1
OAO13800.1
OAO13801.1
OAO13803.1
OAO13806.1
OAO13807.1
OAO13810.1
OAO13813.1
OAO13814.1
OAO13815.1
OAO13816.1
OAO13821.1
OAO13823.1
OAO13824.1
OAO13827.1
OAO13829.1
OAO13830.1
OAO13833.1
OAO13834.1
OAO13835.1
OAO13836.1
OAO13837.1
OAO13838.1
OAO13840.1
OAO13842.1
OAO13845.1
OAO13848.1
OAO13858.1
OAO13860.1
OAO13861.1
OAO13862.1
OAO13873.1
OAO13881.1
OAO13886.1
OAO13890.1
OAO13891.1
OAO13893.1
OAO13897.1
OAO13906.1
OAO13913.1
OAO13914.1
OAO13917.1
OAO13923.1
OAO13925.1
OAO13933.1
OAO13934.1
OAO13939.1
OAO13940.1
OAO13942.1
OAO13943.1
OAO13945.1
OAO13962.1
OAO13966.1
OAO13967.1
OAO13970.1
OAO13972.1
OAO13973.1
OAO13979.1
OAO13985.1
OAO13986.1
OAO13988.1
OAO13990.1
OAO13991.1
OAO13992.1
OAO13993.1
OAO13994.1
OAO13996.1
OAO14001.1
OAO14024.1
OAO14031.1
OAO14033.1
OAO14042.1
OAO14047.1
OAO14048.1
OAO14052.1
OAO14054.1
OAO14056.1
OAO14057.1
OAO14058.1
OAO14060.1
OAO14062.1
OAO14067.1
OAO14069.1
OAO14071.1
OAO14072.1
OAO14073.1
OAO14079.1
OAO14080.1
OAO14081.1
OAO14082.1
OAO14083.1
OAO14084.1
OAO14088.1
OAO14089.1
OAO14093.1
OAO14097.1
OAO14099.1
OAO14101.1
OAO14102.1
OAO14103.1
OAO14104.1
OAO14108.1
OAO14112.1
OAO14113.1
OAO14114.1
OAO14115.1
OAO14116.1
OAO14118.1
OAO14119.1
OAO14123.1
OAO14128.1
OAO14133.1
OAO14137.1
OAO14138.1
OAO14143.1
OAO14146.1
OAO14147.1
OAO14167.1
OAO14168.1
OAO14170.1
OAO14173.1
OAO14177.1
OAO14182.1
OAO14183.1
OAO14185.1
OAO14190.1
OAO14194.1
OAO14203.1
OAO14205.1
OAO14210.1
OAO14211.1
OAO14220.1
OAO14222.1
OAO14237.1
OAO14247.1
OAO14249.1
OAO14255.1
OAO14262.1
OAO14263.1
OAO14265.1
OAO14266.1
OAO14267.1
OAO14270.1
OAO14283.1
OAO14288.1
OAO14289.1
OAO14290.1
OAO14292.1
OAO14294.1
OAO14299.1
OAO14300.1
OAO14303.1
OAO14305.1
OAO14308.1
OAO14309.1
OAO14311.1
OAO14315.1
OAO14317.1
OAO14321.1
OAO14337.1
OAO14339.1
OAO14340.1
OAO14342.1
OAO14344.1
OAO14348.1
OAO14349.1
OAO14354.1
OAO14358.1
OAO14359.1
OAO14361.1
OAO14364.1
OAO14372.1
OAO14376.1
OAO14378.1
OAO14379.1
OAO14386.1
OAO14394.1
OAO14400.1
OAO14401.1
OAO14402.1
OAO14403.1
OAO14404.1
OAO14408.1
OAO14410.1
OAO14415.1
OAO14416.1
OAO14417.1
OAO14430.1
OAO14431.1
OAO14439.1
OAO14443.1
OAO14444.1
OAO14447.1
OAO14450.1
OAO14451.1
OAO14457.1
OAO14458.1
OAO14463.1
OAO14464.1
OAO14465.1
OAO14472.1
OAO14474.1
OAO14477.1
OAO14479.1
OAO14483.1
OAO14487.1
OAO14490.1
OAO14501.1
OAO14502.1
OAO14506.1
OAO14508.1
OAO14510.1
OAO14513.1
OAO14518.1
OAO14528.1
OAO14532.1
OAO14539.1
OAO14544.1
OAO14547.1
OAO14551.1
OAO14557.1
OAO14558.1
OAO14559.1
OAO14567.1
OAO14589.1
OAO14603.1
OAO14604.1
OAO14607.1
OAO14609.1
OAO14620.1
OAO14621.1
OAO14626.1
OAO14627.1
OAO14628.1
OAO14629.1
OAO14634.1
OAO14641.1
OAO14642.1
OAO14646.1
OAO14647.1
OAO14648.1
OAO14649.1
OAO14651.1
OAO14673.1
OAO14676.1
OAO14677.1
OAO14680.1
OAO14682.1
OAO14690.1
OAO14692.1
OAO14694.1
OAO14696.1
OAO14698.1
OAO14700.1
OAO14705.1
OAO14706.1
OAO14707.1
OAO14711.1
OAO14712.1
OAO14714.1
OAO14716.1
OAO14719.1
OAO14741.1
OAO14743.1
OAO14744.1
OAO14745.1
OAO14747.1
OAO14749.1
OAO14752.1
OAO14753.1
OAO14756.1
OAO14760.1
OAO14761.1
OAO14762.1
OAO14763.1
OAO14769.1
OAO14770.1
OAO14771.1
OAO14775.1
OAO14776.1
OAO14777.1
OAO14779.1
OAO14780.1
OAO14781.1
OAO14782.1
OAO14783.1
OAO14784.1
OAO14785.1
OAO14786.1
OAO14791.1
OAO14793.1
OAO14797.1
OAO14804.1
OAO14807.1
OAO14812.1
OAO14814.1
OAO14815.1
OAO14816.1
OAO14817.1
OAO14818.1
OAO14819.1
OAO14822.1
OAO14826.1
OAO14829.1
OAO14830.1
OAO14832.1
OAO14834.1
OAO14835.1
OAO14837.1
OAO14839.1
OAO14842.1
OAO14851.1
OAO14853.1
OAO14860.1
OAO14861.1
OAO14870.1
OAO14871.1
OAO14872.1
OAO14880.1
OAO14881.1
OAO14885.1
OAO14887.1
OAO14888.1
OAO14890.1
OAO14891.1
OAO14892.1
OAO14893.1
OAO14894.1
OAO14899.1
OAO14901.1
OAO14902.1
OAO14911.1
OAO14913.1
OAO14924.1
OAO14933.1
OAO14936.1
OAO14953.1
OAO14955.1
OAO14957.1
OAO14962.1
OAO14964.1
OAO14967.1
OAO14968.1
OAO14973.1
OAO14974.1
OAO14978.1
OAO14979.1
OAO14980.1
OAO14984.1
OAO14989.1
OAO14990.1
OAO14995.1
OAO14997.1
OAO15009.1
OAO15012.1
OAO15022.1
OAO15023.1
OAO15027.1
OAO15029.1
OAO15030.1
OAO15031.1
OAO15034.1
OAO15040.1
OAO15043.1
OAO15045.1
OAO15047.1
OAO15048.1
OAO15049.1
OAO15051.1
OAO15053.1
OAO15054.1
OAO15080.1
OAO15096.1
OAO15102.1
OAO15106.1
OAO15110.1
OAO15112.1
OAO15113.1
OAO15114.1
OAO15116.1
OAO15119.1
OAO15122.1
OAO15123.1
OAO15124.1
OAO15133.1
OAO15134.1
OAO15140.1
OAO15141.1
OAO15146.1
OAO15150.1
OAO15152.1
OAO15162.1
OAO15163.1
OAO15164.1
OAO15166.1
OAO15167.1
OAO15168.1
OAO15170.1
OAO15192.1
OAO15208.1
OAO15209.1
OAO15215.1
OAO15220.1
OAO15230.1
OAO15231.1
OAO15234.1
OAO15237.1
OAO15239.1
OAO15250.1
OAO15255.1
OAO15256.1
OAO15257.1
OAO15258.1
OAO15259.1
OAO15264.1
OAO15268.1
OAO15272.1
OAO15275.1
OAO15277.1
OAO15279.1
OAO15282.1
OAO15287.1
OAO15288.1
OAO15300.1
OAO15311.1
OAO15316.1
OAO15324.1
OAO15329.1
OAO15337.1
OAO15338.1
OAO15340.1
OAO15346.1
OAO15350.1
OAO15352.1
OAO15354.1
OAO15355.1
OAO15361.1
OAO15366.1
OAO15369.1
OAO15375.1
OAO15381.1
OAO15387.1
OAO15391.1
OAO15396.1
OAO15399.1
OAO15400.1
OAO15403.1
OAO15407.1
OAO15409.1
OAO15418.1
OAO15420.1
OAO15422.1
OAO15433.1
OAO15434.1
OAO15436.1
OAO15438.1
OAO15443.1
OAO15444.1
OAO15445.1
OAO15447.1
OAO15449.1
OAO15452.1
OAO15454.1
OAO15455.1
OAO15465.1
OAO15469.1
OAO15473.1
OAO15476.1
OAO15482.1
OAO15486.1
OAO15490.1
OAO15491.1
OAO15492.1
OAO15493.1
OAO15502.1
OAO15503.1
OAO15513.1
OAO15515.1
OAO15519.1
OAO15531.1
OAO15536.1
OAO15538.1
OAO15543.1
OAO15544.1
OAO15569.1
OAO15570.1
OAO15571.1
OAO15577.1
OAO15583.1
OAO15585.1
OAO15587.1
OAO15591.1
OAO15598.1
OAO15599.1
OAO15601.1
OAO15602.1
OAO15603.1
OAO15605.1
OAO15606.1
OAO15610.1
OAO15611.1
OAO15613.1
OAO15616.1
OAO15617.1
OAO15618.1
OAO15623.1
OAO15625.1
OAO15628.1
OAO15630.1
OAO15633.1
OAO15634.1
OAO15636.1
OAO15637.1
OAO15639.1
OAO15640.1
OAO15643.1
OAO15647.1
OAO15648.1
OAO15649.1
OAO15650.1
OAO15657.1
OAO15661.1
OAO15662.1
OAO15663.1
OAO15667.1
OAO15670.1
OAO15679.1
OAO15680.1
OAO15681.1
OAO15691.1
OAO15694.1
OAO15696.1
OAO15701.1
OAO15702.1
OAO15704.1
OAO15707.1
OAO15713.1
OAO15725.1
OAO15729.1
OAO15742.1
OAO15744.1
OAO15748.1
OAO15767.1
OAO15770.1
OAO15771.1
OAO15776.1
OAO15780.1
OAO15781.1
OAO15782.1
OAO15785.1
OAO15786.1
OAO15789.1
OAO15793.1
OAO15794.1
OAO15795.1
OAO15798.1
OAO15809.1
OAO15816.1
OAO15818.1
OAO15832.1
OAO15842.1
OAO15846.1
OAO15847.1
OAO15848.1
OAO15849.1
OAO15851.1
OAO15852.1
OAO15853.1
OAO15863.1
OAO15876.1
OAO15888.1
OAO15889.1
OAO15892.1
OAO15895.1
OAO15912.1
OAO15913.1
OAO15914.1
OAO15925.1
OAO15928.1
OAO15936.1
OAO15944.1
OAO15950.1
OAO15956.1
OAO15957.1
OAO15962.1
OAO15964.1
OAO15965.1
OAO15966.1
OAO15968.1
OAO15970.1
OAO15972.1
OAO15973.1
OAO15974.1
OAO15977.1
OAO15978.1
OAO15979.1
OAO15980.1
OAO15982.1
OAO15983.1
OAO15985.1
OAO15987.1
OAO15988.1
OAO15989.1
OAO15990.1
OAO16028.1
OAO16029.1
OAO16034.1
OAO16036.1
OAO16040.1
OAO16042.1
OAO16044.1
OAO16048.1
OAO16057.1
OAO16059.1
OAO16060.1
OAO16065.1
OAO16067.1
OAO16068.1
OAO16072.1
OAO16074.1
OAO16078.1
OAO16079.1
OAO16082.1
OAO16088.1
OAO16091.1
OAO16092.1
OAO16096.1
OAO16097.1
OAO16104.1
OAO16105.1
OAO16107.1
OAO16114.1
OAO16115.1
OAO16116.1
OAO16121.1
OAO16122.1
OAO16124.1
OAO16131.1
OAO16140.1
OAO16145.1
OAO16147.1
OAO16152.1
OAO16158.1
OAO16159.1
OAO16161.1
OAO16163.1
OAO16164.1
OAO16165.1
OAO16170.1
OAO16172.1
OAO16174.1
OAO16175.1
OAO16182.1
OAO16186.1
OAO16188.1
OAO16190.1
OAO16191.1
OAO16193.1
OAO16194.1
OAO16205.1
OAO16208.1
OAO16209.1
OAO16223.1
OAO16224.1
OAO16225.1
OAO16226.1
OAO16227.1
OAO16229.1
OAO16242.1
OAO16243.1
OAO16246.1
OAO16248.1
OAO16250.1
OAO16252.1
OAO16253.1
OAO16254.1
OAO16255.1
OAO16256.1
OAO16257.1
OAO16258.1
OAO16259.1
OAO16266.1
OAO16270.1
OAO16271.1
OAO16277.1
OAO16278.1
OAO16284.1
OAO16289.1
OAO16290.1
OAO16291.1
OAO16296.1
OAO16297.1
OAO16300.1
OAO16308.1
OAO16312.1
OAO16313.1
OAO16314.1
OAO16315.1
OAO16317.1
OAO16319.1
OAO16320.1
OAO16321.1
OAO16337.1
OAO16338.1
OAO16341.1
OAO16349.1
OAO16353.1
OAO16354.1
OAO16355.1
OAO16356.1
OAO16360.1
OAO16361.1
OAO16371.1
OAO16374.1
OAO16376.1
OAO16377.1
OAO16378.1
OAO16381.1
OAO16382.1
OAO16383.1
OAO16389.1
OAO16390.1
OAO16391.1
OAO16396.1
OAO16398.1
OAO16403.1
OAO16404.1
OAO16420.1
OAO16421.1
OAO16432.1
OAO16435.1
OAO16436.1
OAO16442.1
OAO16443.1
OAO16444.1
OAO16447.1
OAO16449.1
OAO16452.1
OAO16459.1
OAO16465.1
OAO16466.1
OAO16467.1
OAO16475.1
OAO16476.1
OAO16481.1
OAO16484.1
OAO16488.1
OAO16492.1
OAO16493.1
OAO16501.1
OAO16502.1
OAO16504.1
OAO16509.1
OAO16510.1
OAO16511.1
OAO16513.1
OAO16514.1
OAO16518.1
OAO16519.1
OAO16524.1
OAO16525.1
OAO16528.1
OAO16529.1
OAO16530.1
OAO16533.1
OAO16534.1
OAO16538.1
OAO16540.1
OAO16544.1
OAO16545.1
OAO16546.1
OAO16557.1
OAO16558.1
OAO16564.1
OAO16565.1
OAO16571.1
OAO16578.1
OAO16584.1
OAO16588.1
OAO16590.1
OAO16591.1
OAO16594.1
OAO16619.1
OAO16631.1
OAO16633.1
OAO16636.1
OAO16637.1
OAO16639.1
OAO16647.1
OAO16650.1
OAO16653.1
OAO16655.1
OAO16657.1
OAO16661.1
OAO16667.1
OAO16670.1
OAO16673.1
OAO16675.1
OAO16679.1
OAO16683.1
OAO16686.1
OAO16689.1
OAO16690.1
OAO16692.1
OAO16716.1
OAO16717.1
OAO16718.1
OAO16720.1
OAO16723.1
OAO16732.1
OAO16737.1
OAO16751.1
OAO16759.1
OAO16760.1
OAO16764.1
OAO16765.1
OAO16767.1
OAO16768.1
OAO16772.1
OAO16773.1
OAO16777.1
OAO16778.1
OAO16779.1
OAO16781.1
OAO16783.1
OAO16793.1
OAO16803.1
OAO16806.1
OAO16811.1
OAO16818.1
OAO16820.1
OAO16824.1
OAO16825.1
OAO16839.1
OAO16840.1
OAO16842.1
OAO16843.1
OAO16844.1
OAO16848.1
OAO16857.1
OAO16865.1
OAO16866.1
OAO16868.1
OAO16869.1
OAO16870.1
OAO16875.1
OAO16877.1
OAO16886.1
OAO16888.1
OAO16889.1
OAO16890.1
OAO16891.1
OAO16892.1
OAO16893.1
OAO16895.1
OAO16897.1
OAO16900.1
OAO16906.1
OAO16911.1
OAO16914.1
OAO16915.1
OAO16917.1
OAO16921.1
OAO16922.1
OAO16927.1
OAO16928.1
OAO16929.1
OAO16930.1
OAO16931.1
OAO16933.1
OAO16936.1
OAO16959.1
OAO16964.1
OAO16967.1
OAO16970.1
OAO16975.1
OAO16976.1
OAO16977.1
OAO16979.1
OAO16981.1
OAO16983.1
OAO17002.1
OAO17004.1
OAO17005.1
OAO17010.1
OAO17014.1
OAO17015.1
OAO17016.1
OAO17023.1
OAO17024.1
OAO17029.1
OAO17032.1
OAO17034.1
OAO17040.1
OAO17042.1
OAO17043.1
OAO17059.1
OAO17064.1
OAO17070.1
OAO17079.1
OAO17083.1
OAO17085.1
OAO17086.1
OAO17087.1
OAO17090.1
OAO17093.1
OAO17095.1
OAO17100.1
OAO17109.1
OAO17112.1
OAO17122.1
OAO17124.1
OAO17125.1
OAO17126.1
OAO17129.1
OAO17130.1
OAO17131.1
OAO17132.1
OAO17134.1
OAO17138.1
OAO17148.1
OAO17151.1
OAO17156.1
OAO17158.1
OAO17162.1
OAO17164.1
OAO17168.1
OAO17170.1
OAO17171.1
OAO17173.1
OAO17176.1
OAO17177.1
OAO17179.1
OAO17180.1
OAO17181.1
OAO17186.1
OAO17187.1
OAO17190.1
OAO17192.1
OAO17193.1
OAO17200.1
OAO17203.1
OAO17206.1
OAO17208.1
OAO17210.1
OAO17212.1
OAO17213.1
OAO17217.1
OAO17218.1
OAO17219.1
OAO17224.1
OAO17230.1
OAO17232.1
OAO17233.1
OAO17234.1
OAO17236.1
OAO17247.1
OAO17252.1
OAO17253.1
OAO17254.1
OAO17257.1
OAO17260.1
OAO17266.1
OAO17268.1
OAO17272.1
OAO17273.1
OAO17274.1
OAO17276.1
OAO17278.1
OAO17279.1
OAO17280.1
OAO17285.1
OAO17287.1
OAO17288.1
OAO17291.1
OAO17292.1
OAO17293.1
OAO17294.1
OAO17298.1
OAO17311.1
OAO17312.1
OAO17316.1
OAO17318.1
OAO17319.1
OAO17321.1
OAO17324.1
OAO17336.1
OAO17341.1
OAO17346.1
OAO17347.1
OAO17350.1
OAO17352.1
OAO17354.1
OAO17355.1
OAO17356.1
OAO17357.1
OAO17360.1
OAO17361.1
OAO17365.1
OAO17367.1
OAO17370.1
OAO17371.1
OAO17372.1
OAO17373.1
OAO17374.1
OAO17377.1
OAO17379.1
OAO17380.1
OAO17384.1
OAO17385.1
OAO17388.1
OAO17390.1
OAO17401.1
OAO17402.1
OAO17404.1
OAO17405.1
OAO17406.1
OAO17410.1
OAO17415.1
OAO17416.1
OAO17418.1
OAO17419.1
OAO17421.1
OAO17425.1
OAO17426.1
OAO17427.1
OAO17428.1
OAO17430.1
OAO17432.1
OAO17433.1
OAO17436.1
OAO17440.1
OAO17444.1
OAO17446.1
OAO17454.1
OAO17455.1
OAO17456.1
OAO17458.1
OAO17462.1
OAO17465.1
OAO17469.1
OAO17472.1
OAO17473.1
OAO17478.1
OAO17480.1
OAO17484.1
OAO17485.1
OAO17486.1
OAO17488.1
OAO17490.1
OAO17495.1
OAO17502.1
OAO17503.1
OAO17504.1
OAO17505.1
OAO17510.1
OAO17511.1
OAO17512.1
OAO17513.1
OAO17514.1
OAO17517.1
OAO17520.1
OAO17521.1
OAO17523.1
OAO17526.1
OAO17527.1
OAO17528.1
OAO17532.1
OAO17535.1
OAO17538.1
OAO17542.1
OAO17545.1
OAO17546.1
OAO17550.1
OAO17551.1
OAO17554.1
OAO17555.1
OAO17558.1
OAO17559.1
OAO17564.1
OAO17567.1
OAO17568.1
OAO17570.1
OAO17571.1
OAO17572.1
OAO17574.1
OAO17576.1
OAO17578.1
OAO17583.1
OAO17587.1
OAO17592.1
OAO17594.1
OAO17595.1
OAO17598.1
OAO17605.1
OAO17607.1
OAO17608.1
OAO17612.1
OAO17613.1
OAO17615.1
OAO17618.1
OAO17619.1
OAO17630.1
OAO17631.1
OAO17635.1
OAO17636.1
OAO17637.1
OAO17638.1
OAO17644.1
OAO17646.1
OAO17647.1
OAO17650.1
OAO17652.1
OAO17658.1
OAO17660.1
OAO17664.1
OAO17667.1
OAO17668.1
OAO17670.1
OAO17673.1
OAO17674.1
OAO17675.1
OAO17676.1
OAO17678.1
OAO17681.1
OAO17684.1
OAO17687.1
OAO17689.1
OAO17692.1
OAO17693.1
OAO17695.1
OAO17696.1
OAO17700.1
OAO17702.1
OAO17703.1
OAO17704.1
OAO17709.1
OAO17711.1
OAO17713.1
OAO17716.1
OAO17726.1
OAO17728.1
OAO17729.1
OAO17730.1
OAO17731.1
OAO17732.1
OAO17740.1
OAO17742.1
OAO17743.1
OAO17746.1
OAO17752.1
OAO17754.1
OAO17755.1
OAO17757.1
OAO17762.1
OAO17763.1
OAO17765.1
OAO17767.1
OAO17768.1
OAO17769.1
OAO17782.1
OAO17783.1
OAO17786.1
OAO17790.1
OAO17791.1
OAO17796.1
OAO17801.1
OAO17803.1
OAO17804.1
OAO17808.1
OAO17811.1
OAO17815.1
OAO17818.1
OAO17821.1
OAO17822.1
OAO17825.1
OAO17830.1
OAO17831.1
OAO17833.1
OAO17834.1
OAO17837.1
OAO17846.1
OAO17847.1
OAO17848.1
OAO17851.1
OAO17852.1
OAO17853.1
OAO17854.1
OAO17862.1
OAO17864.1
OAO17866.1
OAO17867.1
OAO17875.1
OAO17886.1
OAO17888.1
OAO17890.1
OAO17895.1
OAO17896.1
OAO17898.1
OAO17903.1
OAO17906.1
OAO17909.1
OAO17910.1
OAO17912.1
OAO17917.1
OAO17922.1
OAO17925.1
OAO17935.1
OAO17936.1
OAO17940.1
OAO17942.1
OAO17944.1
OAO17945.1
OAO17949.1
OAO17952.1
OAO17953.1
OAO17954.1
OAO17958.1
OAO17959.1
OAO17961.1
OAO17962.1
OAO17969.1
OAO17971.1
OAO17972.1
OAO17977.1
OAO17979.1
OAO17981.1
OAO17982.1
OAO17985.1
OAO17986.1
OAO17988.1
OAO18003.1
OAO18004.1
OAO18006.1
OAO18010.1
OAO18012.1
OAO18024.1
OAO18026.1
OAO18029.1
OAO18030.1
OAO18033.1
OAO18034.1
OAO18039.1
OAO18042.1
OAO18046.1
OAO18050.1
OAO18053.1
OAO18054.1
OAO18059.1
OAO18062.1
OAO18063.1
OAO18072.1
OAO18074.1
OAO18076.1
OAO18077.1
OAO18078.1
OAO18080.1
OAO18081.1
OAO18086.1
OAO18087.1
OAO18090.1
OAO18092.1
OAO18095.1
OAO18101.1
OAO18106.1
OAO18109.1
OAO18110.1
OAO18115.1
OAO18124.1
OAO18127.1
OAO18128.1
OAO18129.1
OAO18130.1
OAO18134.1
OAO18136.1
OAO18137.1
OAO18138.1
OAO18139.1
OAO18141.1
OAO18142.1
OAO18148.1
OAO18154.1
OAO18164.1
OAO18165.1
OAO18172.1
OAO18173.1
OAO18174.1
OAO18176.1
OAO18182.1
OAO18183.1
OAO18186.1
OAO18191.1
OAO18193.1
OAO18199.1
OAO18202.1
OAO18204.1
OAO18207.1
OAO18209.1
OAO18215.1
OAO18216.1
OAO18220.1
OAO18222.1
OAO18226.1
OAO18227.1
OAO18228.1
OAO18229.1
OAO18232.1
OAO18233.1
OAO18234.1
OAO18236.1
OAO18237.1
OAO18239.1
OAO18240.1
OAO18242.1
OAO18243.1
OAO18244.1
