# Supplementary material for: Eukfinder: a pipeline to retrieve microbial eukaryote genome sequences from metagenomic data
Source: mBio. 2025 Apr 10;16(5):e00699-25. doi: 10.1128/mbio.00699-25 (PMC12077102; doi:10.1128/mbio.00699-25)
Supplement: File S5 — Genomes used in custom Centrifuge database. [file mbio.00699-25-s0005.xlsx]

## Sheet: Archaea
List of Archaeal genomes used in custome Centrifuge database.
Genome Accession	Taxonomy ID	Lineage	Note
GCA_000006175.2_ASM617v2_genomic.fna	2188	Archaea; Methanobacteriati; Methanobacteriota; Methanomada group; Methanococci; Methanococcales; Methanococcaceae; Methanococcus; Methanococcus voltae
GCA_000006805.1_ASM680v1_genomic.fna	2242	Archaea; Methanobacteriati; Methanobacteriota; Stenosarchaea group; Halobacteria; Halobacteriales; Halobacteriaceae; Halobacterium; Halobacterium salinarum
GCA_000007005.1_ASM700v1_genomic.fna	2287	Archaea; Thermoproteati; Thermoproteota; Thermoprotei; Sulfolobales; Sulfolobaceae; Saccharolobus; Saccharolobus solfataricus
GCA_000007065.1_ASM706v1_genomic.fna	2209	Archaea; Methanobacteriati; Methanobacteriota; Stenosarchaea group; Methanomicrobia; Methanosarcinales; Methanosarcinaceae; Methanosarcina; Methanosarcina mazei
GCA_000007185.1_ASM718v1_genomic.fna	2320	Archaea; Methanobacteriati; Methanobacteriota; Methanomada group; Methanopyri; Methanopyrales; Methanopyraceae; Methanopyrus; Methanopyrus kandleri
GCA_000007225.1_ASM722v1_genomic.fna	13773	Archaea; Thermoproteati; Thermoproteota; Thermoprotei; Thermoproteales; Thermoproteaceae; Pyrobaculum; Pyrobaculum aerophilum
GCA_000007305.1_ASM730v1_genomic.fna	2261	Archaea; Methanobacteriati; Methanobacteriota; Thermococci; Thermococcales; Thermococcaceae; Pyrococcus; Pyrococcus furiosus
GCA_000007345.1_ASM734v1_genomic.fna	2214	Archaea; Methanobacteriati; Methanobacteriota; Stenosarchaea group; Methanomicrobia; Methanosarcinales; Methanosarcinaceae; Methanosarcina; Methanosarcina acetivorans
GCA_000008085.1_ASM808v1_genomic.fna	160232	Archaea; Nanobdellati; Nanobdellota; Candidatus Nanoarchaeia; Nanoarchaeales; Nanoarchaeaceae; Nanoarchaeum; Nanoarchaeum equitans
GCA_000008265.1_ASM826v1_genomic.fna	82076	Archaea; Methanobacteriati; Thermoplasmatota; Thermoplasmata; Thermoplasmatales; Picrophilaceae; Picrophilus; Picrophilus oshimae	Merged into 46632
GCA_000008645.1_ASM864v1_genomic.fna	145262	Archaea; Methanobacteriati; Methanobacteriota; Methanomada group; Methanobacteria; Methanobacteriales; Methanobacteriaceae; Methanothermobacter; Methanothermobacter thermautotrophicus
GCA_000008665.1_ASM866v1_genomic.fna	2234	Archaea; Methanobacteriati; Methanobacteriota; Archaeoglobi; Archaeoglobales; Archaeoglobaceae; Archaeoglobus; Archaeoglobus fulgidus
GCA_000009185.1_ASM918v1_genomic.fna	293091	Archaea; Methanobacteriati; Methanobacteriota; Stenosarchaea group; Halobacteria; Halobacteriales; Haloferacaceae; Haloquadratum; Haloquadratum walsbyi
GCA_000009965.1_ASM996v1_genomic.fna	311400	Archaea; Methanobacteriati; Methanobacteriota; Thermococci; Thermococcales; Thermococcaceae; Thermococcus; Thermococcus kodakarensis
GCA_000011005.1_ASM1100v1_genomic.fna	570267	Archaea; Methanobacteriati; Methanobacteriota; Stenosarchaea group; Methanomicrobia; Methanocellales; Methanocellaceae; Methanocella; Methanocella paludicola
GCA_000011085.1_ASM1108v1_genomic.fna	2238	Archaea; Methanobacteriati; Methanobacteriota; Stenosarchaea group; Halobacteria; Halobacteriales; Haloarculaceae; Haloarcula; Haloarcula marismortui
GCA_000011105.1_ASM1110v1_genomic.fna	53953	Archaea; Methanobacteriati; Methanobacteriota; Thermococci; Thermococcales; Thermococcaceae; Pyrococcus; Pyrococcus horikoshii
GCA_000011125.1_ASM1112v1_genomic.fna	56636	Archaea; Thermoproteati; Thermoproteota; Thermoprotei; Desulfurococcales; Desulfurococcaceae; Aeropyrum; Aeropyrum pernix
GCA_000011185.1_ASM1118v1_genomic.fna	50339	Archaea; Methanobacteriati; Thermoplasmatota; Thermoplasmata; Thermoplasmatales; Thermoplasmataceae; Thermoplasma; Thermoplasma volcanium
GCA_000011205.1_ASM1120v1_genomic.fna	111955	Archaea; Thermoproteati; Thermoproteota; Thermoprotei; Sulfolobales; Sulfolobaceae; Sulfurisphaera; Sulfurisphaera tokodaii
GCA_000011585.1_ASM1158v1_genomic.fna	39152	Archaea; Methanobacteriati; Methanobacteriota; Methanomada group; Methanococci; Methanococcales; Methanococcaceae; Methanococcus; Methanococcus maripaludis
GCA_000012545.1_ASM1254v1_genomic.fna	2317	Archaea; Methanobacteriati; Methanobacteriota; Methanomada group; Methanobacteria; Methanobacteriales; Methanobacteriaceae; Methanosphaera; Methanosphaera stadtmanae
GCA_000013445.1_ASM1344v1_genomic.fna	2203	Archaea; Methanobacteriati; Methanobacteriota; Stenosarchaea group; Methanomicrobia; Methanomicrobiales; Methanospirillaceae; Methanospirillum; Methanospirillum hungatei
GCA_000013725.1_ASM1372v1_genomic.fna	29291	Archaea; Methanobacteriati; Methanobacteriota; Stenosarchaea group; Methanomicrobia; Methanosarcinales; Methanosarcinaceae; Methanococcoides; Methanococcoides burtonii
GCA_000014945.1_ASM1494v1_genomic.fna	2224	Archaea; Methanobacteriati; Methanobacteriota; Stenosarchaea group; Methanomicrobia; Methanotrichales; Methanotrichaceae; Methanothrix; Methanothrix thermoacetophila
GCA_000015205.1_ASM1520v1_genomic.fna	2277	Archaea; Thermoproteati; Thermoproteota; Thermoprotei; Thermoproteales; Thermoproteaceae; Pyrobaculum; Pyrobaculum islandicum
GCA_000015225.1_ASM1522v1_genomic.fna	2269	Archaea; Thermoproteati; Thermoproteota; Thermoprotei; Thermofilales; Thermofilaceae; Thermofilum; Thermofilum pendens
GCA_000015765.1_ASM1576v1_genomic.fna	83984	Archaea; Methanobacteriati; Methanobacteriota; Stenosarchaea group; Methanomicrobia; Methanomicrobiales; Methanocorpusculaceae; Methanocorpusculum; Methanocorpusculum labreanum
GCA_000015805.1_ASM1580v1_genomic.fna	181486	Archaea; Thermoproteati; Thermoproteota; Thermoprotei; Thermoproteales; Thermoproteaceae; Pyrobaculum; Pyrobaculum calidifontis
GCA_000015825.1_ASM1582v1_genomic.fna	2198	Archaea; Methanobacteriati; Methanobacteriota; Stenosarchaea group; Methanomicrobia; Methanomicrobiales; Methanomicrobiaceae; Methanoculleus; Methanoculleus marisnigri
GCA_000015945.1_ASM1594v1_genomic.fna	2280	Archaea; Thermoproteati; Thermoproteota; Thermoprotei; Desulfurococcales; Desulfurococcaceae; Staphylothermus; Staphylothermus marinus
GCA_000016125.1_ASM1612v1_genomic.fna	39152	Archaea; Methanobacteriati; Methanobacteriota; Methanomada group; Methanococci; Methanococcales; Methanococcaceae; Methanococcus; Methanococcus maripaludis
GCA_000016385.1_ASM1638v1_genomic.fna	121277	Archaea; Thermoproteati; Thermoproteota; Thermoprotei; Thermoproteales; Thermoproteaceae; Pyrobaculum; Pyrobaculum arsenaticum
GCA_000017165.1_ASM1716v1_genomic.fna	2187	Archaea; Methanobacteriati; Methanobacteriota; Methanomada group; Methanococci; Methanococcales; Methanococcaceae; Methanococcus; Methanococcus vannielii
GCA_000017185.1_ASM1718v1_genomic.fna	42879	Archaea; Methanobacteriati; Methanobacteriota; Methanomada group; Methanococci; Methanococcales; Methanococcaceae; Methanococcus; Methanococcus aeolicus
GCA_000017225.1_ASM1722v1_genomic.fna	39152	Archaea; Methanobacteriati; Methanobacteriota; Methanomada group; Methanococci; Methanococcales; Methanococcaceae; Methanococcus; Methanococcus maripaludis
GCA_000017625.1_ASM1762v1_genomic.fna	358766	Archaea; Methanobacteriati; Methanobacteriota; Stenosarchaea group; Methanomicrobia; Methanomicrobiales; Methanoregulaceae; Methanoregula; Methanoregula boonei
GCA_000017945.1_ASM1794v1_genomic.fna	160233	Archaea; Thermoproteati; Thermoproteota; Thermoprotei; Desulfurococcales; Desulfurococcaceae; Ignicoccus; Ignicoccus hospitalis
GCA_000018305.1_ASM1830v1_genomic.fna	76887	Archaea; Thermoproteati; Thermoproteota; Thermoprotei; Thermoproteales; Thermoproteaceae; Caldivirga; Caldivirga maquilingensis
GCA_000018365.1_ASM1836v1_genomic.fna	342948	Archaea; Methanobacteriati; Methanobacteriota; Thermococci; Thermococcales; Thermococcaceae; Thermococcus; Thermococcus onnurineus
GCA_000018465.1_ASM1846v1_genomic.fna	338192	Archaea; Thermoproteati; Nitrososphaerota; Nitrososphaeria; Nitrosopumilales; Nitrosopumilaceae; Nitrosopumilus; Nitrosopumilus maritimus
GCA_000019605.1_ASM1960v1_genomic.fna	498846	Archaea; Thermoproteati; Thermoproteota; Candidatus Korarchaeia; Candidatus Korarchaeales; Candidatus Korarchaeaceae; Candidatus Korarchaeum; Candidatus Korarchaeum cryptofilum
GCA_000019805.1_ASM1980v1_genomic.fna	70771	Archaea; Thermoproteati; Thermoproteota; Thermoprotei; Thermoproteales; Thermoproteaceae; Pyrobaculum; Pyrobaculum neutrophilum
GCA_000020905.1_ASM2090v1_genomic.fna	94694	Archaea; Thermoproteati; Thermoproteota; Thermoprotei; Desulfurococcales; Desulfurococcaceae; Desulfurococcus; Desulfurococcus amylolyticus
GCA_000021965.1_ASM2196v1_genomic.fna	475088	Archaea; Methanobacteriati; Methanobacteriota; Stenosarchaea group; Methanomicrobia; Methanomicrobiales; Methanoregulaceae; Methanosphaerula; Methanosphaerula palustris
GCA_000022205.1_ASM2220v1_genomic.fna	2247	Archaea; Methanobacteriati; Methanobacteriota; Stenosarchaea group; Halobacteria; Halobacteriales; Haloferacaceae; Halorubrum; Halorubrum lacusprofundi
GCA_000022365.1_ASM2236v1_genomic.fna	187878	Archaea; Methanobacteriati; Methanobacteriota; Thermococci; Thermococcales; Thermococcaceae; Thermococcus; Thermococcus gammatolerans
GCA_000022385.1_ASM2238v1_genomic.fna	43080	Archaea; Thermoproteati; Thermoproteota; Thermoprotei; Sulfolobales; Sulfolobaceae; Sulfolobus; Sulfolobus islandicus
GCA_000022405.1_ASM2240v1_genomic.fna	43080	Archaea; Thermoproteati; Thermoproteota; Thermoprotei; Sulfolobales; Sulfolobaceae; Sulfolobus; Sulfolobus islandicus
GCA_000022425.1_ASM2242v1_genomic.fna	43080	Archaea; Thermoproteati; Thermoproteota; Thermoprotei; Sulfolobales; Sulfolobaceae; Sulfolobus; Sulfolobus islandicus
GCA_000022445.1_ASM2244v1_genomic.fna	43080	Archaea; Thermoproteati; Thermoproteota; Thermoprotei; Sulfolobales; Sulfolobaceae; Sulfolobus; Sulfolobus islandicus
GCA_000022465.1_ASM2246v1_genomic.fna	43080	Archaea; Thermoproteati; Thermoproteota; Thermoprotei; Sulfolobales; Sulfolobaceae; Sulfolobus; Sulfolobus islandicus
GCA_000022485.1_ASM2248v1_genomic.fna	43080	Archaea; Thermoproteati; Thermoproteota; Thermoprotei; Sulfolobales; Sulfolobaceae; Sulfolobus; Sulfolobus islandicus
GCA_000022545.1_ASM2254v1_genomic.fna	172049	Archaea; Methanobacteriati; Methanobacteriota; Thermococci; Thermococcales; Thermococcaceae; Thermococcus; Thermococcus sibiricus
GCA_000023945.1_ASM2394v1_genomic.fna	146826	Archaea; Methanobacteriati; Methanobacteriota; Stenosarchaea group; Halobacteria; Halobacteriales; Haloarculaceae; Halorhabdus; Halorhabdus utahensis
GCA_000024185.1_ASM2418v1_genomic.fna	83816	Archaea; Methanobacteriati; Methanobacteriota; Methanomada group; Methanobacteria; Methanobacteriales; Methanobacteriaceae; Methanobrevibacter; Methanobrevibacter ruminantium
GCA_000024625.1_ASM2462v1_genomic.fna	73913	Archaea; Methanobacteriati; Methanobacteriota; Methanomada group; Methanococci; Methanococcales; Methanocaldococcaceae; Methanocaldococcus; Methanocaldococcus vulcanius
GCA_000025285.1_ASM2528v1_genomic.fna	84156	Archaea; Methanobacteriati; Methanobacteriota; Archaeoglobi; Archaeoglobales; Archaeoglobaceae; Archaeoglobus; Archaeoglobus profundus
GCA_000025505.1_ASM2550v1_genomic.fna	54261	Archaea; Methanobacteriati; Methanobacteriota; Archaeoglobi; Archaeoglobales; Archaeoglobaceae; Ferroglobus; Ferroglobus placidus
GCA_000025525.1_ASM2552v1_genomic.fna	644281	Archaea; Methanobacteriati; Methanobacteriota; Methanomada group; Methanococci; Methanococcales; Methanocaldococcaceae; Methanocaldococcus; unclassified Methanocaldococcus; Methanocaldococcus sp. FS406-22
GCA_000025865.1_ASM2586v1_genomic.fna	2176	Archaea; Methanobacteriati; Methanobacteriota; Stenosarchaea group; Methanomicrobia; Methanosarcinales; Methanosarcinaceae; Methanohalophilus; Methanohalophilus mahii
GCA_000063445.1_ASM6344v1_genomic.fna	1175445	Archaea; Methanobacteriati; Methanobacteriota; Stenosarchaea group; Methanomicrobia; Methanocellales; Methanocellaceae; Methanocella; Methanocella arvoryzae
GCA_000069025.1_ASM6902v1_genomic.fna	2242	Archaea; Methanobacteriati; Methanobacteriota; Stenosarchaea group; Halobacteria; Halobacteriales; Halobacteriaceae; Halobacterium; Halobacterium salinarum
GCA_000091665.1_ASM9166v1_genomic.fna	2190	Archaea; Methanobacteriati; Methanobacteriota; Methanomada group; Methanococci; Methanococcales; Methanocaldococcaceae; Methanocaldococcus; Methanocaldococcus jannaschii
GCA_000092185.1_ASM9218v1_genomic.fna	54254	Archaea; Thermoproteati; Thermoproteota; Thermoprotei; Desulfurococcales; Desulfurococcaceae; Thermosphaera; Thermosphaera aggregans
GCA_000092305.1_ASM9230v1_genomic.fna	67760	Archaea; Methanobacteriati; Methanobacteriota; Methanomada group; Methanococci; Methanococcales; Methanocaldococcaceae; Methanocaldococcus; Methanocaldococcus infernus
GCA_000092465.1_ASM9246v1_genomic.fna	84599	Archaea; Thermoproteati; Thermoproteota; Thermoprotei; Desulfurococcales; Desulfurococcaceae; Staphylothermus; Staphylothermus hellenicus
GCA_000144915.1_ASM14491v1_genomic.fna	242703	Archaea; Thermoproteati; Thermoproteota; Thermoprotei; Acidilobales; Acidilobaceae; Acidilobus; Acidilobus saccharovorans
GCA_000145295.1_ASM14529v1_genomic.fna	145263	Archaea; Methanobacteriati; Methanobacteriota; Methanomada group; Methanobacteria; Methanobacteriales; Methanobacteriaceae; Methanothermobacter; Methanothermobacter marburgensis
GCA_000145985.1_ASM14598v1_genomic.fna	334771	Archaea; Thermoproteati; Thermoproteota; Thermoprotei; Desulfurococcales; Desulfurococcaceae; Ignisphaera; Ignisphaera aggregans
GCA_000147875.1_ASM14787v1_genomic.fna	54120	Archaea; Methanobacteriati; Methanobacteriota; Stenosarchaea group; Methanomicrobia; Methanomicrobiales; Methanomicrobiaceae; Methanolacinia; Methanolacinia petrolearia
GCA_000148385.1_ASM14838v1_genomic.fna	164451	Archaea; Thermoproteati; Thermoproteota; Thermoprotei; Thermoproteales; Thermoproteaceae; Vulcanisaeta; Vulcanisaeta distributa
GCA_000151085.1_ASM15108v1_genomic.fna	379547	Archaea; Methanobacteriati; Thermoplasmatota; DHVE2 group; Candidatus Aciduliprofundum; Candidatus Aciduliprofundum boonei
GCA_000151225.1_ASM15122v1_genomic.fna	2173	Archaea; Methanobacteriati; Methanobacteriota; Methanomada group; Methanobacteria; Methanobacteriales; Methanobacteriaceae; Methanobrevibacter; Methanobrevibacter smithii
GCA_000151245.1_ASM15124v1_genomic.fna	2173	Archaea; Methanobacteriati; Methanobacteriota; Methanomada group; Methanobacteria; Methanobacteriales; Methanobacteriaceae; Methanobrevibacter; Methanobrevibacter smithii
GCA_000152265.2_ASM15226v2_genomic.fna	97393	Archaea; Methanobacteriati; Thermoplasmatota; Thermoplasmata; Thermoplasmatales; Ferroplasmaceae; Ferroplasma; Ferroplasma acidarmanus
GCA_000166095.1_ASM16609v1_genomic.fna	2180	Archaea; Methanobacteriati; Methanobacteriota; Methanomada group; Methanobacteria; Methanobacteriales; Methanothermaceae; Methanothermus; Methanothermus fervidus
GCA_000172995.2_ASM17299v2_genomic.fna	60847	Archaea; Methanobacteriati; Methanobacteriota; Stenosarchaea group; Halobacteria; Halobacteriales; Haloferacaceae; Halogeometricum; Halogeometricum borinquense
GCA_000186365.1_ASM18636v1_genomic.fna	2275	Archaea; Thermoproteati; Thermoproteota; Thermoprotei; Desulfurococcales; Desulfurococcaceae; Desulfurococcus; Desulfurococcus mucosus
GCA_000189575.1_ASM18957v1_genomic.fna	43080	Archaea; Thermoproteati; Thermoproteota; Thermoprotei; Sulfolobales; Sulfolobaceae; Sulfolobus; Sulfolobus islandicus
GCA_000189795.2_ASM18979v2_genomic.fna	2173	Archaea; Methanobacteriati; Methanobacteriota; Methanomada group; Methanobacteria; Methanobacteriales; Methanobacteriaceae; Methanobrevibacter; Methanobrevibacter smithii
GCA_000189855.2_ASM18985v2_genomic.fna	2173	Archaea; Methanobacteriati; Methanobacteriota; Methanomada group; Methanobacteria; Methanobacteriales; Methanobacteriaceae; Methanobrevibacter; Methanobrevibacter smithii
GCA_000189875.2_ASM18987v2_genomic.fna	2173	Archaea; Methanobacteriati; Methanobacteriota; Methanomada group; Methanobacteria; Methanobacteriales; Methanobacteriaceae; Methanobrevibacter; Methanobrevibacter smithii
GCA_000189895.2_ASM18989v2_genomic.fna	2173	Archaea; Methanobacteriati; Methanobacteriota; Methanomada group; Methanobacteria; Methanobacteriales; Methanobacteriaceae; Methanobrevibacter; Methanobrevibacter smithii
GCA_000189935.2_ASM18993v2_genomic.fna	2173	Archaea; Methanobacteriati; Methanobacteriota; Methanomada group; Methanobacteria; Methanobacteriales; Methanobacteriaceae; Methanobrevibacter; Methanobrevibacter smithii
GCA_000189955.2_ASM18995v2_genomic.fna	2173	Archaea; Methanobacteriati; Methanobacteriota; Methanomada group; Methanobacteria; Methanobacteriales; Methanobacteriaceae; Methanobrevibacter; Methanobrevibacter smithii
GCA_000189975.2_ASM18997v2_genomic.fna	2173	Archaea; Methanobacteriati; Methanobacteriota; Methanomada group; Methanobacteria; Methanobacteriales; Methanobacteriaceae; Methanobrevibacter; Methanobrevibacter smithii
GCA_000189995.2_ASM18999v2_genomic.fna	2173	Archaea; Methanobacteriati; Methanobacteriota; Methanomada group; Methanobacteria; Methanobacteriales; Methanobacteriaceae; Methanobrevibacter; Methanobrevibacter smithii
GCA_000190015.2_ASM19001v2_genomic.fna	2173	Archaea; Methanobacteriati; Methanobacteriota; Methanomada group; Methanobacteria; Methanobacteriales; Methanobacteriaceae; Methanobrevibacter; Methanobrevibacter smithii
GCA_000190035.2_ASM19003v2_genomic.fna	2173	Archaea; Methanobacteriati; Methanobacteriota; Methanomada group; Methanobacteria; Methanobacteriales; Methanobacteriaceae; Methanobrevibacter; Methanobrevibacter smithii
GCA_000190055.2_ASM19005v2_genomic.fna	2173	Archaea; Methanobacteriati; Methanobacteriota; Methanomada group; Methanobacteria; Methanobacteriales; Methanobacteriaceae; Methanobrevibacter; Methanobrevibacter smithii
GCA_000190075.2_ASM19007v2_genomic.fna	2173	Archaea; Methanobacteriati; Methanobacteriota; Methanomada group; Methanobacteria; Methanobacteriales; Methanobacteriaceae; Methanobrevibacter; Methanobrevibacter smithii
GCA_000190095.2_ASM19009v2_genomic.fna	2173	Archaea; Methanobacteriati; Methanobacteriota; Methanomada group; Methanobacteria; Methanobacteriales; Methanobacteriaceae; Methanobrevibacter; Methanobrevibacter smithii
GCA_000190115.2_ASM19011v2_genomic.fna	2173	Archaea; Methanobacteriati; Methanobacteriota; Methanomada group; Methanobacteria; Methanobacteriales; Methanobacteriaceae; Methanobrevibacter; Methanobrevibacter smithii
GCA_000190135.2_ASM19013v2_genomic.fna	2173	Archaea; Methanobacteriati; Methanobacteriota; Methanomada group; Methanobacteria; Methanobacteriales; Methanobacteriaceae; Methanobrevibacter; Methanobrevibacter smithii
GCA_000190155.2_ASM19015v2_genomic.fna	2173	Archaea; Methanobacteriati; Methanobacteriota; Methanomada group; Methanobacteria; Methanobacteriales; Methanobacteriaceae; Methanobrevibacter; Methanobrevibacter smithii
GCA_000190175.2_ASM19017v2_genomic.fna	2173	Archaea; Methanobacteriati; Methanobacteriota; Methanomada group; Methanobacteria; Methanobacteriales; Methanobacteriaceae; Methanobrevibacter; Methanobrevibacter smithii
GCA_000190315.1_ASM19031v1_genomic.fna	985052	Archaea; Thermoproteati; Thermoproteota; Thermoprotei; Thermoproteales; Thermoproteaceae; Vulcanisaeta; Vulcanisaeta moutnovskia
GCA_000192615.1_ASM19261v1_genomic.fna	662761	Archaea; Nanobdellati; Candidatus Parvarchaeota; Candidatus Parvarchaeum; Candidatus Parvarchaeum acidophilus
GCA_000193375.1_ASM19337v1_genomic.fna	184117	Archaea; Thermoproteati; Thermoproteota; Thermoprotei; Thermoproteales; Thermoproteaceae; Thermoproteus; Thermoproteus uzoniensis
GCA_000194625.1_ASM19462v1_genomic.fna	58290	Archaea; Methanobacteriati; Methanobacteriota; Archaeoglobi; Archaeoglobales; Archaeoglobaceae; Archaeoglobus; Archaeoglobus veneficus
GCA_000195895.1_ASM19589v1_genomic.fna	2208	Archaea; Methanobacteriati; Methanobacteriota; Stenosarchaea group; Methanomicrobia; Methanosarcinales; Methanosarcinaceae; Methanosarcina; Methanosarcina barkeri
GCA_000195915.1_ASM19591v1_genomic.fna	2303	Archaea; Methanobacteriati; Thermoplasmatota; Thermoplasmata; Thermoplasmatales; Thermoplasmataceae; Thermoplasma; Thermoplasma acidophilum
GCA_000195935.2_ASM19593v2_genomic.fna	29292	Archaea; Methanobacteriati; Methanobacteriota; Thermococci; Thermococcales; Thermococcaceae; Pyrococcus; Pyrococcus abyssi
GCA_000196655.1_ASM19665v1_genomic.fna	2322	Archaea; Methanobacteriati; Methanobacteriota; Stenosarchaea group; Methanomicrobia; Methanosarcinales; Methanosarcinaceae; Methanohalobium; Methanohalobium evestigatum
GCA_000196895.1_ASM19689v1_genomic.fna	413810	Archaea; Methanobacteriati; Methanobacteriota; Stenosarchaea group; Halobacteria; Halobacteriales; Halococcaceae; Halalkalicoccus; Halalkalicoccus jeotgali
GCA_000200715.1_ASM20071v1_genomic.fna	46770	Archaea; Thermoproteati; Nitrososphaerota; Candidatus Cenarchaeales; Candidatus Cenarchaeaceae; Candidatus Cenarchaeum; Candidatus Cenarchaeum symbiosum
GCA_000204415.1_ASM20441v1_genomic.fna	2223	Archaea; Methanobacteriati; Methanobacteriota; Stenosarchaea group; Methanomicrobia; Methanotrichales; Methanotrichaceae; Methanothrix; Methanothrix soehngenii
GCA_000204585.1_ASM20458v1_genomic.fna	1007084	Archaea; Thermoproteati; Nitrososphaerota; Nitrososphaeria; Nitrosopumilales; Nitrosopumilaceae; Nitrosarchaeum; Candidatus Nitrosarchaeum limnium
GCA_000204925.1_ASM20492v1_genomic.fna	1006005	Archaea; Thermoproteati; Thermoproteota; Thermoprotei; Sulfolobales; Sulfolobaceae; Metallosphaera; Metallosphaera cuprina
GCA_000211475.1_ASM21147v1_genomic.fna	342949	Archaea; Methanobacteriati; Methanobacteriota; Thermococci; Thermococcales; Thermococcaceae; Pyrococcus; unclassified Pyrococcus; Pyrococcus sp. NA2
GCA_000213215.1_ASM21321v1_genomic.fna	563177	Archaea; Thermoproteati; Thermoproteota; Thermoprotei; Sulfolobales; Sulfolobaceae; Acidianus; Acidianus hospitalis
GCA_000214725.1_ASM21472v1_genomic.fna	868131	Archaea; Methanobacteriati; Methanobacteriota; Methanomada group; Methanobacteria; Methanobacteriales; Methanobacteriaceae; Methanobacterium; Methanobacterium paludis
GCA_000215915.3_HLRTI_V2_genomic.fna	430914	Archaea; Methanobacteriati; Methanobacteriota; Stenosarchaea group; Halobacteria; Halobacteriales; Haloarculaceae; Halorhabdus; Halorhabdus tiamatea
GCA_000215995.1_ASM21599v1_genomic.fna	1008460	Archaea; Methanobacteriati; Methanobacteriota; Thermococci; Thermococcales; Thermococcaceae; Pyrococcus; Pyrococcus yayanosii
GCA_000217715.1_ASM21771v1_genomic.fna	387343	Archaea; Methanobacteriati; Methanobacteriota; Stenosarchaea group; Halobacteria; Halobacteriales; Natrialbaceae; Halopiger; Halopiger xanaduensis
GCA_000217995.1_ASM21799v1_genomic.fna	39669	Archaea; Methanobacteriati; Methanobacteriota; Stenosarchaea group; Methanomicrobia; Methanosarcinales; Methanosarcinaceae; Methanosalsum; Methanosalsum zhilinae
GCA_000220355.1_ASM22035v1_genomic.fna	889962	Archaea; Methanobacteriati; Methanobacteriota; Stenosarchaea group; Candidatus Nanohaloarchaea; Candidatus Nanosalinarum; unclassified Candidatus Nanosalinarum; Candidatus Nanosalinarum sp. J07AB56
GCA_000220375.1_ASM22037v1_genomic.fna	889948	Archaea; Methanobacteriati; Methanobacteriota; Stenosarchaea group; Candidatus Nanohaloarchaea; Candidatus Nanosalina; unclassified Candidatus Nanosalina; Candidatus Nanosalina sp. J07AB43
GCA_000221185.1_ASM22118v1_genomic.fna	1042877	Archaea; Methanobacteriati; Methanobacteriota; Thermococci; Thermococcales; Thermococcaceae; Thermococcus; unclassified Thermococcus; Thermococcus sp. 4557
GCA_000223905.1_ASM22390v1_genomic.fna	51589	Archaea; Methanobacteriati; Methanobacteriota; Stenosarchaea group; Halobacteria; Halobacteriales; Haloarculaceae; Haloarcula; Haloarcula hispanica
GCA_000224475.1_ASM22447v1_genomic.fna	756883	Archaea; Methanobacteriati; Methanobacteriota; Stenosarchaea group; Halobacteria; Halobacteriales; unclassified Halobacteriales; halophilic archaeon DL31
GCA_000226975.3_ASM22697v3_genomic.fna	229731	Archaea; Methanobacteriati; Methanobacteriota; Stenosarchaea group; Halobacteria; Halobacteriales; Natrialbaceae; Halobiforma; Halobiforma lacisalsi
GCA_000230485.1_ASM23048v1_genomic.fna	1089683	Archaea; Thermoproteati; Thermoproteota; environmental samples; uncultured marine crenarchaeote 'Gulf of Maine'
GCA_000230735.3_ASM23073v3_genomic.fna	69525	Archaea; Methanobacteriati; Methanobacteriota; Stenosarchaea group; Halobacteria; Halobacteriales; Natrialbaceae; Natrinema; Natrinema pellirubrum
GCA_000230955.3_ASM23095v3_genomic.fna	751944	Archaea; Methanobacteriati; Methanobacteriota; Stenosarchaea group; Halobacteria; Halobacteriales; Halobacteriaceae; Halobacterium; unclassified Halobacterium; Halobacterium sp. DL1
GCA_000231015.3_ASM23101v3_genomic.fna	94694	Archaea; Thermoproteati; Thermoproteota; Thermoprotei; Desulfurococcales; Desulfurococcaceae; Desulfurococcus; Desulfurococcus amylolyticus
GCA_000234805.1_ASM23480v1_genomic.fna	1104324	Archaea; Thermoproteati; Thermoproteota; Thermoprotei; Thermoproteales; Thermoproteaceae; Pyrobaculum; Pyrobaculum ferrireducens
GCA_000235565.1_ASM23556v1_genomic.fna	301375	Archaea; Methanobacteriati; Methanobacteriota; Stenosarchaea group; Methanomicrobia; Methanotrichales; Methanotrichaceae; Methanothrix; Methanothrix harundinacea
GCA_000235685.3_ASM23568v3_genomic.fna	263906	Archaea; Methanobacteriati; Methanobacteriota; Stenosarchaea group; Methanomicrobia; Methanomicrobiales; Methanoregulaceae; Methanolinea; Methanolinea tarda
GCA_000236195.2_ASM23619v1_genomic.fna	1072681	Archaea; Methanobacteriati; Methanobacteriota; Stenosarchaea group; Candidatus Nanohaloarchaea; Candidatus Haloredivivus; Candidatus Haloredivivus sp. G17
GCA_000237865.1_ASM23786v1_genomic.fna	293091	Archaea; Methanobacteriati; Methanobacteriota; Stenosarchaea group; Halobacteria; Halobacteriales; Haloferacaceae; Haloquadratum; Haloquadratum walsbyi
GCA_000242875.3_ASM24287v3_genomic.fna	1170320	Archaea; Thermoproteati; Nitrososphaerota; Nitrososphaeria; Nitrosopumilales; Nitrosopumilaceae; Nitrosopumilus; Candidatus Nitrosopumilus salaria
GCA_000243255.1_ASM24325v1_genomic.fna	2315	Archaea; Methanobacteriati; Methanobacteriota; Stenosarchaea group; Methanomicrobia; Methanomicrobiales; Methanomicrobiaceae; Methanoplanus; Methanoplanus limicola
GCA_000243315.1_ASM24331v1_genomic.fna	1111107	Archaea; Thermoproteati; Thermoproteota; Thermoprotei; Sulfolobales; Sulfolobaceae; Metallosphaera; Metallosphaera yellowstonensis
GCA_000243455.2_ASM24345v2_genomic.fna	213185	Archaea; Methanobacteriati; Methanobacteriota; Methanomada group; Methanococci; Methanococcales; Methanocaldococcaceae; Methanotorris; Methanotorris formicicus
GCA_000245095.2_ASM24509v2_genomic.fna	43080	Archaea; Thermoproteati; Thermoproteota; Thermoprotei; Sulfolobales; Sulfolobaceae; Sulfolobus; Sulfolobus islandicus
GCA_000245115.2_ASM24511v2_genomic.fna	43080	Archaea; Thermoproteati; Thermoproteota; Thermoprotei; Sulfolobales; Sulfolobaceae; Sulfolobus; Sulfolobus islandicus
GCA_000245135.2_ASM24513v2_genomic.fna	43080	Archaea; Thermoproteati; Thermoproteota; Thermoprotei; Sulfolobales; Sulfolobaceae; Sulfolobus; Sulfolobus islandicus
GCA_000245155.2_ASM24515v2_genomic.fna	43080	Archaea; Thermoproteati; Thermoproteota; Thermoprotei; Sulfolobales; Sulfolobaceae; Sulfolobus; Sulfolobus islandicus
GCA_000245175.2_ASM24517v2_genomic.fna	43080	Archaea; Thermoproteati; Thermoproteota; Thermoprotei; Sulfolobales; Sulfolobaceae; Sulfolobus; Sulfolobus islandicus
GCA_000245215.2_ASM24521v2_genomic.fna	43080	Archaea; Thermoproteati; Thermoproteota; Thermoprotei; Sulfolobales; Sulfolobaceae; Sulfolobus; Sulfolobus islandicus
GCA_000245235.2_ASM24523v2_genomic.fna	43080	Archaea; Thermoproteati; Thermoproteota; Thermoprotei; Sulfolobales; Sulfolobaceae; Sulfolobus; Sulfolobus islandicus
GCA_000245255.2_ASM24525v2_genomic.fna	43080	Archaea; Thermoproteati; Thermoproteota; Thermoprotei; Sulfolobales; Sulfolobaceae; Sulfolobus; Sulfolobus islandicus
GCA_000245275.2_ASM24527v2_genomic.fna	43080	Archaea; Thermoproteati; Thermoproteota; Thermoprotei; Sulfolobales; Sulfolobaceae; Sulfolobus; Sulfolobus islandicus
GCA_000246735.1_ASM24673v1_genomic.fna	274854	Archaea; Methanobacteriati; Thermoplasmatota; Candidatus Poseidoniia; Candidatus Poseidoniales; environmental samples; uncultured Candidatus Poseidoniales archaeon
GCA_000246985.3_ASM24698v3_genomic.fna	2265	Archaea; Methanobacteriati; Methanobacteriota; Thermococci; Thermococcales; Thermococcaceae; Thermococcus; Thermococcus litoralis
GCA_000247545.1_ASM24754v1_genomic.fna	99007	Archaea; Thermoproteati; Thermoproteota; Thermoprotei; Thermoproteales; Thermoproteaceae; Pyrobaculum; Pyrobaculum oguniense
GCA_000251105.1_ASM25110v1_genomic.fna	1175444	Archaea; Methanobacteriati; Methanobacteriota; Stenosarchaea group; Methanomicrobia; Methanocellales; Methanocellaceae; Methanocella; Methanocella conradii
GCA_000253055.1_ASM25305v1_genomic.fna	2271	Archaea; Thermoproteati; Thermoproteota; Thermoprotei; Thermoproteales; Thermoproteaceae; Thermoproteus; Thermoproteus tenax
GCA_000258425.1_ASM25842v1_genomic.fna	683846	Archaea; Thermoproteati; Thermoproteota; Thermoprotei; Fervidicoccales; Fervidicoccaceae; Fervidicoccus; Fervidicoccus fontis
GCA_000258515.1_TheZil1.0_genomic.fna	54076	Archaea; Methanobacteriati; Methanobacteriota; Thermococci; Thermococcales; Thermococcaceae; Thermococcus; Thermococcus zilligii
GCA_000259215.1_ASM25921v1_genomic.fna	332168	Archaea; Methanobacteriati; Methanobacteriota; Stenosarchaea group; Halobacteria; Halobacteriales; Halococcaceae; Halococcus; Halococcus hamelinensis
GCA_000263735.1_ASM26373v1_genomic.fna	1183377	Archaea; Methanobacteriati; Methanobacteriota; Thermococci; Thermococcales; Thermococcaceae; Pyrococcus; unclassified Pyrococcus; Pyrococcus sp. ST04
GCA_000265525.1_ASM26552v1_genomic.fna	163003	Archaea; Methanobacteriati; Methanobacteriota; Thermococci; Thermococcales; Thermococcaceae; Thermococcus; Thermococcus cleftensis
GCA_000270325.1_ASM27032v1_genomic.fna	311458	Archaea; Thermoproteati; Nitrososphaerota; Nitrososphaerota incertae sedis; Candidatus Caldarchaeales; Candidatus Caldarchaeaceae; Candidatus Caldarchaeum; Candidatus Caldarchaeum subterraneum
GCA_000275865.1_ASM27586v1_genomic.fna	2201	Archaea; Methanobacteriati; Methanobacteriota; Stenosarchaea group; Methanomicrobia; Methanomicrobiales; Methanomicrobiaceae; Methanofollis; Methanofollis liminatans
GCA_000281695.1_ASM28169v1_genomic.fna	406552	Archaea; Methanobacteriati; Methanobacteriota; Stenosarchaea group; Halobacteria; Halobacteriales; Natrialbaceae; Natrinema; unclassified Natrinema; Natrinema sp. J7-2
GCA_000283335.1_162.HSB1.1_genomic.fna	693851	Archaea; Methanobacteriati; Methanobacteriota; Stenosarchaea group; Halobacteria; Halobacteriales; Haloferacaceae; Halogranum; Halogranum rubrum	Merged into 553466
GCA_000296615.1_ASM29661v1_genomic.fna	1194088	Archaea; Methanobacteriati; Methanobacteriota; Stenosarchaea group; Halobacteria; Halobacteriales; Haloferacaceae; Halorubrum; unclassified Halorubrum; Halorubrum sp. T3
GCA_000299365.1_ASM29936v1_genomic.fna	1510466	Archaea; Thermoproteati; Nitrososphaerota; Nitrososphaeria; Nitrosopumilales; Nitrosopumilaceae; Nitrosopumilus; Candidatus Nitrosopumilus koreensis
GCA_000299395.1_ASM29939v1_genomic.fna	1229909	Archaea; Thermoproteati; Nitrososphaerota; Nitrososphaeria; Nitrosopumilales; Nitrosopumilaceae; Nitrosopumilus; Candidatus Nitrosopumilus sediminis
GCA_000300255.2_ASM30025v2_genomic.fna	1291540	Archaea; Methanobacteriati; Thermoplasmatota; Thermoplasmata; Methanomassiliicoccales; Methanomethylophilaceae; Methanomethylophilus; Methanomethylophilus alvi
GCA_000303155.1_ASM30315v1_genomic.fna	497727	Archaea; Thermoproteati; Nitrososphaerota; Nitrososphaeria; Nitrososphaerales; Nitrososphaeraceae; Nitrososphaera; Candidatus Nitrososphaera gargensis
GCA_000304355.2_Mb_MS2_genomic.fna	83986	Archaea; Methanobacteriati; Methanobacteriota; Stenosarchaea group; Methanomicrobia; Methanomicrobiales; Methanomicrobiaceae; Methanoculleus; Methanoculleus bourgensis
GCA_000306725.1_ASM30672v1_genomic.fna	420950	Archaea; Methanobacteriati; Methanobacteriota; Stenosarchaea group; Methanomicrobia; Methanosarcinales; Methanosarcinaceae; Methanolobus; Methanolobus psychrophilus
GCA_000306765.2_ASM30676v2_genomic.fna	2252	Archaea; Methanobacteriati; Methanobacteriota; Stenosarchaea group; Halobacteria; Halobacteriales; Haloferacaceae; Haloferax; Haloferax mediterranei
GCA_000309865.1_MMad_1.0_genomic.fna	1220534	Archaea; Methanobacteriati; Methanobacteriota; Methanomada group; Methanobacteria; Methanobacteriales; Methanobacteriaceae; Methanobacterium; unclassified Methanobacterium; Methanobacterium sp. Maddingley MBC34
GCA_000317795.1_ASM31779v1_genomic.fna	200415	Archaea; Thermoproteati; Thermoproteota; Thermoprotei; Acidilobales; Caldisphaeraceae; Caldisphaera; Caldisphaera lagunensis
GCA_000320505.2_ASM32050v2_genomic.fna	1348249	Archaea; Methanobacteriati; Methanobacteriota; Methanomada group; Methanobacteria; Methanobacteriales; Methanobacteriaceae; Methanobrevibacter; Methanobrevibacter boviskoreani
GCA_000327485.1_ASM32748v1_genomic.fna	882104	Archaea; Methanobacteriati; Methanobacteriota; Stenosarchaea group; Methanomicrobia; Methanomicrobiales; Methanoregulaceae; Methanoregula; Methanoregula formicica
GCA_000327505.1_ASM32750v1_genomic.fna	673860	Archaea; Methanobacteriati; Thermoplasmatota; DHVE2 group; Candidatus Aciduliprofundum; unclassified Aciduliprofundum; Aciduliprofundum sp. MAR08-339
GCA_000328285.1_Haloferax_sp._BAB2207_V.1_genomic.fna	1243180	Archaea; Methanobacteriati; Methanobacteriota; Stenosarchaea group; Halobacteria; Halobacteriales; Haloferacaceae; Haloferax; unclassified Haloferax; Haloferax sp. BAB-2207	Merged into 1296625
GCA_000328525.1_ASM32852v1_genomic.fna	387341	Archaea; Methanobacteriati; Methanobacteriota; Stenosarchaea group; Halobacteria; Halobacteriales; Natrialbaceae; Halovivax; Halovivax ruber
GCA_000328685.1_ASM32868v1_genomic.fna	29288	Archaea; Methanobacteriati; Methanobacteriota; Stenosarchaea group; Halobacteria; Halobacteriales; Natrialbaceae; Natronococcus; Natronococcus occultus
GCA_000328925.1_NAR_genomic.fna	1027373	Archaea; Thermoproteati; Nitrososphaerota; Nitrososphaeria; Nitrosopumilales; Nitrosopumilaceae; Nitrosopumilus; unclassified Nitrosopumilus; Nitrosopumilus sp. AR
GCA_000328945.1_NSJ_genomic.fna	1027374	Archaea; Thermoproteati; Nitrososphaerota; Nitrososphaeria; Nitrosopumilales; Nitrosopumilaceae; Nitrosopumilus; unclassified Nitrosopumilus; Nitrosopumilus sp. SJ
GCA_000334895.1_ASM33489v1_genomic.fna	1232219	Archaea; Methanobacteriati; Methanobacteriota; Stenosarchaea group; Halobacteria; Halobacteriales; Halococcaceae; Halococcus; Halococcus agarilyticus
GCA_000336615.1_ASM33661v1_genomic.fna	396317	Archaea; Methanobacteriati; Methanobacteriota; Stenosarchaea group; Halobacteria; Halobacteriales; Haloarculaceae; Haloarcula; Haloarcula amylolytica
GCA_000336635.1_ASM33663v1_genomic.fna	29282	Archaea; Methanobacteriati; Methanobacteriota; Stenosarchaea group; Halobacteria; Halobacteriales; Haloarculaceae; Haloarcula; Haloarcula japonica
GCA_000336655.1_ASM33665v1_genomic.fna	229731	Archaea; Methanobacteriati; Methanobacteriota; Stenosarchaea group; Halobacteria; Halobacteriales; Natrialbaceae; Halobiforma; Halobiforma lacisalsi
GCA_000336695.1_ASM33669v1_genomic.fna	2250	Archaea; Methanobacteriati; Methanobacteriota; Stenosarchaea group; Halobacteria; Halobacteriales; Halococcaceae; Halococcus; Halococcus morrhuae
GCA_000336715.1_ASM33671v1_genomic.fna	335952	Archaea; Methanobacteriati; Methanobacteriota; Stenosarchaea group; Halobacteria; Halobacteriales; Halococcaceae; Halococcus; Halococcus thailandensis
GCA_000336735.1_ASM33673v1_genomic.fna	114529	Archaea; Methanobacteriati; Methanobacteriota; Stenosarchaea group; Halobacteria; Halobacteriales; Haloferacaceae; Haloferax; Haloferax volcanii	Merged into 2246
GCA_000336755.1_ASM33675v1_genomic.fna	403191	Archaea; Methanobacteriati; Methanobacteriota; Stenosarchaea group; Halobacteria; Halobacteriales; Haloferacaceae; Haloferax; Haloferax elongans
GCA_000336795.1_ASM33679v1_genomic.fna	2254	Archaea; Methanobacteriati; Methanobacteriota; Stenosarchaea group; Halobacteria; Halobacteriales; Haloferacaceae; Haloferax; Haloferax volcanii	Merged into 2246
GCA_000336815.1_ASM33681v1_genomic.fna	381852	Archaea; Methanobacteriati; Methanobacteriota; Stenosarchaea group; Halobacteria; Halobacteriales; Haloferacaceae; Haloferax; Haloferax prahovense
GCA_000336835.1_ASM33683v1_genomic.fna	1227463	Archaea; Methanobacteriati; Methanobacteriota; Stenosarchaea group; Halobacteria; Halobacteriales; Haloferacaceae; Haloferax; unclassified Haloferax; Haloferax sp. ATCC BAA-645
GCA_000336855.1_ASM33685v1_genomic.fna	1227464	Archaea; Methanobacteriati; Methanobacteriota; Stenosarchaea group; Halobacteria; Halobacteriales; Haloferacaceae; Haloferax; unclassified Haloferax; Haloferax sp. ATCC BAA-646
GCA_000336875.1_ASM33687v1_genomic.fna	416585	Archaea; Methanobacteriati; Methanobacteriota; Stenosarchaea group; Halobacteria; Halobacteriales; Haloferacaceae; Halorubrum; Halorubrum californiense
GCA_000336895.1_ASM33689v1_genomic.fna	43776	Archaea; Methanobacteriati; Methanobacteriota; Stenosarchaea group; Halobacteria; Halobacteriales; Haloarculaceae; Haloarcula; Haloarcula argentinensis
GCA_000336915.1_ASM33691v1_genomic.fna	62319	Archaea; Methanobacteriati; Methanobacteriota; Stenosarchaea group; Halobacteria; Halobacteriales; Halococcaceae; Halococcus; Halococcus saccharolyticus
GCA_000336935.1_ASM33693v1_genomic.fna	36738	Archaea; Methanobacteriati; Methanobacteriota; Stenosarchaea group; Halobacteria; Halobacteriales; Halococcaceae; Halococcus; Halococcus salifodinae
GCA_000336955.1_ASM33695v1_genomic.fna	302484	Archaea; Methanobacteriati; Methanobacteriota; Stenosarchaea group; Halobacteria; Halobacteriales; Haloferacaceae; Haloferax; Haloferax larsenii
GCA_000336975.1_ASM33697v1_genomic.fna	1227462	Archaea; Methanobacteriati; Methanobacteriota; Stenosarchaea group; Halobacteria; Halobacteriales; Haloferacaceae; Haloferax; unclassified Haloferax; Haloferax sp. ATCC BAA-644
GCA_000336995.1_ASM33699v1_genomic.fna	368623	Archaea; Methanobacteriati; Methanobacteriota; Stenosarchaea group; Halobacteria; Halobacteriales; Haloferacaceae; Halorubrum; Halorubrum aidingense
GCA_000337035.1_ASM33703v1_genomic.fna	64713	Archaea; Methanobacteriati; Methanobacteriota; Stenosarchaea group; Halobacteria; Halobacteriales; Haloferacaceae; Halorubrum; Halorubrum coriense
GCA_000337055.1_ASM33705v1_genomic.fna	29283	Archaea; Methanobacteriati; Methanobacteriota; Stenosarchaea group; Halobacteria; Halobacteriales; Haloferacaceae; Halorubrum; Halorubrum distributum group; Halorubrum distributum
GCA_000337075.1_ASM33707v1_genomic.fna	1227480	Archaea; Methanobacteriati; Methanobacteriota; Stenosarchaea group; Halobacteria; Halobacteriales; Haloferacaceae; Halorubrum; Halorubrum hochstenium
GCA_000337095.1_ASM33709v1_genomic.fna	411361	Archaea; Methanobacteriati; Methanobacteriota; Stenosarchaea group; Halobacteria; Halobacteriales; Haloferacaceae; Halogeometricum; Halogeometricum pallidum
GCA_000337115.1_ASM33711v1_genomic.fna	121872	Archaea; Methanobacteriati; Methanobacteriota; Stenosarchaea group; Halobacteria; Halobacteriales; Natrialbaceae; Natrinema; Natrinema thermotolerans
GCA_000337135.1_ASM33713v1_genomic.fna	68911	Archaea; Methanobacteriati; Methanobacteriota; Stenosarchaea group; Halobacteria; Halobacteriales; Natrialbaceae; Natrialba; Natrialba chahannaoensis
GCA_000337155.1_ASM33715v1_genomic.fna	222984	Archaea; Methanobacteriati; Methanobacteriota; Stenosarchaea group; Halobacteria; Halobacteriales; Natrialbaceae; Natrinema; Natrinema altunense
GCA_000337175.1_ASM33717v1_genomic.fna	419186	Archaea; Methanobacteriati; Methanobacteriota; Stenosarchaea group; Halobacteria; Halobacteriales; Natrialbaceae; Natrinema; Natrinema gari
GCA_000337195.1_ASM33719v1_genomic.fna	88724	Archaea; Methanobacteriati; Methanobacteriota; Stenosarchaea group; Halobacteria; Halobacteriales; Natrialbaceae; Natrinema; Natrinema versiforme
GCA_000337215.1_ASM33721v1_genomic.fna	253107	Archaea; Methanobacteriati; Methanobacteriota; Stenosarchaea group; Halobacteria; Halobacteriales; Natrialbaceae; Natronolimnohabitans; Natronolimnohabitans innermongolicus
GCA_000337235.1_ASM33723v1_genomic.fna	63128	Archaea; Methanobacteriati; Methanobacteriota; Stenosarchaea group; Halobacteria; Halobacteriales; Natrialbaceae; Natronorubrum; Natronorubrum tibetense
GCA_000337275.1_ASM33727v1_genomic.fna	35742	Archaea; Methanobacteriati; Methanobacteriota; Stenosarchaea group; Halobacteria; Halobacteriales; Haloarculaceae; Haloarcula; Haloarcula sinaiiensis
GCA_000337295.1_ASM33729v1_genomic.fna	2252	Archaea; Methanobacteriati; Methanobacteriota; Stenosarchaea group; Halobacteria; Halobacteriales; Haloferacaceae; Haloferax; Haloferax mediterranei
GCA_000337315.1_ASM33731v1_genomic.fna	2246	Archaea; Methanobacteriati; Methanobacteriota; Stenosarchaea group; Halobacteria; Halobacteriales; Haloferacaceae; Haloferax; Haloferax volcanii
GCA_000337355.1_ASM33735v1_genomic.fna	478441	Archaea; Methanobacteriati; Methanobacteriota; Stenosarchaea group; Halobacteria; Halobacteriales; Haloferacaceae; Halorubrum; Halorubrum kocurii
GCA_000337375.1_ASM33737v1_genomic.fna	368624	Archaea; Methanobacteriati; Methanobacteriota; Stenosarchaea group; Halobacteria; Halobacteriales; Haloferacaceae; Halorubrum; Halorubrum lipolyticum
GCA_000337435.1_ASM33743v1_genomic.fna	267368	Archaea; Methanobacteriati; Methanobacteriota; Stenosarchaea group; Halobacteria; Halobacteriales; Haloferacaceae; Halorubrum; Halorubrum distributum group; Halorubrum terrestre
GCA_000337455.1_ASM33745v1_genomic.fna	171164	Archaea; Methanobacteriati; Methanobacteriota; Stenosarchaea group; Halobacteria; Halobacteriales; Haloarculaceae; Halosimplex; Halosimplex carlsbadense
GCA_000337495.1_ASM33749v1_genomic.fna	504937	Archaea; Methanobacteriati; Methanobacteriota; Stenosarchaea group; Halobacteria; Halobacteriales; Natrialbaceae; Haloterrigena; Haloterrigena salina
GCA_000337515.1_ASM33751v1_genomic.fna	332953	Archaea; Methanobacteriati; Methanobacteriota; Stenosarchaea group; Halobacteria; Halobacteriales; Natrialbaceae; Halovivax; Halovivax asiaticus
GCA_000337535.1_ASM33753v1_genomic.fna	129789	Archaea; Methanobacteriati; Methanobacteriota; Stenosarchaea group; Halobacteria; Halobacteriales; Natrialbaceae; Natrialba; Natrialba aegyptia
GCA_000337555.1_ASM33755v1_genomic.fna	64602	Archaea; Methanobacteriati; Methanobacteriota; Stenosarchaea group; Halobacteria; Halobacteriales; Natrialbaceae; Natrialba; Natrialba asiatica
GCA_000337575.1_ASM33757v1_genomic.fna	123783	Archaea; Methanobacteriati; Methanobacteriota; Stenosarchaea group; Halobacteria; Halobacteriales; Natrialbaceae; Natrialba; Natrialba hulunbeirensis
GCA_000337595.1_ASM33759v1_genomic.fna	160846	Archaea; Methanobacteriati; Methanobacteriota; Stenosarchaea group; Halobacteria; Halobacteriales; Natrialbaceae; Natrialba; Natrialba taiwanensis
GCA_000337615.1_ASM33761v1_genomic.fna	69527	Archaea; Methanobacteriati; Methanobacteriota; Stenosarchaea group; Halobacteria; Halobacteriales; Natrialbaceae; Natrinema; Natrinema pallidum
GCA_000337635.1_ASM33763v1_genomic.fna	69525	Archaea; Methanobacteriati; Methanobacteriota; Stenosarchaea group; Halobacteria; Halobacteriales; Natrialbaceae; Natrinema; Natrinema pellirubrum
GCA_000337655.1_ASM33765v1_genomic.fna	44930	Archaea; Methanobacteriati; Methanobacteriota; Stenosarchaea group; Halobacteria; Halobacteriales; Natrialbaceae; Natronobacterium; Natronobacterium gregoryi
GCA_000337675.1_ASM33767v1_genomic.fna	44470	Archaea; Methanobacteriati; Methanobacteriota; Stenosarchaea group; Halobacteria; Halobacteriales; Natrialbaceae; Natronococcus; Natronococcus amylolyticus
GCA_000337695.1_ASM33769v1_genomic.fna	413812	Archaea; Methanobacteriati; Methanobacteriota; Stenosarchaea group; Halobacteria; Halobacteriales; Natrialbaceae; Natronococcus; Natronococcus jeotgali
GCA_000337715.1_ASM33771v1_genomic.fna	61858	Archaea; Methanobacteriati; Methanobacteriota; Stenosarchaea group; Halobacteria; Halobacteriales; Natrialbaceae; Natronorubrum; Natronorubrum bangense
GCA_000337735.1_ASM33773v1_genomic.fna	388259	Archaea; Methanobacteriati; Methanobacteriota; Stenosarchaea group; Halobacteria; Halobacteriales; Natrialbaceae; Natronorubrum; Natronorubrum sulfidifaciens
GCA_000337795.1_ASM33779v1_genomic.fna	35745	Archaea; Methanobacteriati; Methanobacteriota; Stenosarchaea group; Halobacteria; Halobacteriales; Haloferacaceae; Haloferax; Haloferax denitrificans
GCA_000337855.1_ASM33785v1_genomic.fna	60847	Archaea; Methanobacteriati; Methanobacteriota; Stenosarchaea group; Halobacteria; Halobacteriales; Haloferacaceae; Halogeometricum; Halogeometricum borinquense
GCA_000337875.1_ASM33787v1_genomic.fna	13769	Archaea; Methanobacteriati; Methanobacteriota; Stenosarchaea group; Halobacteria; Halobacteriales; Natrialbaceae; Natrialba; Natrialba magadii
GCA_000337895.1_ASM33789v1_genomic.fna	130048	Archaea; Methanobacteriati; Methanobacteriota; Stenosarchaea group; Halobacteria; Halobacteriales; Natrialbaceae; Halobiforma; Halobiforma nitratireducens
GCA_000341715.1_ASM34171v1_genomic.fna	2209	Archaea; Methanobacteriati; Methanobacteriota; Stenosarchaea group; Methanomicrobia; Methanosarcinales; Methanosarcinaceae; Methanosarcina; Methanosarcina mazei
GCA_000349625.1_GATC_genomic.fna	1198115	Archaea; Thermoproteati; Nitrososphaerota; unclassified Nitrososphaerota; Thaumarchaeota archaeon SCGC AB-539-E09
GCA_000349645.1_GATC_genomic.fna	1198116	Archaea; Methanobacteriati; Thermoplasmatota; Thermoplasmata; Thermoplasmatales; unclassified Thermoplasmatales; Thermoplasmatales archaeon SCGC AB-539-N05
GCA_000349685.1_GATC_genomic.fna	1242866	Archaea; Methanobacteriati; Thermoplasmatota; Thermoplasmata; Thermoplasmatales; unclassified Thermoplasmatales; Thermoplasmatales archaeon SCGC AB-540-F20
GCA_000350305.1_ASM35030v1_genomic.fna	1054217	Archaea; Methanobacteriati; Thermoplasmatota; Thermoplasmata; Thermoplasmatales; unclassified Thermoplasmatales; Thermoplasmatales archaeon BRNA1
GCA_000363885.1_MethanoVillo1.0_genomic.fna	667126	Archaea; Methanobacteriati; Methanobacteriota; Methanomada group; Methanococci; Methanococcales; Methanocaldococcaceae; Methanocaldococcus; Methanocaldococcus villosus
GCA_000364745.1_ASM36474v1_genomic.fna	43080	Archaea; Thermoproteati; Thermoproteota; Thermoprotei; Sulfolobales; Sulfolobaceae; Sulfolobus; Sulfolobus islandicus
GCA_000364885.1_GATC_genomic.fna	1242690	Archaea; Methanobacteriati; Thermoplasmatota; Thermoplasmata; Thermoplasmatales; unclassified Thermoplasmatales; Thermoplasmatales archaeon SCGC AB-539-C06
GCA_000371805.1_ASM37180v1_genomic.fna	667126	Archaea; Methanobacteriati; Methanobacteriota; Methanomada group; Methanococci; Methanococcales; Methanocaldococcaceae; Methanocaldococcus; Methanocaldococcus villosus
GCA_000371945.1_ASM37194v1_genomic.fna	1130299	Archaea; Thermoproteati; Thermoproteota; unclassified Thermoproteota; crenarchaeote SCGC AAA261-C22
GCA_000372145.1_ASM37214v1_genomic.fna	1130302	Archaea; Thermoproteati; Thermoproteota; unclassified Thermoproteota; crenarchaeote SCGC AAA261-L14
GCA_000375565.1_ASM37556v1_genomic.fna	1130300	Archaea; Thermoproteati; Thermoproteota; unclassified Thermoproteota; crenarchaeote SCGC AAA261-F05
GCA_000375605.1_ASM37560v1_genomic.fna	1130301	Archaea; Thermoproteati; Thermoproteota; unclassified Thermoproteota; crenarchaeote SCGC AAA261-G18
GCA_000375665.1_ASM37566v1_genomic.fna	1130303	Archaea; Thermoproteati; Thermoproteota; unclassified Thermoproteota; crenarchaeote SCGC AAA261-L22
GCA_000375685.1_ASM37568v1_genomic.fna	1130305	Archaea; Thermoproteati; Thermoproteota; unclassified Thermoproteota; crenarchaeote SCGC AAA261-N23
GCA_000375985.1_ASM37598v1_genomic.fna	1130317	Archaea; Methanobacteriati; Methanobacteriota; unclassified Methanobacteriota; euryarchaeote SCGC AAA261-E04
GCA_000376005.1_ASM37600v1_genomic.fna	1130304	Archaea; Thermoproteati; Thermoproteota; unclassified Thermoproteota; crenarchaeote SCGC AAA261-N13
GCA_000376025.1_ASM37602v1_genomic.fna	1130318	Archaea; Methanobacteriati; Methanobacteriota; unclassified Methanobacteriota; euryarchaeote SCGC AAA261-G15
GCA_000376445.1_ASM37644v1_genomic.fna	367189	Archaea; Methanobacteriati; Methanobacteriota; Stenosarchaea group; Halobacteria; Halobacteriales; Haladaptataceae; Haladaptatus; Haladaptatus paucihalophilus
GCA_000379085.1_ASM37908v1_genomic.fna	437163	Archaea; Methanobacteriati; Methanobacteriota; Stenosarchaea group; Halobacteria; Halobacteriales; Haloarculaceae; Halomicrobium; Halomicrobium katesii
GCA_000380685.1_ASM38068v1_genomic.fna	1052823	Archaea; Thermoproteati; Nitrososphaerota; unclassified Nitrososphaerota; Aigarchaeota archaeon SCGC AAA471-A16
GCA_000380705.1_ASM38070v1_genomic.fna	1052801	Archaea; Thermoproteati; Thermoproteota; Thermoproteota incertae sedis; candidate division YNPFFA; Crenarchaeota archaeon SCGC AAA471-B05
GCA_000380865.1_ASM38086v1_genomic.fna	1046938	Archaea; Nanobdellati; Candidatus Aenigmatarchaeota; unclassified Candidatus Aenigmatarchaeota; Candidatus Aenigmarchaeota archaeon SCGC AAA011-F07
GCA_000380905.1_ASM38090v1_genomic.fna	1046946	Archaea; Nanobdellati; Nanobdellota; unclassified Nanoarchaeota; Nanoarchaeota archaeon SCGC AAA011-L22
GCA_000382725.2_ASM38272v2_genomic.fna	913336	Archaea; Methanobacteriati; Thermoplasmatota; Thermoplasmata; Candidatus Thermoprofundales; Marine Group III euryarchaeote SCGC AAA288-E19
GCA_000382765.1_ASM38276v1_genomic.fna	1032475	Archaea; Methanobacteriati; Thermoplasmatota; Candidatus Poseidoniia; Candidatus Poseidoniales; unclassified Candidatus Poseidoniales; Marine group II euryarchaeote SCGC AAA288-C18
GCA_000383975.1_ASM38397v1_genomic.fna	63128	Archaea; Methanobacteriati; Methanobacteriota; Stenosarchaea group; Halobacteria; Halobacteriales; Natrialbaceae; Natronorubrum; Natronorubrum tibetense
GCA_000385565.1_ASM38556v1_genomic.fna	1316941	Archaea; Methanobacteriati; Methanobacteriota; Archaeoglobi; Archaeoglobales; Archaeoglobaceae; Archaeoglobus; Archaeoglobus sulfaticallidus
GCA_000387965.1_Nst1_genomic.fna	1294122	Archaea; Nanobdellati; Nanobdellota; Candidatus Nanoarchaeia; Nanoarchaeales; Nanopusillaceae; Candidatus Nanobsidianus; Candidatus Nanobsidianus stetteri
GCA_000389735.1_Acd1_genomic.fna	1294123	Archaea; Thermoproteati; Thermoproteota; Thermoprotei; Sulfolobales; unclassified Sulfolobales; Sulfolobales archaeon Acd1
GCA_000398485.1_ASM39848v1_genomic.fna	1052828	Archaea; Thermoproteati; Nitrososphaerota; unclassified Nitrososphaerota; Aigarchaeota archaeon SCGC AAA471-E16
GCA_000398505.1_ASM39850v1_genomic.fna	1052830	Archaea; Thermoproteati; Nitrososphaerota; unclassified Nitrososphaerota; Aigarchaeota archaeon SCGC AAA471-G05
GCA_000398525.1_ASM39852v1_genomic.fna	1052832	Archaea; Thermoproteati; Nitrososphaerota; unclassified Nitrososphaerota; Aigarchaeota archaeon SCGC AAA471-J07
GCA_000398545.1_ASM39854v1_genomic.fna	1052833	Archaea; Thermoproteati; Nitrososphaerota; unclassified Nitrososphaerota; Aigarchaeota archaeon SCGC AAA471-J08
GCA_000398565.1_ASM39856v1_genomic.fna	1052838	Archaea; Thermoproteati; Nitrososphaerota; unclassified Nitrososphaerota; Aigarchaeota archaeon JGI 0000001-A7
GCA_000398765.1_ASM39876v1_genomic.fna	1052806	Archaea; Thermoproteati; Thermoproteota; Thermoproteota incertae sedis; candidate division YNPFFA; Crenarchaeota archaeon SCGC AAA471-O08
GCA_000399745.1_ASM39974v1_genomic.fna	1131267	Archaea; Thermoproteati; Nitrososphaerota; Nitrososphaerota incertae sedis; Marine Group I; Marine Group I thaumarchaeote SCGC AB-629-A13
GCA_000399765.1_ASM39976v1_genomic.fna	1131266	Archaea; Thermoproteati; Nitrososphaerota; Nitrososphaerota incertae sedis; Marine Group I; Marine Group I thaumarchaeote SCGC AB-629-I23
GCA_000399825.1_ASM39982v1_genomic.fna	1052805	Archaea; Thermoproteati; Thermoproteota; Thermoproteota incertae sedis; candidate division YNPFFA; Crenarchaeota archaeon SCGC AAA471-L14
GCA_000400975.1_ASM40097v1_genomic.fna	489138	Archaea; Methanobacteriati; Methanobacteriota; Stenosarchaea group; Halobacteria; Halobacteriales; Halobacteriaceae; Halarchaeum; Halarchaeum acidiphilum
GCA_000402075.1_ASM40207v1_genomic.fna	913333	Archaea; Thermoproteati; Nitrososphaerota; Nitrososphaerota incertae sedis; Marine Group I; Thaumarchaeota archaeon SCGC AAA007-O23
GCA_000402095.1_ASM40209v1_genomic.fna	1052804	Archaea; Thermoproteati; Thermoproteota; Thermoproteota incertae sedis; candidate division YNPFFA; Crenarchaeota archaeon SCGC AAA471-L13
GCA_000402255.1_ASM40225v1_genomic.fna	1302614	Archaea; Nanobdellati; Nanobdellota; unclassified Nanoarchaeota; Nanoarchaeota archaeon SCGC AAA011-J2
GCA_000402355.1_ASM40235v1_genomic.fna	1462419	Archaea; Nanobdellati; Candidatus Iainarchaeota; Candidatus Iainarchaeum; Candidatus Iainarchaeum andersonii
GCA_000402475.1_ASM40247v1_genomic.fna	1104580	Archaea; Nanobdellati; Nanobdellota; unclassified Nanoarchaeota; Nanoarchaeota archaeon SCGC AAA011-L15
GCA_000402515.1_ASM40251v1_genomic.fna	1104577	Archaea; Nanobdellati; Nanobdellota; unclassified Nanoarchaeota; Nanoarchaeota archaeon SCGC AAA011-G17
GCA_000402775.1_ASM40277v1_genomic.fna	913322	Archaea; Methanobacteriati; Methanobacteriota; Methanobacteriota incertae sedis; candidate division pMC2A384; Euryarchaeota archaeon SCGC AAA252-I15
GCA_000402895.1_ASM40289v1_genomic.fna	1052803	Archaea; Thermoproteati; Thermoproteota; Thermoproteota incertae sedis; candidate division YNPFFA; Crenarchaeota archaeon SCGC AAA471-C03
GCA_000402915.1_ASM40291v1_genomic.fna	1052826	Archaea; Thermoproteati; Nitrososphaerota; unclassified Nitrososphaerota; Aigarchaeota archaeon SCGC AAA471-D15
GCA_000402935.1_ASM40293v1_genomic.fna	1052825	Archaea; Thermoproteati; Nitrososphaerota; unclassified Nitrososphaerota; Aigarchaeota archaeon SCGC AAA471-B22
GCA_000402965.1_ASM40296v1_genomic.fna	1052827	Archaea; Thermoproteati; Nitrososphaerota; Nitrososphaerota incertae sedis; Candidatus Caldarchaeales; Candidatus Calditenuaceae; unclassified Candidatus Calditenuaceae; Candidatus Calditenuaceae archaeon SCGC AAA471-E14
GCA_000403645.1_ASM40364v1_genomic.fna	1333523	Archaea; Methanobacteriati; Methanobacteriota; Stenosarchaea group; Halobacteria; Halobacteriales; Natronoarchaeaceae; Salinarchaeum; unclassified Salinarchaeum; Salinarchaeum sp. Harcht-Bsk1
GCA_000404165.1_ASM40416v1_genomic.fna	224719	Archaea; Methanobacteriati; Methanobacteriota; Methanomada group; Methanobacteria; Methanobacteriales; Methanobacteriaceae; Methanobrevibacter; unclassified Methanobrevibacter; Methanobrevibacter sp. AbM4
GCA_000404225.1_ASM40422v1_genomic.fna	1406512	Archaea; Methanobacteriati; Thermoplasmatota; Thermoplasmata; Methanomassiliicoccales; Methanomassiliicoccaceae; Methanomassiliicoccus; Candidatus Methanomassiliicoccus intestinalis
GCA_000404305.1_ASM40430v1_genomic.fna	1130284	Archaea; Nanobdellati; Candidatus Aenigmatarchaeota; unclassified Candidatus Aenigmatarchaeota; Candidatus Aenigmarchaeota archaeon JGI 0000106-F11
GCA_000404525.1_ASM40452v1_genomic.fna	743731	Archaea; Nanobdellati; Candidatus Iainarchaeota; unclassified Diapherotrites; Diapherotrites archaeon SCGC AAA011-N19
GCA_000405225.1_ASM40522v1_genomic.fna	743729	Archaea; Nanobdellati; Nanobdellota; unclassified Nanoarchaeota; Nanoarchaeota archaeon SCGC AAA011-D5
GCA_000405245.1_ASM40524v1_genomic.fna	1462428	Archaea; Nanobdellati; Candidatus Aenigmatarchaeota; Candidatus Aenigmarchaeum; Candidatus Aenigmarchaeum subterraneum
GCA_000405685.1_ASM40568v1_genomic.fna	1130285	Archaea; Thermoproteati; Nitrososphaerota; Nitrososphaerota incertae sedis; Candidatus Wolframiiraptoraceae; Candidatus Geocrenenecus; unclassified Candidatus Geocrenenecus; Candidatus Geocrenenecus sp. JGI 0000106-J15
GCA_000405745.1_ASM40574v1_genomic.fna	1104571	Archaea; Thermoproteati; Nitrososphaerota; unclassified Nitrososphaerota; Thaumarchaeota archaeon SCGC AB-179-E04
GCA_000405765.1_ASM40576v1_genomic.fna	1052839	Archaea; Thermoproteati; Nitrososphaerota; unclassified Nitrososphaerota; Aigarchaeota archaeon JGI 0000001-B8
GCA_000405885.1_ASM40588v1_genomic.fna	1052802	Archaea; Thermoproteati; Thermoproteota; Thermoproteota incertae sedis; candidate division YNPFFA; Crenarchaeota archaeon SCGC AAA471-B23
GCA_000405905.1_ASM40590v1_genomic.fna	1052829	Archaea; Thermoproteati; Nitrososphaerota; Nitrososphaerota incertae sedis; Candidatus Caldarchaeales; Candidatus Calditenuaceae; unclassified Candidatus Calditenuaceae; Candidatus Calditenuaceae archaeon SCGC AAA471-F17
GCA_000405925.1_ASM40592v1_genomic.fna	1052831	Archaea; Thermoproteati; Nitrososphaerota; unclassified Nitrososphaerota; Aigarchaeota archaeon SCGC AAA471-I13
GCA_000415945.1_HX64_HX5_0315125.1_genomic.fna	1325472	Archaea; Methanobacteriati; Methanobacteriota; Stenosarchaea group; Halobacteria; Halobacteriales; unclassified Halobacteriales; halophilic archaeon J07HX5
GCA_000415965.1_J07B_scf56329a_trim_genomic.fna	293091	Archaea; Methanobacteriati; Methanobacteriota; Stenosarchaea group; Halobacteria; Halobacteriales; Haloferacaceae; Haloquadratum; Haloquadratum walsbyi
GCA_000415985.1_HQW2_08err_032412a_genomic.fna	293091	Archaea; Methanobacteriati; Methanobacteriota; Stenosarchaea group; Halobacteria; Halobacteriales; Haloferacaceae; Haloquadratum; Haloquadratum walsbyi
GCA_000416005.1_HQX_031812_genomic.fna	1238426	Archaea; Methanobacteriati; Methanobacteriota; Stenosarchaea group; Halobacteria; Halobacteriales; Haloferacaceae; Haloquadratum; unclassified Haloquadratum; Haloquadratum sp. J07HQX50
GCA_000416025.1_HN6_031912_genomic.fna	1238427	Archaea; Methanobacteriati; Methanobacteriota; Stenosarchaea group; Halobacteria; Halobacteriales; Haloferacaceae; Halonotius; unclassified Halonotius; Halonotius sp. J07HN6
GCA_000416045.1_HR_032012_genomic.fna	1238428	Archaea; Methanobacteriati; Methanobacteriota; Stenosarchaea group; Halobacteria; Halobacteriales; Haloferacaceae; Halorubrum; unclassified Halorubrum; Halorubrum sp. J07HR59
GCA_000416065.1_HN4_v3_031612_genomic.fna	1070774	Archaea; Methanobacteriati; Methanobacteriota; Stenosarchaea group; Halobacteria; Halobacteriales; Haloferacaceae; Halonotius; unclassified Halonotius; Halonotius sp. J07HN4
GCA_000416085.1_J07ABselected_genomic.fna	1085028	Archaea; Methanobacteriati; Methanobacteriota; Stenosarchaea group; Halobacteria; Halobacteriales; unclassified Halobacteriales; halophilic archaeon J07HX64
GCA_000416105.1_J07AB_HB67select_genomic.fna	1085029	Archaea; Methanobacteriati; Methanobacteriota; Stenosarchaea group; Halobacteria; Halobacteriales; unclassified Halobacteriales; halophilic archaeon J07HB67
GCA_000427685.1_ASM42768v1_genomic.fna	376171	Archaea; Methanobacteriati; Methanobacteriota; Stenosarchaea group; Halobacteria; Halobacteriales; Haloferacaceae; Haloplanus; Haloplanus natans
GCA_000430485.1_ASM43048v1_genomic.fna	913025	Archaea; Methanobacteriati; Methanobacteriota; Thermococci; Thermococcales; Thermococcaceae; Thermococcus; unclassified Thermococcus; Thermococcus sp. PK
GCA_000437055.1_MGS186_genomic.fna	1263088	Archaea; Methanobacteriati; Methanobacteriota; Methanomada group; Methanobacteria; Methanobacteriales; Methanobacteriaceae; Methanobrevibacter; Methanobrevibacter smithii; Methanobrevibacter smithii CAG:186
GCA_000437835.1_MGS1088_genomic.fna	1262903	Archaea; Methanobacteriati; Methanobacteriota; Stenosarchaea group; Methanomicrobia; Methanomicrobiales; Methanomicrobiaceae; Methanoculleus; unclassified Methanoculleus; Methanoculleus sp. CAG:1088
GCA_000446015.1_ASM44601v1_genomic.fna	1365176	Archaea; Thermoproteati; Thermoproteota; Thermoprotei; Thermofilales; Thermofilaceae; Thermofilum; Thermofilum adornatum
GCA_000447225.1_amd_a-plasma_genomic.fna	667135	Archaea; Methanobacteriati; Thermoplasmatota; Thermoplasmata; Thermoplasmatales; unclassified Thermoplasmatales; Thermoplasmatales archaeon A-plasma
GCA_000447865.2_ASM44786v2_genomic.fna	1071085	Archaea; Methanobacteriati; Methanobacteriota; Stenosarchaea group; Halobacteria; Halobacteriales; unclassified Halobacteriales; haloarchaeon 3A1-DGR
GCA_000455345.1_Halgo_genomic.fna	1293048	Archaea; Methanobacteriati; Methanobacteriota; Stenosarchaea group; Halobacteria; Halobacteriales; Natrialbaceae; Halopiger; Halopiger goleimassiliensis
GCA_000455365.1_HdjelfamassiliensisIIH2_genomic.fna	1293047	Archaea; Methanobacteriati; Methanobacteriota; Stenosarchaea group; Halobacteria; Halobacteriales; Natrialbaceae; Halopiger; Halopiger djelfimassiliensis
GCA_000470655.1_HATI1_genomic.fna	430914	Archaea; Methanobacteriati; Methanobacteriota; Stenosarchaea group; Halobacteria; Halobacteriales; Haloarculaceae; Halorhabdus; Halorhabdus tiamatea
GCA_000474235.1_ASM47423v1_genomic.fna	489138	Archaea; Methanobacteriati; Methanobacteriota; Stenosarchaea group; Halobacteria; Halobacteriales; Halobacteriaceae; Halarchaeum; Halarchaeum acidiphilum
GCA_000484895.1_ASM48489v1_genomic.fna	1298899	Archaea; Methanobacteriati; Methanobacteriota; unclassified Methanobacteriota; Euryarchaeota archaeum SCGC AAA287-I03
GCA_000484935.1_ASM48493v1_genomic.fna	1298895	Archaea; Methanobacteriati; Methanobacteriota; unclassified Methanobacteriota; Euryarchaeota archaeum SCGC AAA287-E17
GCA_000484955.1_ASM48495v1_genomic.fna	1298894	Archaea; Methanobacteriati; Methanobacteriota; unclassified Methanobacteriota; Euryarchaeota archaeum SCGC AAA287-N16
GCA_000484975.1_ASM48497v1_genomic.fna	1298885	Archaea; Thermoproteati; Nitrososphaerota; unclassified Nitrososphaerota; Thaumarchaeota archaeon SCGC AAA282-K18
GCA_000493245.1_Nat_J71_genomic.fna	1172566	Archaea; Methanobacteriati; Methanobacteriota; Stenosarchaea group; Halobacteria; Halobacteriales; Natrialbaceae; Natrinema; unclassified Natrinema; Natrinema sp. J7-1
GCA_000494085.1_Nanoarchaeota_archaeon_OTU_2_combined_assembly_genomic.fna	1379391	Archaea; Nanobdellati; Nanobdellota; unclassified Nanoarchaeota; Nanoarchaeota archaeon JGI OTU-2
GCA_000494105.1_Nanoarchaeota_archaeon_OTU_1_combined_assembly_genomic.fna	1379390	Archaea; Nanobdellati; Nanobdellota; unclassified Nanoarchaeota; Nanoarchaeota archaeon JGI OTU-1
GCA_000494145.1_Aigarchaeota_archaeon_OTU_1_genomic.fna	1378080	Archaea; Thermoproteati; Nitrososphaerota; Nitrososphaerota incertae sedis; Candidatus Caldarchaeales; Candidatus Calditenuaceae; unclassified Candidatus Calditenuaceae; Candidatus Calditenuaceae archaeon JGI OTU-1
GCA_000494165.1_Aigarchaeota_archaeon_OTU_2_genomic.fna	1395101	Archaea; Thermoproteati; Nitrososphaerota; unclassified Nitrososphaerota; Thaumarchaeota archaeon JGI OTU-2
GCA_000494185.1_Aigarchaeota_archaeon_OTU_3_genomic.fna	1379386	Archaea; Thermoproteati; Nitrososphaerota; Nitrososphaerota incertae sedis; Candidatus Caldarchaeales; Candidatus Calditenuaceae; unclassified Candidatus Calditenuaceae; Candidatus Calditenuaceae archaeon JGI OTU-3
GCA_000494205.1_Geoarchaeota_archaeon_OTU_1_genomic.fna	1415632	Archaea; Thermoproteati; Thermoproteota; unclassified Thermoproteota; crenarchaeote JGI-OTU-1
GCA_000495475.1_Htyrrel1.0_genomic.fna	1431545	Archaea; Methanobacteriati; Methanobacteriota; Stenosarchaea group; Halobacteria; Halobacteriales; Haloferacaceae; Candidatus Halobonum; Candidatus Halobonum tyrrellensis
GCA_000495675.1_Acidilobus_sp._MG_genomic.fna	1410573	Archaea; Thermoproteati; Thermoproteota; Thermoprotei; Acidilobales; Acidilobaceae; Acidilobus; environmental samples; uncultured Acidilobus sp. MG
GCA_000495695.1_Acidilobus_sp._CIS_genomic.fna	1410574	Archaea; Thermoproteati; Thermoproteota; Thermoprotei; Acidilobales; Acidilobaceae; Acidilobus; environmental samples; uncultured Acidilobus sp. CIS
GCA_000495715.1_Acidilobus_sp._CIS_genomic.fna	1410575	Archaea; Thermoproteati; Thermoproteota; Thermoprotei; Acidilobales; Acidilobaceae; Acidilobus; environmental samples; uncultured Acidilobus sp. OSP8
GCA_000495735.1_Acidilobus_sp._JCHS_genomic.fna	1410576	Archaea; Thermoproteati; Thermoproteota; Thermoprotei; Acidilobales; Acidilobaceae; Acidilobus; environmental samples; uncultured Acidilobus sp. JCHS
GCA_000496135.1_amd_e-plasma_genomic.fna	667137	Archaea; Methanobacteriati; Thermoplasmatota; Thermoplasmata; Thermoplasmatales; unclassified Thermoplasmatales; Thermoplasmatales archaeon E-plasma
GCA_000496155.1_fer2_genomic.fna	261388	Archaea; Methanobacteriati; Thermoplasmatota; Thermoplasmata; Thermoplasmatales; Ferroplasmaceae; Ferroplasma; environmental samples; Ferroplasma sp. Type II
GCA_000496175.1_A07HR67_11212a_select_genomic.fna	1412871	Archaea; environmental samples; uncultured archaeon A07HR67
GCA_000496195.1_A07HB70_072612b_select_genomic.fna	1412872	Archaea; environmental samples; uncultured archaeon A07HB70
GCA_000496215.1_A07HN63_021313_select_genomic.fna	1412873	Archaea; environmental samples; uncultured archaeon A07HN63
GCA_000496235.1_A07HR60_111512_select_genomic.fna	1412874	Archaea; environmental samples; uncultured archaeon A07HR60
GCA_000499765.1_Methanobacterium_genomic.fna	1379702	Archaea; Methanobacteriati; Methanobacteriota; Methanomada group; Methanobacteria; Methanobacteriales; Methanobacteriaceae; Methanobacterium; unclassified Methanobacterium; Methanobacterium sp. MB1
GCA_000504205.1_ASM50420v1_genomic.fna	2221	Archaea; Methanobacteriati; Methanobacteriota; Stenosarchaea group; Methanomicrobia; Methanosarcinales; Methanosarcinaceae; Methanolobus; Methanolobus tindarius
GCA_000508305.1_ASM50830v1_genomic.fna	2285	Archaea; Thermoproteati; Thermoproteota; Thermoprotei; Sulfolobales; Sulfolobaceae; Sulfolobus; Sulfolobus acidocaldarius
GCA_000513315.1_ANOR1_genomic.fna	39441	Archaea; Methanobacteriati; Methanobacteriota; Methanomada group; Methanobacteria; Methanobacteriales; Methanobacteriaceae; Methanobrevibacter; Methanobrevibacter arboriphilus
GCA_000513435.1_HRSP_AJ67_genomic.fna	1173487	Archaea; Methanobacteriati; Methanobacteriota; Stenosarchaea group; Halobacteria; Halobacteriales; Haloferacaceae; Halorubrum; unclassified Halorubrum; Halorubrum sp. AJ67
GCA_000513855.1_ASM51385v1_genomic.fna	94694	Archaea; Thermoproteati; Thermoproteota; Thermoprotei; Desulfurococcales; Desulfurococcaceae; Desulfurococcus; Desulfurococcus amylolyticus
GCA_000517445.1_ASM51744v1_genomic.fna	582419	Archaea; Methanobacteriati; Methanobacteriota; Thermococci; Thermococcales; Thermococcaceae; Thermococcus; Thermococcus paralvinellae
GCA_000517625.1_ASM51762v1_genomic.fna	353800	Archaea; Methanobacteriati; Methanobacteriota; Stenosarchaea group; Halobacteria; Halobacteriales; Natrialbaceae; Halostagnicola; Halostagnicola larsenii
GCA_000529525.1_Methanobrevibacter_oralis_JMR01_genomic.fna	66851	Archaea; Methanobacteriati; Methanobacteriota; Methanomada group; Methanobacteria; Methanobacteriales; Methanobacteriaceae; Methanobrevibacter; Methanobrevibacter oralis
GCA_000565255.1_Az1_genomic.fna	1326980	Archaea; Thermoproteati; Thermoproteota; Thermoprotei; Sulfolobales; Sulfolobaceae; Candidatus Aramenus; Candidatus Aramenus sulfurataquae
GCA_000585495.1_ASM58549v1_genomic.fna	195522	Archaea; Methanobacteriati; Methanobacteriota; Thermococci; Thermococcales; Thermococcaceae; Thermococcus; Thermococcus nautili
GCA_000591035.1_ASM59103v1_genomic.fna	229980	Archaea; Thermoproteati; Thermoproteota; Thermoprotei; Desulfurococcales; Desulfurococcaceae; Aeropyrum; Aeropyrum camini
GCA_000591055.1_ASM59105v1_genomic.fna	416273	Archaea; Methanobacteriati; Methanobacteriota; Stenosarchaea group; Halobacteria; Halobacteriales; Haloarculaceae; Natronomonas; Natronomonas moolapensis
GCA_000685155.1_ANME2D_V10_genomic.fna	1392998	Archaea; Methanobacteriati; Methanobacteriota; Stenosarchaea group; Methanomicrobia; Methanosarcinales; Candidatus Methanoperedenaceae; Candidatus Methanoperedens; Candidatus Methanoperedens nitroreducens
GCA_000685395.1_NKMY2_genomic.fna	1353246	Archaea; Thermoproteati; Nitrososphaerota; Nitrososphaerota incertae sedis; Candidatus Nitrosotenuis; Candidatus Nitrosotenuis chungbukensis
GCA_000685635.1_ASM68563v1_genomic.fna	2252	Archaea; Methanobacteriati; Methanobacteriota; Stenosarchaea group; Halobacteria; Halobacteriales; Haloferacaceae; Haloferax; Haloferax mediterranei
GCA_000691505.2_ASM69150v2_genomic.fna	1495067	Archaea; Methanobacteriati; Methanobacteriota; Stenosarchaea group; Halobacteria; Halobacteriales; Natrialbaceae; Halostagnicola; unclassified Halostagnicola; Halostagnicola sp. A56
GCA_000691865.1_MethMaris1.0_genomic.fna	1495314	Archaea; Methanobacteriati; Methanobacteriota; Stenosarchaea group; Methanomicrobia; Methanomicrobiales; Methanomicrobiaceae; Methanoculleus; unclassified Methanoculleus; Methanoculleus sp. MH98A
GCA_000698785.1_ASM69878v1_genomic.fna	1034015	Archaea; Thermoproteati; Nitrososphaerota; Nitrososphaeria; Nitrososphaerales; Nitrososphaeraceae; Nitrososphaera; Nitrososphaera viennensis
GCA_000700025.2_ASM70002v2_genomic.fna	2248	Archaea; Methanobacteriati; Methanobacteriota; Stenosarchaea group; Halobacteria; Halobacteriales; Haloferacaceae; Halorubrum; Halorubrum saccharovorum
GCA_000710605.1_HTGA29.1_genomic.fna	413811	Archaea; Methanobacteriati; Methanobacteriota; Stenosarchaea group; Halobacteria; Halobacteriales; Natrialbaceae; Natrinema; Natrinema thermotolerans	Merged into 121872
GCA_000710615.1_HAPD43.1_genomic.fna	453847	Archaea; Methanobacteriati; Methanobacteriota; Stenosarchaea group; Halobacteria; Halobacteriales; Haladaptataceae; Haladaptatus; Haladaptatus cibarius
GCA_000711215.1_ASM71121v1_genomic.fna	2205	Archaea; Methanobacteriati; Methanobacteriota; Stenosarchaea group; Methanomicrobia; Methanomicrobiales; Methanomicrobiaceae; Methanomicrobium; Methanomicrobium mobile
GCA_000722915.1_ASM72291v1_genomic.fna	1502293	Archaea; Thermoproteati; Nitrososphaerota; Nitrososphaerota incertae sedis; Marine Group I; Marine Group I thaumarchaeote SCGC AAA799-N04
GCA_000723185.1_APF_1883_PRJEB4650_genomic.fna	1407055	Archaea; Thermoproteati; Nitrososphaerota; Nitrososphaerota incertae sedis; Candidatus Nitrosotenuis; Candidatus Nitrosotenuis uzonensis
GCA_000723845.1_PRJEB5511_assembly_1_genomic.fna	114529	Archaea; Methanobacteriati; Methanobacteriota; Stenosarchaea group; Halobacteria; Halobacteriales; Haloferacaceae; Haloferax; Haloferax volcanii	Merged into 2246
GCA_000724145.1_ASM72414v1_genomic.fna	1502292	Archaea; Thermoproteati; Nitrososphaerota; Nitrososphaerota incertae sedis; Marine Group I; Marine Group I thaumarchaeote SCGC AAA799-E16
GCA_000725425.1_ASM72542v1_genomic.fna	971279	Archaea; Methanobacteriati; Methanobacteriota; Thermococci; Thermococcales; Thermococcaceae; Palaeococcus; Palaeococcus pacificus
GCA_000730175.1_ASM73017v1_genomic.fna	1508454	Archaea; Methanobacteriati; Methanobacteriota; Stenosarchaea group; Halobacteria; Halobacteriales; Haloferacaceae; Haloferax; unclassified Haloferax; Haloferax sp. ATB1
GCA_000730285.1_ASM73028v1_genomic.fna	1459637	Archaea; Thermoproteati; Nitrososphaerota; Nitrososphaeria; Nitrososphaerales; Nitrososphaeraceae; Nitrososphaera; Candidatus Nitrososphaera evergladensis
GCA_000731985.1_ASM73198v1_genomic.fna	222984	Archaea; Methanobacteriati; Methanobacteriota; Stenosarchaea group; Halobacteria; Halobacteriales; Natrialbaceae; Natrinema; Natrinema altunense
GCA_000734035.1_ASM73403v1_genomic.fna	2234	Archaea; Methanobacteriati; Methanobacteriota; Archaeoglobi; Archaeoglobales; Archaeoglobaceae; Archaeoglobus; Archaeoglobus fulgidus
GCA_000739555.1_ASM73955v1_genomic.fna	1380430	Archaea; Methanobacteriati; Methanobacteriota; Stenosarchaea group; Halobacteria; Halobacteriales; Haloferacaceae; Halolamina; Halolamina rubra
GCA_000739575.1_ASM73957v1_genomic.fna	1448860	Archaea; Methanobacteriati; Methanobacteriota; Stenosarchaea group; Halobacteria; Halobacteriales; Haloferacaceae; Halobellus; Halobellus rufus
GCA_000739595.1_ASM73959v1_genomic.fna	413816	Archaea; Methanobacteriati; Methanobacteriota; Stenosarchaea group; Halobacteria; Halobacteriales; Haloferacaceae; Halorubrum; Halorubrum halophilum
GCA_000740075.1_ASM74007v1_genomic.fna	1406378	Archaea; Methanobacteriati; Methanobacteriota; Stenosarchaea group; Candidatus Nanohaloarchaea; unclassified Candidatus Nanohaloarchaea; Nanohaloarchaea archaeon AB578-D14
GCA_000744315.1_ASM74431v1_genomic.fna	1036677	Archaea; Methanobacteriati; Methanobacteriota; Stenosarchaea group; Methanomicrobia; Methanosarcinales; Methanosarcinaceae; Methanosarcina; Methanosarcina soligelidi
GCA_000745485.1_ASM74548v1_genomic.fna	408577	Archaea; Methanobacteriati; Methanobacteriota; Methanomada group; Methanobacteria; Methanobacteriales; Methanobacteriaceae; Methanobacterium; Methanobacterium veterum
GCA_000746075.1_ASM74607v1_genomic.fna	386456	Archaea; Methanobacteriati; Methanobacteriota; Methanomada group; Methanobacteria; Methanobacteriales; Methanobacteriaceae; Methanobacterium; Methanobacterium arcticum
GCA_000746205.1_ASM74620v1_genomic.fna	1498500	Archaea; Methanobacteriati; Methanobacteriota; Stenosarchaea group; Halobacteria; Halobacteriales; Haloferacaceae; Halorubrum; unclassified Halorubrum; Halorubrum sp. BV1
GCA_000746685.1_ASM74668v1_genomic.fna	1502295	Archaea; Thermoproteati; Nitrososphaerota; Nitrososphaerota incertae sedis; Marine Group I; Marine Group I thaumarchaeote SCGC AAA799-P11
GCA_000746695.1_ASM74669v1_genomic.fna	1502290	Archaea; Thermoproteati; Nitrososphaerota; Nitrososphaerota incertae sedis; Marine Group I; Marine Group I thaumarchaeote SCGC AAA799-D07
GCA_000746705.1_ASM74670v1_genomic.fna	1502294	Archaea; Thermoproteati; Nitrososphaerota; Nitrososphaerota incertae sedis; Marine Group I; Marine Group I thaumarchaeote SCGC AAA799-O18
GCA_000746745.1_ASM74674v1_genomic.fna	1503183	Archaea; Thermoproteati; Nitrososphaerota; Nitrososphaerota incertae sedis; Marine Group I; Marine Group I thaumarchaeote SCGC RSA3
GCA_000746765.1_ASM74676v1_genomic.fna	1502291	Archaea; Thermoproteati; Nitrososphaerota; Nitrososphaerota incertae sedis; Marine Group I; Marine Group I thaumarchaeote SCGC AAA799-D11
GCA_000746785.1_ASM74678v1_genomic.fna	1502289	Archaea; Thermoproteati; Nitrososphaerota; Nitrososphaerota incertae sedis; Marine Group I; Marine Group I thaumarchaeote SCGC AAA799-B03
GCA_000747605.1_ASM74760v1_genomic.fna	43687	Archaea; Thermoproteati; Thermoproteota; Thermoprotei; Sulfolobales; Sulfolobaceae; Metallosphaera; Metallosphaera sedula
GCA_000755225.1_ASM75522v1_genomic.fna	1457250	Archaea; Methanobacteriati; Methanobacteriota; Stenosarchaea group; Halobacteria; Halobacteriales; Haloarculaceae; Halapricum; Halapricum salinum
GCA_000755245.1_ASM75524v1_genomic.fna	1264579	Archaea; Methanobacteriati; Methanobacteriota; Stenosarchaea group; Halobacteria; Halobacteriales; Halococcaceae; Halococcus; Halococcus sediminicola
GCA_000762265.1_ASM76226v1_genomic.fna	2162	Archaea; Methanobacteriati; Methanobacteriota; Methanomada group; Methanobacteria; Methanobacteriales; Methanobacteriaceae; Methanobacterium; Methanobacterium formicicum
GCA_000765475.1_Mmet_Version1_genomic.fna	2226	Archaea; Methanobacteriati; Methanobacteriota; Stenosarchaea group; Methanomicrobia; Methanosarcinales; Methanosarcinaceae; Methanococcoides; Methanococcoides methylutens
GCA_000769655.1_ASM76965v1_genomic.fna	1505907	Archaea; Methanobacteriati; Methanobacteriota; Thermococci; Thermococcales; Thermococcaceae; Thermococcus; Thermococcus eurythermalis
GCA_000784335.1_ASM78433v1_genomic.fna	1202768	Archaea; Methanobacteriati; Methanobacteriota; Stenosarchaea group; Halobacteria; Halobacteriales; Natrialbaceae; Natrinema; Natrinema salifodinae
GCA_000802205.2_ASM80220v2_genomic.fna	1353260	Archaea; Thermoproteati; Nitrososphaerota; Nitrososphaeria; Nitrososphaerales; Nitrososphaeraceae; Candidatus Nitrosocosmicus; Candidatus Nitrosocosmicus oleophilus
GCA_000805915.1_ASM80591v1_genomic.fna	1579368	Archaea; unclassified Archaea; archaeon GW2011_AR6
GCA_000805925.1_ASM80592v1_genomic.fna	1579374	Archaea; unclassified Archaea; archaeon GW2011_AR16
GCA_000805935.1_ASM80593v1_genomic.fna	1579369	Archaea; unclassified Archaea; archaeon GW2011_AR9
GCA_000805965.1_ASM80596v1_genomic.fna	1579372	Archaea; unclassified Archaea; archaeon GW2011_AR13
GCA_000805995.1_ASM80599v1_genomic.fna	1579375	Archaea; unclassified Archaea; archaeon GW2011_AR17
GCA_000806015.1_ASM80601v1_genomic.fna	1579377	Archaea; unclassified Archaea; archaeon GW2011_AR19
GCA_000806035.1_ASM80603v1_genomic.fna	1579379	Archaea; unclassified Archaea; archaeon GW2011_AR21
GCA_000806055.1_ASM80605v1_genomic.fna	1579364	Archaea; unclassified Archaea; archaeon GW2011_AR1
GCA_000806075.1_ASM80607v1_genomic.fna	1579365	Archaea; unclassified Archaea; archaeon GW2011_AR3
GCA_000806095.1_ASM80609v1_genomic.fna	1579366	Archaea; unclassified Archaea; archaeon GW2011_AR4
GCA_000806115.1_ASM80611v1_genomic.fna	1579367	Archaea; unclassified Archaea; archaeon GW2011_AR5
GCA_000806135.1_ASM80613v1_genomic.fna	1579371	Archaea; unclassified Archaea; archaeon GW2011_AR11
GCA_000806155.1_ASM80615v1_genomic.fna	1579376	Archaea; unclassified Archaea; archaeon GW2011_AR18
GCA_000813245.1_ASM81324v1_genomic.fna	1483572	Archaea; Thermoproteati; Thermoproteota; Thermoprotei; Thermofilales; Thermofilaceae; Thermofilum; Thermofilum carboxyditrophus
GCA_000815265.1_ASM81526v1_genomic.fna	222984	Archaea; Methanobacteriati; Methanobacteriota; Stenosarchaea group; Halobacteria; Halobacteriales; Natrialbaceae; Natrinema; Natrinema altunense
GCA_000815385.1_ASM81538v1_genomic.fna	575195	Archaea; Methanobacteriati; Methanobacteriota; Stenosarchaea group; Halobacteria; Halobacteriales; Haloarculaceae; Haloarcula; Haloarcula argentinensis	Merged into 43776
GCA_000824705.1_Methanobrevibacter_smithii_genomic.fna	2173	Archaea; Methanobacteriati; Methanobacteriota; Methanomada group; Methanobacteria; Methanobacteriales; Methanobacteriaceae; Methanobrevibacter; Methanobrevibacter smithii
GCA_000827835.1_ASM82783v1_genomic.fna	1592728	Archaea; Methanobacteriati; Methanobacteriota; Stenosarchaea group; Halobacteria; Halobacteriales; Haloarculaceae; Haloarcula; unclassified Haloarcula; Haloarcula sp. CBA1115
GCA_000828535.1_ASM82853v1_genomic.fna	39152	Archaea; Methanobacteriati; Methanobacteriota; Methanomada group; Methanococci; Methanococcales; Methanococcaceae; Methanococcus; Methanococcus maripaludis
GCA_000828555.1_ASM82855v1_genomic.fna	39152	Archaea; Methanobacteriati; Methanobacteriota; Methanomada group; Methanococci; Methanococcales; Methanococcaceae; Methanococcus; Methanococcus maripaludis
GCA_000828575.1_ASM82857v1_genomic.fna	866790	Archaea; Methanobacteriati; Methanobacteriota; Methanomada group; Methanobacteria; Methanobacteriales; Methanobacteriaceae; Methanothermobacter; unclassified Methanothermobacter; Methanothermobacter sp. CaT2
GCA_000830275.1_ASM83027v1_genomic.fna	1579370	Archaea; unclassified Archaea; archaeon GW2011_AR10
GCA_000830295.1_ASM83029v1_genomic.fna	1579373	Archaea; unclassified Archaea; archaeon GW2011_AR15
GCA_000830315.1_ASM83031v1_genomic.fna	1579378	Archaea; unclassified Archaea; archaeon GW2011_AR20
GCA_000875775.1_ASM87577v1_genomic.fna	1582439	Archaea; Thermoproteati; Nitrososphaerota; Nitrososphaeria; Nitrosopumilales; Nitrosopumilaceae; Nitrosopumilus; Nitrosopumilus piranensis
GCA_000949015.1_ASM94901v1_genomic.fna	1293648	Archaea; Methanobacteriati; Thermoplasmatota; Thermoplasmata; Thermoplasmatales; Ferroplasmaceae; Acidiplasma; unclassified Acidiplasma; Acidiplasma sp. MBA-1
GCA_000955905.3_ASM95590v3_genomic.fna	1603555	Archaea; Thermoproteati; Nitrososphaerota; Nitrososphaerota incertae sedis; Candidatus Nitrosotenuis; Candidatus Nitrosotenuis cloacae
GCA_000956175.1_ASM95617v1_genomic.fna	1580092	Archaea; Thermoproteati; Nitrososphaerota; Nitrososphaeria; Nitrosopumilales; Nitrosopumilaceae; Nitrosopumilus; Nitrosopumilus adriaticus
GCA_000960865.1_ASM96086v1_genomic.fna	1609231	Archaea; Thermoproteati; Thermoproteota; Thermoprotei; Thermoproteales; Thermoproteaceae; Vulcanisaeta; unclassified Vulcanisaeta; Vulcanisaeta sp. AZ3
GCA_000960885.1_ASM96088v1_genomic.fna	1609232	Archaea; Thermoproteati; Thermoproteota; Thermoprotei; Thermoproteales; Thermoproteaceae; Thermoproteus; unclassified Thermoproteus; Thermoproteus sp. AZ2
GCA_000961135.1_ASM96113v1_genomic.fna	1326980	Archaea; Thermoproteati; Thermoproteota; Thermoprotei; Sulfolobales; Sulfolobaceae; Candidatus Aramenus; Candidatus Aramenus sulfurataquae
GCA_000965745.1_ASM96574v1_genomic.fna	115547	Archaea; environmental samples; uncultured archaeon
GCA_000966265.1_ASM96626v1_genomic.fna	83868	Archaea; Methanobacteriati; Methanobacteriota; Thermococci; Thermococcales; Thermococcaceae; Palaeococcus; Palaeococcus ferrophilus
GCA_000968395.2_ASM96839v2_genomic.fna	2287	Archaea; Thermoproteati; Thermoproteota; Thermoprotei; Sulfolobales; Sulfolobaceae; Saccharolobus; Saccharolobus solfataricus
GCA_000968435.2_ASM96843v2_genomic.fna	2287	Archaea; Thermoproteati; Thermoproteota; Thermoprotei; Sulfolobales; Sulfolobaceae; Saccharolobus; Saccharolobus solfataricus
GCA_000969885.1_ASM96988v1_genomic.fna	2210	Archaea; Methanobacteriati; Methanobacteriota; Stenosarchaea group; Methanomicrobia; Methanosarcinales; Methanosarcinaceae; Methanosarcina; Methanosarcina thermophila
GCA_000969905.1_ASM96990v1_genomic.fna	2215	Archaea; Methanobacteriati; Methanobacteriota; Stenosarchaea group; Methanomicrobia; Methanosarcinales; Methanosarcinaceae; Methanosarcina; Methanosarcina vacuolata
GCA_000969925.1_ASM96992v1_genomic.fna	2210	Archaea; Methanobacteriati; Methanobacteriota; Stenosarchaea group; Methanomicrobia; Methanosarcinales; Methanosarcinaceae; Methanosarcina; Methanosarcina thermophila
GCA_000969945.1_ASM96994v1_genomic.fna	1434099	Archaea; Methanobacteriati; Methanobacteriota; Stenosarchaea group; Methanomicrobia; Methanosarcinales; Methanosarcinaceae; Methanosarcina; unclassified Methanosarcina; Methanosarcina sp. Kolksee
GCA_000969965.1_ASM96996v1_genomic.fna	1434103	Archaea; Methanobacteriati; Methanobacteriota; Stenosarchaea group; Methanomicrobia; Methanosarcinales; Methanosarcinaceae; Methanosarcina; unclassified Methanosarcina; Methanosarcina sp. WWM596
GCA_000969985.1_ASM96998v1_genomic.fna	2208	Archaea; Methanobacteriati; Methanobacteriota; Stenosarchaea group; Methanomicrobia; Methanosarcinales; Methanosarcinaceae; Methanosarcina; Methanosarcina barkeri
GCA_000970005.1_ASM97000v1_genomic.fna	1434102	Archaea; Methanobacteriati; Methanobacteriota; Stenosarchaea group; Methanomicrobia; Methanosarcinales; Methanosarcinaceae; Methanosarcina; unclassified Methanosarcina; Methanosarcina sp. WH1
GCA_000970025.1_ASM97002v1_genomic.fna	2208	Archaea; Methanobacteriati; Methanobacteriota; Stenosarchaea group; Methanomicrobia; Methanosarcinales; Methanosarcinaceae; Methanosarcina; Methanosarcina barkeri
GCA_000970045.1_ASM97004v1_genomic.fna	1434100	Archaea; Methanobacteriati; Methanobacteriota; Stenosarchaea group; Methanomicrobia; Methanosarcinales; Methanosarcinaceae; Methanosarcina; unclassified Methanosarcina; Methanosarcina sp. MTP4
GCA_000970065.1_ASM97006v1_genomic.fna	2208	Archaea; Methanobacteriati; Methanobacteriota; Stenosarchaea group; Methanomicrobia; Methanosarcinales; Methanosarcinaceae; Methanosarcina; Methanosarcina barkeri
GCA_000970085.1_ASM97008v1_genomic.fna	38027	Archaea; Methanobacteriati; Methanobacteriota; Stenosarchaea group; Methanomicrobia; Methanosarcinales; Methanosarcinaceae; Methanosarcina; Methanosarcina siciliae
GCA_000970125.1_ASM97012v1_genomic.fna	38027	Archaea; Methanobacteriati; Methanobacteriota; Stenosarchaea group; Methanomicrobia; Methanosarcinales; Methanosarcinaceae; Methanosarcina; Methanosarcina siciliae
GCA_000970145.1_ASM97014v1_genomic.fna	38027	Archaea; Methanobacteriati; Methanobacteriota; Stenosarchaea group; Methanomicrobia; Methanosarcinales; Methanosarcinaceae; Methanosarcina; Methanosarcina siciliae
GCA_000970165.1_ASM97016v1_genomic.fna	2209	Archaea; Methanobacteriati; Methanobacteriota; Stenosarchaea group; Methanomicrobia; Methanosarcinales; Methanosarcinaceae; Methanosarcina; Methanosarcina mazei
GCA_000970185.1_ASM97018v1_genomic.fna	2209	Archaea; Methanobacteriati; Methanobacteriota; Stenosarchaea group; Methanomicrobia; Methanosarcinales; Methanosarcinaceae; Methanosarcina; Methanosarcina mazei
GCA_000970205.1_ASM97020v1_genomic.fna	2209	Archaea; Methanobacteriati; Methanobacteriota; Stenosarchaea group; Methanomicrobia; Methanosarcinales; Methanosarcinaceae; Methanosarcina; Methanosarcina mazei
GCA_000970225.1_ASM97022v1_genomic.fna	2209	Archaea; Methanobacteriati; Methanobacteriota; Stenosarchaea group; Methanomicrobia; Methanosarcinales; Methanosarcinaceae; Methanosarcina; Methanosarcina mazei
GCA_000970245.1_ASM97024v1_genomic.fna	2209	Archaea; Methanobacteriati; Methanobacteriota; Stenosarchaea group; Methanomicrobia; Methanosarcinales; Methanosarcinaceae; Methanosarcina; Methanosarcina mazei
GCA_000970265.1_ASM97026v1_genomic.fna	170861	Archaea; Methanobacteriati; Methanobacteriota; Stenosarchaea group; Methanomicrobia; Methanosarcinales; Methanosarcinaceae; Methanosarcina; Methanosarcina lacustris
GCA_000970285.1_ASM97028v1_genomic.fna	418008	Archaea; Methanobacteriati; Methanobacteriota; Stenosarchaea group; Methanomicrobia; Methanosarcinales; Methanosarcinaceae; Methanosarcina; Methanosarcina horonobensis
GCA_000970305.1_ASM97030v1_genomic.fna	2208	Archaea; Methanobacteriati; Methanobacteriota; Stenosarchaea group; Methanomicrobia; Methanosarcinales; Methanosarcinaceae; Methanosarcina; Methanosarcina barkeri
GCA_000970325.1_ASM97032v1_genomic.fna	2226	Archaea; Methanobacteriati; Methanobacteriota; Stenosarchaea group; Methanomicrobia; Methanosarcinales; Methanosarcinaceae; Methanococcoides; Methanococcoides methylutens
GCA_000978945.1_gtlEnvA5udCFS_genomic.fna	2209	Archaea; Methanobacteriati; Methanobacteriota; Stenosarchaea group; Methanomicrobia; Methanosarcinales; Methanosarcinaceae; Methanosarcina; Methanosarcina mazei
GCA_000978955.1_gtlEnvA5udCFS_genomic.fna	2209	Archaea; Methanobacteriati; Methanobacteriota; Stenosarchaea group; Methanomicrobia; Methanosarcinales; Methanosarcinaceae; Methanosarcina; Methanosarcina mazei
GCA_000979015.1_gtlEnvA5udCFS_genomic.fna	2209	Archaea; Methanobacteriati; Methanobacteriota; Stenosarchaea group; Methanomicrobia; Methanosarcinales; Methanosarcinaceae; Methanosarcina; Methanosarcina mazei
GCA_000979025.1_gtlEnvA5udCFS_genomic.fna	2209	Archaea; Methanobacteriati; Methanobacteriota; Stenosarchaea group; Methanomicrobia; Methanosarcinales; Methanosarcinaceae; Methanosarcina; Methanosarcina mazei
GCA_000979035.1_gtlEnvA5udCFS_genomic.fna	2209	Archaea; Methanobacteriati; Methanobacteriota; Stenosarchaea group; Methanomicrobia; Methanosarcinales; Methanosarcinaceae; Methanosarcina; Methanosarcina mazei
GCA_000979115.1_gtlEnvA5udCFS_genomic.fna	2209	Archaea; Methanobacteriati; Methanobacteriota; Stenosarchaea group; Methanomicrobia; Methanosarcinales; Methanosarcinaceae; Methanosarcina; Methanosarcina mazei
GCA_000979265.1_gtlEnvA5udCFS_genomic.fna	2209	Archaea; Methanobacteriati; Methanobacteriota; Stenosarchaea group; Methanomicrobia; Methanosarcinales; Methanosarcinaceae; Methanosarcina; Methanosarcina mazei
GCA_000979295.1_gtlEnvA5udCFS_genomic.fna	1483602	Archaea; Methanobacteriati; Methanobacteriota; Stenosarchaea group; Methanomicrobia; Methanosarcinales; Methanosarcinaceae; Methanosarcina; unclassified Methanosarcina; Methanosarcina sp. 1.H.T.1A.1
GCA_000979335.1_gtlEnvA5udCFS_genomic.fna	2209	Archaea; Methanobacteriati; Methanobacteriota; Stenosarchaea group; Methanomicrobia; Methanosarcinales; Methanosarcinaceae; Methanosarcina; Methanosarcina mazei
GCA_000979415.1_gtlEnvA5udCFS_genomic.fna	1483596	Archaea; Methanobacteriati; Methanobacteriota; Stenosarchaea group; Methanomicrobia; Methanosarcinales; Methanosarcinaceae; Methanosarcina; unclassified Methanosarcina; Methanosarcina sp. 2.H.T.1A.15
GCA_000979495.1_gtlEnvA5udCFS_genomic.fna	2209	Archaea; Methanobacteriati; Methanobacteriota; Stenosarchaea group; Methanomicrobia; Methanosarcinales; Methanosarcinaceae; Methanosarcina; Methanosarcina mazei
GCA_000979555.1_gtlEnvA5udCFS_genomic.fna	2209	Archaea; Methanobacteriati; Methanobacteriota; Stenosarchaea group; Methanomicrobia; Methanosarcinales; Methanosarcinaceae; Methanosarcina; Methanosarcina mazei
GCA_000979585.1_gtlEnvA5udCFS_genomic.fna	2209	Archaea; Methanobacteriati; Methanobacteriota; Stenosarchaea group; Methanomicrobia; Methanosarcinales; Methanosarcinaceae; Methanosarcina; Methanosarcina mazei
GCA_000979595.1_gtlEnvA5udCFS_genomic.fna	2209	Archaea; Methanobacteriati; Methanobacteriota; Stenosarchaea group; Methanomicrobia; Methanosarcinales; Methanosarcinaceae; Methanosarcina; Methanosarcina mazei
GCA_000979655.1_gtlEnvA5udCFS_genomic.fna	2209	Archaea; Methanobacteriati; Methanobacteriota; Stenosarchaea group; Methanomicrobia; Methanosarcinales; Methanosarcinaceae; Methanosarcina; Methanosarcina mazei
GCA_000979665.1_gtlEnvA5udCFS_genomic.fna	2209	Archaea; Methanobacteriati; Methanobacteriota; Stenosarchaea group; Methanomicrobia; Methanosarcinales; Methanosarcinaceae; Methanosarcina; Methanosarcina mazei
GCA_000979685.1_gtlEnvA5udCFS_genomic.fna	2209	Archaea; Methanobacteriati; Methanobacteriota; Stenosarchaea group; Methanomicrobia; Methanosarcinales; Methanosarcinaceae; Methanosarcina; Methanosarcina mazei
GCA_000979745.1_gtlEnvA5udCFS_genomic.fna	2209	Archaea; Methanobacteriati; Methanobacteriota; Stenosarchaea group; Methanomicrobia; Methanosarcinales; Methanosarcinaceae; Methanosarcina; Methanosarcina mazei
GCA_000979755.1_gtlEnvA5udCFS_genomic.fna	2209	Archaea; Methanobacteriati; Methanobacteriota; Stenosarchaea group; Methanomicrobia; Methanosarcinales; Methanosarcinaceae; Methanosarcina; Methanosarcina mazei
GCA_000979765.1_gtlEnvA5udCFS_genomic.fna	2209	Archaea; Methanobacteriati; Methanobacteriota; Stenosarchaea group; Methanomicrobia; Methanosarcinales; Methanosarcinaceae; Methanosarcina; Methanosarcina mazei
GCA_000979825.1_gtlEnvA5udCFS_genomic.fna	2209	Archaea; Methanobacteriati; Methanobacteriota; Stenosarchaea group; Methanomicrobia; Methanosarcinales; Methanosarcinaceae; Methanosarcina; Methanosarcina mazei
GCA_000979845.1_gtlEnvA5udCFS_genomic.fna	2209	Archaea; Methanobacteriati; Methanobacteriota; Stenosarchaea group; Methanomicrobia; Methanosarcinales; Methanosarcinaceae; Methanosarcina; Methanosarcina mazei
GCA_000979855.1_gtlEnvA5udCFS_genomic.fna	2209	Archaea; Methanobacteriati; Methanobacteriota; Stenosarchaea group; Methanomicrobia; Methanosarcinales; Methanosarcinaceae; Methanosarcina; Methanosarcina mazei
GCA_000979895.1_gtlEnvA5udCFS_genomic.fna	2209	Archaea; Methanobacteriati; Methanobacteriota; Stenosarchaea group; Methanomicrobia; Methanosarcinales; Methanosarcinaceae; Methanosarcina; Methanosarcina mazei
GCA_000979915.1_gtlEnvA5udCFS_genomic.fna	2209	Archaea; Methanobacteriati; Methanobacteriota; Stenosarchaea group; Methanomicrobia; Methanosarcinales; Methanosarcinaceae; Methanosarcina; Methanosarcina mazei
GCA_000979925.1_gtlEnvA5udCFS_genomic.fna	2209	Archaea; Methanobacteriati; Methanobacteriota; Stenosarchaea group; Methanomicrobia; Methanosarcinales; Methanosarcinaceae; Methanosarcina; Methanosarcina mazei
GCA_000979935.1_gtlEnvA5udCFS_genomic.fna	2209	Archaea; Methanobacteriati; Methanobacteriota; Stenosarchaea group; Methanomicrobia; Methanosarcinales; Methanosarcinaceae; Methanosarcina; Methanosarcina mazei
GCA_000979975.1_gtlEnvA5udCFS_genomic.fna	1483601	Archaea; Methanobacteriati; Methanobacteriota; Stenosarchaea group; Methanomicrobia; Methanosarcinales; Methanosarcinaceae; Methanosarcina; unclassified Methanosarcina; Methanosarcina sp. 1.H.A.2.2
GCA_000979995.1_gtlEnvA5udCFS_genomic.fna	2209	Archaea; Methanobacteriati; Methanobacteriota; Stenosarchaea group; Methanomicrobia; Methanosarcinales; Methanosarcinaceae; Methanosarcina; Methanosarcina mazei
GCA_000980005.1_gtlEnvA5udCFS_genomic.fna	2209	Archaea; Methanobacteriati; Methanobacteriota; Stenosarchaea group; Methanomicrobia; Methanosarcinales; Methanosarcinaceae; Methanosarcina; Methanosarcina mazei
GCA_000980025.1_gtlEnvA5udCFS_genomic.fna	2209	Archaea; Methanobacteriati; Methanobacteriota; Stenosarchaea group; Methanomicrobia; Methanosarcinales; Methanosarcinaceae; Methanosarcina; Methanosarcina mazei
GCA_000980055.1_gtlEnvA5udCFS_genomic.fna	2209	Archaea; Methanobacteriati; Methanobacteriota; Stenosarchaea group; Methanomicrobia; Methanosarcinales; Methanosarcinaceae; Methanosarcina; Methanosarcina mazei
GCA_000980085.1_gtlEnvA5udCFS_genomic.fna	2209	Archaea; Methanobacteriati; Methanobacteriota; Stenosarchaea group; Methanomicrobia; Methanosarcinales; Methanosarcinaceae; Methanosarcina; Methanosarcina mazei
GCA_000980105.1_gtlEnvA5udCFS_genomic.fna	2209	Archaea; Methanobacteriati; Methanobacteriota; Stenosarchaea group; Methanomicrobia; Methanosarcinales; Methanosarcinaceae; Methanosarcina; Methanosarcina mazei
GCA_000980175.1_gtlEnvA5udCFS_genomic.fna	2209	Archaea; Methanobacteriati; Methanobacteriota; Stenosarchaea group; Methanomicrobia; Methanosarcinales; Methanosarcinaceae; Methanosarcina; Methanosarcina mazei
GCA_000986845.1_ASM98684v1_genomic.fna	1538547	Archaea; Promethearchaeati; Promethearchaeota; Promethearchaeia; Promethearchaeales; Promethearchaeaceae; Candidatus Lokiarchaeum; unclassified Candidatus Lokiarchaeum; Candidatus Lokiarchaeum sp. GC14_75
GCA_000993805.1_ASM99380v1_genomic.fna	1550241	Archaea; Thermoproteati; Thermoproteota; Thermoprotei; Thermofilales; Thermofilaceae; Infirmifilum; Infirmifilum uzonense
GCA_001006045.1_ASM100604v1_genomic.fna	113653	Archaea; Methanobacteriati; Methanobacteriota; Archaeoglobi; Archaeoglobales; Archaeoglobaceae; Geoglobus; Geoglobus ahangari
GCA_001011115.1_ASM101111v1_genomic.fna	1604004	Archaea; Methanobacteriati; Methanobacteriota; Stenosarchaea group; Halobacteria; Halobacteriales; Halobacteriaceae; Halanaeroarchaeum; Halanaeroarchaeum sulfurireducens
GCA_001017125.1_ASM101712v1_genomic.fna	1550566	Archaea; Methanobacteriati; Methanobacteriota; Stenosarchaea group; Methanomicrobia; Methanomicrobiales; Methanomicrobiaceae; Methanoculleus; Methanoculleus sediminis
GCA_001027005.1_ASM102700v1_genomic.fna	2208	Archaea; Methanobacteriati; Methanobacteriota; Stenosarchaea group; Methanomicrobia; Methanosarcinales; Methanosarcinaceae; Methanosarcina; Methanosarcina barkeri
GCA_001189275.1_ASM118927v1_genomic.fna	1227555	Archaea; Thermoproteati; Thermoproteota; Thermoprotei; Thermoproteales; Thermoproteaceae; Pyrobaculum; unclassified Pyrobaculum; Pyrobaculum sp. WP30
GCA_001190965.1_ASM119096v1_genomic.fna	35746	Archaea; Methanobacteriati; Methanobacteriota; Stenosarchaea group; Halobacteria; Halobacteriales; Haloferacaceae; Haloferax; Haloferax gibbonsii
GCA_001261915.1_Halorubrum_SD626R_genomic.fna	1419722	Archaea; Methanobacteriati; Methanobacteriota; Stenosarchaea group; Halobacteria; Halobacteriales; Haloferacaceae; Halorubrum; unclassified Halorubrum; Halorubrum sp. SD626R
GCA_001266655.1_ASM126665v1_genomic.fna	43687	Archaea; Thermoproteati; Thermoproteota; Thermoprotei; Sulfolobales; Sulfolobaceae; Metallosphaera; Metallosphaera sedula
GCA_001266675.1_ASM126667v1_genomic.fna	43687	Archaea; Thermoproteati; Thermoproteota; Thermoprotei; Sulfolobales; Sulfolobaceae; Metallosphaera; Metallosphaera sedula
GCA_001266695.1_ASM126669v1_genomic.fna	43687	Archaea; Thermoproteati; Thermoproteota; Thermoprotei; Sulfolobales; Sulfolobaceae; Metallosphaera; Metallosphaera sedula
GCA_001266715.1_ASM126671v1_genomic.fna	43687	Archaea; Thermoproteati; Thermoproteota; Thermoprotei; Sulfolobales; Sulfolobaceae; Metallosphaera; Metallosphaera sedula
GCA_001273335.1_ASM127333v1_genomic.fna	1685125	Archaea; Thermoproteati; Candidatus Bathyarchaeota; MCG-1; miscellaneous Crenarchaeota group-1 archaeon SG8-32-3
GCA_001273345.1_ASM127334v1_genomic.fna	1685124	Archaea; Thermoproteati; Candidatus Bathyarchaeota; MCG-1; miscellaneous Crenarchaeota group-1 archaeon SG8-32-1
GCA_001273375.1_ASM127337v1_genomic.fna	1685133	Archaea; Thermoproteati; Candidatus Bathyarchaeota; unclassified Candidatus Bathyarchaeota; miscellaneous Crenarchaeota group archaeon SMTZ1-55
GCA_001273385.1_ASM127338v1_genomic.fna	1685126	Archaea; Thermoproteati; Candidatus Bathyarchaeota; Candidatus Bathyarchaeia; unclassified Candidatus Bathyarchaeia; miscellaneous Crenarchaeota group-6 archaeon AD8-1
GCA_001273415.1_ASM127341v1_genomic.fna	1685127	Archaea; Thermoproteati; Candidatus Bathyarchaeota; MCG-15; miscellaneous Crenarchaeota group-15 archaeon DG-45
GCA_001273495.1_ASM127349v1_genomic.fna	1685135	Archaea; Thermoproteati; Candidatus Bathyarchaeota; unclassified Candidatus Bathyarchaeota; miscellaneous Crenarchaeota group archaeon SMTZ-80
GCA_001280425.1_ASM128042v1_genomic.fna	1705562	Archaea; Methanobacteriati; Methanobacteriota; Stenosarchaea group; Halobacteria; Halobacteriales; Haloarculaceae; Haloarcula; Haloarcula rubripromontorii
GCA_001280455.1_ASM128045v1_genomic.fna	1765655	Archaea; Methanobacteriati; Methanobacteriota; Stenosarchaea group; Halobacteria; Halobacteriales; Haloferacaceae; Halorubrum; Halorubrum tropicale
GCA_001282785.1_halo7_genomic.fna	1480675	Archaea; Methanobacteriati; Methanobacteriota; Stenosarchaea group; Halobacteria; Halobacteriales; Haloferacaceae; Halolamina; Halolamina sediminis
GCA_001304615.2_ASM130461v2_genomic.fna	1715806	Archaea; Methanobacteriati; Methanobacteriota; Stenosarchaea group; Methanomicrobia; Methanosarcinales; Methanosarcinaceae; Methanosarcina; Methanosarcina flavescens
GCA_001305655.1_ASM130565v1_genomic.fna	1604004	Archaea; Methanobacteriati; Methanobacteriota; Stenosarchaea group; Halobacteria; Halobacteriales; Halobacteriaceae; Halanaeroarchaeum; Halanaeroarchaeum sulfurireducens
GCA_001315825.1_ASM131582v1_genomic.fna	79601	Archaea; Thermoproteati; Thermoproteota; Thermoprotei; Sulfolobales; Sulfolobaceae; Metallosphaera; Metallosphaera hakonensis
GCA_001315845.1_ASM131584v1_genomic.fna	2264	Archaea; Methanobacteriati; Methanobacteriota; Thermococci; Thermococcales; Thermococcaceae; Thermococcus; Thermococcus celer
GCA_001315865.1_ASM131586v1_genomic.fna	2209	Archaea; Methanobacteriati; Methanobacteriota; Stenosarchaea group; Methanomicrobia; Methanosarcinales; Methanosarcinaceae; Methanosarcina; Methanosarcina mazei
GCA_001315885.1_ASM131588v1_genomic.fna	39441	Archaea; Methanobacteriati; Methanobacteriota; Methanomada group; Methanobacteria; Methanobacteriales; Methanobacteriaceae; Methanobrevibacter; Methanobrevibacter arboriphilus
GCA_001315905.1_ASM131590v1_genomic.fna	53952	Archaea; Methanobacteriati; Methanobacteriota; Thermococci; Thermococcales; Thermococcaceae; Thermococcus; Thermococcus peptonophilus
GCA_001315925.1_ASM131592v1_genomic.fna	62609	Archaea; Thermoproteati; Thermoproteota; Thermoprotei; Thermoproteales; Thermoproteaceae; Thermocladium; Thermocladium modestius
GCA_001315945.1_ASM131594v1_genomic.fna	2197	Archaea; Methanobacteriati; Methanobacteriota; Stenosarchaea group; Methanomicrobia; Methanomicrobiales; Methanomicrobiaceae; Methanogenium; Methanogenium cariaci
GCA_001315965.1_ASM131596v1_genomic.fna	118126	Archaea; Methanobacteriati; Methanobacteriota; Stenosarchaea group; Methanomicrobia; Methanomicrobiales; Methanomicrobiaceae; Methanoculleus; Methanoculleus chikugoensis
GCA_001315985.1_ASM131598v1_genomic.fna	164451	Archaea; Thermoproteati; Thermoproteota; Thermoprotei; Thermoproteales; Thermoproteaceae; Vulcanisaeta; Vulcanisaeta distributa
GCA_001316005.1_ASM131600v1_genomic.fna	164451	Archaea; Thermoproteati; Thermoproteota; Thermoprotei; Thermoproteales; Thermoproteaceae; Vulcanisaeta; Vulcanisaeta distributa
GCA_001316025.1_ASM131602v1_genomic.fna	164452	Archaea; Thermoproteati; Thermoproteota; Thermoprotei; Thermoproteales; Thermoproteaceae; Vulcanisaeta; Vulcanisaeta souniana
GCA_001316065.1_ASM131606v1_genomic.fna	229980	Archaea; Thermoproteati; Thermoproteota; Thermoprotei; Desulfurococcales; Desulfurococcaceae; Aeropyrum; Aeropyrum camini
GCA_001316085.1_ASM131608v1_genomic.fna	1294262	Archaea; Thermoproteati; Thermoproteota; Thermoprotei; Sulfolobales; Sulfolobaceae; Sulfuracidifex; Sulfuracidifex tepidarius
GCA_001316105.1_ASM131610v1_genomic.fna	399579	Archaea; Methanobacteriati; Thermoplasmatota; Thermoplasmata; Thermoplasmatales; Thermoplasmatales incertae sedis; Thermogymnomonas; Thermogymnomonas acidicola
GCA_001316125.1_ASM131612v1_genomic.fna	164451	Archaea; Thermoproteati; Thermoproteota; Thermoprotei; Thermoproteales; Thermoproteaceae; Vulcanisaeta; Vulcanisaeta distributa
GCA_001316145.1_ASM131614v1_genomic.fna	164451	Archaea; Thermoproteati; Thermoproteota; Thermoprotei; Thermoproteales; Thermoproteaceae; Vulcanisaeta; Vulcanisaeta distributa
GCA_001316165.1_ASM131616v1_genomic.fna	1295125	Archaea; Methanobacteriati; Methanobacteriota; Thermococci; Thermococcales; Thermococcaceae; Thermococcus; unclassified Thermococcus; Thermococcus sp. JCM 11816
GCA_001316185.1_ASM131618v1_genomic.fna	253108	Archaea; Methanobacteriati; Methanobacteriota; Stenosarchaea group; Halobacteria; Halobacteriales; Natrialbaceae; Natronolimnobius; Natronolimnobius baerhuensis
GCA_001316205.1_ASM131620v1_genomic.fna	418008	Archaea; Methanobacteriati; Methanobacteriota; Stenosarchaea group; Methanomicrobia; Methanosarcinales; Methanosarcinaceae; Methanosarcina; Methanosarcina horonobensis
GCA_001316225.1_ASM131622v1_genomic.fna	312540	Archaea; Methanobacteriati; Thermoplasmatota; Thermoplasmata; Thermoplasmatales; Ferroplasmaceae; Acidiplasma; Acidiplasma cupricumulans
GCA_001316245.1_ASM131624v1_genomic.fna	1295370	Archaea; Thermoproteati; Thermoproteota; Thermoprotei; Thermoproteales; Thermoproteaceae; Vulcanisaeta; unclassified Vulcanisaeta; Vulcanisaeta sp. JCM 14467
GCA_001316265.1_ASM131626v1_genomic.fna	1295371	Archaea; Thermoproteati; Thermoproteota; Thermoprotei; Thermoproteales; Thermoproteaceae; Vulcanisaeta; unclassified Vulcanisaeta; Vulcanisaeta sp. JCM 16159
GCA_001316285.1_ASM131628v1_genomic.fna	1295372	Archaea; Thermoproteati; Thermoproteota; Thermoprotei; Thermoproteales; Thermoproteaceae; Vulcanisaeta; unclassified Vulcanisaeta; Vulcanisaeta sp. JCM 16161
GCA_001316305.1_ASM131630v1_genomic.fna	2208	Archaea; Methanobacteriati; Methanobacteriota; Stenosarchaea group; Methanomicrobia; Methanosarcinales; Methanosarcinaceae; Methanosarcina; Methanosarcina barkeri
GCA_001316325.1_ASM131632v1_genomic.fna	2162	Archaea; Methanobacteriati; Methanobacteriota; Methanomada group; Methanobacteria; Methanobacteriales; Methanobacteriaceae; Methanobacterium; Methanobacterium formicicum
GCA_001316345.1_ASM131634v1_genomic.fna	39441	Archaea; Methanobacteriati; Methanobacteriota; Methanomada group; Methanobacteria; Methanobacteriales; Methanobacteriaceae; Methanobrevibacter; Methanobrevibacter arboriphilus
GCA_001317315.1_ASM131731v1_genomic.fna	1719120	Archaea; Methanobacteriati; Methanobacteriota; Stenosarchaea group; Methanomicrobia; Methanosarcinales; Candidatus Methanoperedenaceae; Candidatus Methanoperedens; unclassified Candidatus Methanoperedens; Candidatus Methanoperedens sp. BLZ1
GCA_001317345.1_ASM131734v1_genomic.fna	1591054	Archaea; Methanobacteriati; Methanobacteriota; Thermococci; Thermococcales; Thermococcaceae; Thermococcus; unclassified Thermococcus; Thermococcus sp. EP1
GCA_001321845.1_ASM132184v1_genomic.fna	1527301	Archaea; Thermoproteati; Nitrososphaerota; Nitrososphaeria; Nitrosopumilales; Nitrosopumilaceae; Nitrosopumilus; unclassified Nitrosopumilus; Nitrosopumilus sp. PRT-SC01
GCA_001368915.1_PRJEB5949_assembly_1_genomic.fna	1476858	Archaea; Methanobacteriati; Methanobacteriota; Stenosarchaea group; Halobacteria; Halobacteriales; Haloferacaceae; Haloferax; Haloferax massiliensis
GCA_001399695.1_ASM139969v1_genomic.fna	507754	Archaea; Methanobacteriati; Thermoplasmatota; Thermoplasmata; Thermoplasmatales; Ferroplasmaceae; Acidiplasma; Acidiplasma aeolicum
GCA_001399795.1_ASM139979v1_genomic.fna	1700836	Archaea; Thermoproteati; Candidatus Bathyarchaeota; unclassified Candidatus Bathyarchaeota; Candidatus Bathyarchaeota archaeon BA2
GCA_001399805.1_ASM139980v1_genomic.fna	1700835	Archaea; Thermoproteati; Candidatus Bathyarchaeota; unclassified Candidatus Bathyarchaeota; Candidatus Bathyarchaeota archaeon BA1
GCA_001402855.1_ASM140285v1_genomic.fna	1653396	Archaea; Methanobacteriati; Methanobacteriota; Stenosarchaea group; Methanomicrobia; Methanosarcinales; Methanosarcinaceae; Methanosarcina; unclassified Methanosarcina; Methanosarcina sp. 795
GCA_001402935.1_ASM140293v1_genomic.fna	312540	Archaea; Methanobacteriati; Thermoplasmatota; Thermoplasmata; Thermoplasmatales; Ferroplasmaceae; Acidiplasma; Acidiplasma cupricumulans
GCA_001402945.1_ASM140294v1_genomic.fna	507754	Archaea; Methanobacteriati; Thermoplasmatota; Thermoplasmata; Thermoplasmatales; Ferroplasmaceae; Acidiplasma; Acidiplasma aeolicum
GCA_001412335.1_ASM141233v1_genomic.fna	1735327	Archaea; Methanobacteriati; Methanobacteriota; Stenosarchaea group; Methanomicrobia; Methanomicrobiales; Methanoregulaceae; Methanolinea; unclassified Methanolinea; Methanolinea sp. SDB
GCA_001412355.1_ASM141235v1_genomic.fna	1735326	Archaea; Methanobacteriati; Methanobacteriota; Stenosarchaea group; Methanomicrobia; Methanomicrobiales; Methanomicrobiaceae; Methanoculleus; unclassified Methanoculleus; Methanoculleus sp. SDB
GCA_001412415.1_ASM141241v1_genomic.fna	1735328	Archaea; Methanobacteriati; Methanobacteriota; Stenosarchaea group; Methanomicrobia; Methanotrichales; Methanotrichaceae; Methanothrix; unclassified Methanothrix; Methanosaeta sp. SDB
GCA_001418715.1_ASM141871v1_genomic.fna	277988	Archaea; Methanobacteriati; Methanobacteriota; Thermococci; Thermococcales; Thermococcaceae; Thermococcus; Thermococcus thioreducens
GCA_001421175.1_ASM142117v1_genomic.fna	1713725	Archaea; Methanobacteriati; Thermoplasmatota; Thermoplasmata; Methanomassiliicoccales; unclassified Methanomassiliicoccales; Methanomassiliicoccales archaeon RumEn M2
GCA_001421185.1_ASM142118v1_genomic.fna	1713724	Archaea; Methanobacteriati; Thermoplasmatota; Thermoplasmata; Methanomassiliicoccales; unclassified Methanomassiliicoccales; Methanomassiliicoccales archaeon RumEn M1
GCA_001433455.1_ASM143345v1_genomic.fna	55802	Archaea; Methanobacteriati; Methanobacteriota; Thermococci; Thermococcales; Thermococcaceae; Thermococcus; Thermococcus barophilus
GCA_001437625.1_ASM143762v1_genomic.fna	1655561	Archaea; Thermoproteati; Nitrososphaerota; Nitrososphaeria; Nitrosopumilales; Nitrosopumilaceae; Nitrosopumilus; unclassified Nitrosopumilus; Nitrosopumilus sp. BACL13 MAG-121220-bin23
GCA_001438895.1_ASM143889v1_genomic.fna	1655560	Archaea; Thermoproteati; Nitrososphaerota; Nitrososphaeria; Nitrosopumilales; Nitrosopumilaceae; Nitrosopumilus; unclassified Nitrosopumilus; Nitrosopumilus sp. BACL13 MAG-120910-bin56
GCA_001443365.1_ASM144336v1_genomic.fna	1640512	Archaea; Thermoproteati; Nitrososphaerota; unclassified Nitrososphaerota; Thaumarchaeota archaeon CSP1-1
GCA_001458655.1_Mb9_genomic.fna	2162	Archaea; Methanobacteriati; Methanobacteriota; Methanomada group; Methanobacteria; Methanobacteriales; Methanobacteriaceae; Methanobacterium; Methanobacterium formicicum
GCA_001462205.1_HalopeDYS1.0_genomic.fna	1678448	Archaea; Methanobacteriati; Methanobacteriota; Stenosarchaea group; Halobacteria; Halobacteriales; Haloferacaceae; Haloparvum; Haloparvum sedimenti
GCA_001462395.1_ASM146239v1_genomic.fna	2309	Archaea; Thermoproteati; Thermoproteota; Thermoprotei; Desulfurococcales; Pyrodictiaceae; Pyrodictium; Pyrodictium occultum
GCA_001469865.1_ASM146986v1_genomic.fna	1544718	Archaea; Methanobacteriati; Methanobacteriota; Stenosarchaea group; Halobacteria; Halobacteriales; Haloferacaceae; Haloferax; Haloferax profundi
GCA_001469875.2_ASM146987v2_genomic.fna	1544719	Archaea; Methanobacteriati; Methanobacteriota; Stenosarchaea group; Halobacteria; Halobacteriales; Haloferacaceae; Haloferax; Haloferax marisrubri
GCA_001469955.1_ASM146995v1_genomic.fna	1514971	Archaea; Methanobacteriati; Methanobacteriota; Stenosarchaea group; Halobacteria; Halobacteriales; Haloferacaceae; Haloprofundus; Haloprofundus marisrubri
GCA_001477655.1_ASM147765v1_genomic.fna	230361	Archaea; Methanobacteriati; Methanobacteriota; Methanomada group; Methanobacteria; Methanobacteriales; Methanobacteriaceae; Methanobrevibacter; Methanobrevibacter millerae
GCA_001481295.1_ASM148129v1_genomic.fna	1769296	Archaea; Methanobacteriati; Thermoplasmatota; Thermoplasmata; Methanomassiliicoccales; Methanomethylophilaceae; Methanomethylophilus; unclassified Methanomethylophilus; Candidatus Methanomethylophilus sp. 1R26
GCA_001481595.1_ASM148159v1_genomic.fna	2285	Archaea; Thermoproteati; Thermoproteota; Thermoprotei; Sulfolobales; Sulfolobaceae; Sulfolobus; Sulfolobus acidocaldarius
GCA_001481685.1_ASM148168v1_genomic.fna	54259	Archaea; Thermoproteati; Thermoproteota; Thermoprotei; Desulfurococcales; Desulfurococcaceae; Ignicoccus; Ignicoccus islandicus
GCA_001482285.1_ASM148228v1_genomic.fna	1526048	Archaea; Methanobacteriati; Methanobacteriota; Stenosarchaea group; Halobacteria; Halobacteriales; Haloferacaceae; Haloferax; unclassified Haloferax; Haloferax sp. Q22
GCA_001483125.1_ASM148312v1_genomic.fna	62320	Archaea; Methanobacteriati; Methanobacteriota; Stenosarchaea group; Halobacteria; Halobacteriales; Natrialbaceae; Haloterrigena; Haloterrigena turkmenica
GCA_001484685.1_ASM148468v1_genomic.fna	1674923	Archaea; Methanobacteriati; Methanobacteriota; Thermococci; Thermococcales; Thermococcaceae; Thermococcus; unclassified Thermococcus; Thermococcus sp. 2319x1
GCA_001485535.1_ASM148553v1_genomic.fna	1765057	Archaea; Methanobacteriati; Methanobacteriota; Stenosarchaea group; Halobacteria; Halobacteriales; Halobacteriaceae; Halobacterium; unclassified Halobacterium; Halobacterium sp. CBA1132
GCA_001485555.1_ASM148555v1_genomic.fna	1765056	Archaea; Methanobacteriati; Methanobacteriota; Stenosarchaea group; Halobacteria; Halobacteriales; Haloarculaceae; Haloarcula; unclassified Haloarcula; Haloarcula sp. CBA1128
GCA_001485575.1_ASM148557v1_genomic.fna	1765055	Archaea; Methanobacteriati; Methanobacteriota; Stenosarchaea group; Halobacteria; Halobacteriales; Haloarculaceae; Haloarcula; unclassified Haloarcula; Haloarcula sp. CBA1127
GCA_001507935.1_ASM150793v1_genomic.fna	1635283	Archaea; Methanobacteriati; Methanobacteriota; Thermococci; Thermococcales; unclassified Thermococcales; Thermococcales archaeon 44_46
GCA_001507955.1_ASM150795v1_genomic.fna	1635284	Archaea; Methanobacteriati; Methanobacteriota; Methanomada group; Methanobacteria; Methanobacteriales; Methanobacteriaceae; unclassified Methanobacteriaceae; Methanobacteriaceae archaeon 41_258
GCA_001507975.1_ASM150797v1_genomic.fna	1635285	Archaea; Methanobacteriati; Methanobacteriota; unclassified Methanobacteriota; Euryarchaeota archaeon 55_53
GCA_001508065.1_ASM150806v1_genomic.fna	172049	Archaea; Methanobacteriati; Methanobacteriota; Thermococci; Thermococcales; Thermococcaceae; Thermococcus; Thermococcus sibiricus
GCA_001508175.1_ASM150817v1_genomic.fna	1641381	Archaea; Methanobacteriati; Methanobacteriota; Thermococci; Thermococcales; Thermococcaceae; Thermococcus; unclassified Thermococcus; Thermococcus sp. 40_45
GCA_001508185.1_ASM150818v1_genomic.fna	1635287	Archaea; Methanobacteriati; Methanobacteriota; Stenosarchaea group; Methanomicrobia; Methanosarcinales; unclassified Methanosarcinales; Methanosarcinales archeaon 56_1174
GCA_001508455.1_ASM150845v1_genomic.fna	1641382	Archaea; Methanobacteriati; Methanobacteriota; Stenosarchaea group; Methanomicrobia; Methanomicrobiales; Methanocalculaceae; Methanocalculus; unclassified Methanocalculus; Methanocalculus sp. 52_23
GCA_001508615.1_ASM150861v1_genomic.fna	301375	Archaea; Methanobacteriati; Methanobacteriota; Stenosarchaea group; Methanomicrobia; Methanotrichales; Methanotrichaceae; Methanothrix; Methanothrix harundinacea
GCA_001508665.1_ASM150866v1_genomic.fna	2198	Archaea; Methanobacteriati; Methanobacteriota; Stenosarchaea group; Methanomicrobia; Methanomicrobiales; Methanomicrobiaceae; Methanoculleus; Methanoculleus marisnigri
GCA_001508695.1_ASM150869v1_genomic.fna	1641394	Archaea; Methanobacteriati; Methanobacteriota; Stenosarchaea group; Methanomicrobia; Methanomicrobiales; unclassified Methanomicrobiales; Methanomicrobiales archaeon 53_19
GCA_001508715.1_ASM150871v1_genomic.fna	1641395	Archaea; Methanobacteriati; Thermoplasmatota; Thermoplasmata; Thermoplasmatales; unclassified Thermoplasmatales; Thermoplasmatales archaeon 49_6
GCA_001508745.1_ASM150874v1_genomic.fna	2234	Archaea; Methanobacteriati; Methanobacteriota; Archaeoglobi; Archaeoglobales; Archaeoglobaceae; Archaeoglobus; Archaeoglobus fulgidus
GCA_001508815.1_ASM150881v1_genomic.fna	2234	Archaea; Methanobacteriati; Methanobacteriota; Archaeoglobi; Archaeoglobales; Archaeoglobaceae; Archaeoglobus; Archaeoglobus fulgidus
GCA_001509005.1_ASM150900v1_genomic.fna	1641383	Archaea; Methanobacteriati; Methanobacteriota; Methanomada group; Methanobacteria; Methanobacteriales; Methanobacteriaceae; Methanobacterium; unclassified Methanobacterium; Methanobacterium sp. 42_16
GCA_001509255.1_ASM150925v1_genomic.fna	2198	Archaea; Methanobacteriati; Methanobacteriota; Stenosarchaea group; Methanomicrobia; Methanomicrobiales; Methanomicrobiaceae; Methanoculleus; Methanoculleus marisnigri
GCA_001509375.1_ASM150937v1_genomic.fna	301375	Archaea; Methanobacteriati; Methanobacteriota; Stenosarchaea group; Methanomicrobia; Methanotrichales; Methanotrichaceae; Methanothrix; Methanothrix harundinacea
GCA_001510225.1_ASM151022v1_genomic.fna	1661711	Archaea; Thermoproteati; Nitrososphaerota; unclassified Nitrososphaerota; Thaumarchaeota archaeon casp-thauma1
GCA_001510255.1_ASM151025v1_genomic.fna	1661712	Archaea; Thermoproteati; Nitrososphaerota; unclassified Nitrososphaerota; Thaumarchaeota archaeon casp-thauma2
GCA_001510275.1_ASM151027v1_genomic.fna	1661713	Archaea; Thermoproteati; Nitrososphaerota; unclassified Nitrososphaerota; Thaumarchaeota archaeon casp-thauma3
GCA_001510295.1_ASM151029v1_genomic.fna	1661714	Archaea; Thermoproteati; Nitrososphaerota; unclassified Nitrososphaerota; Thaumarchaeota archaeon casp-thauma4
GCA_001512365.1_ASM151236v1_genomic.fna	1671627	Archaea; Methanobacteriati; Methanobacteriota; Stenosarchaea group; Methanomicrobia; Methanosarcinales; Methanosarcinaceae; Methanosarcina; unclassified Methanosarcina; Methanosarcina sp. DTU009
GCA_001512375.1_ASM151237v1_genomic.fna	1671625	Archaea; Methanobacteriati; Methanobacteriota; Stenosarchaea group; Methanomicrobia; Methanomicrobiales; Methanomicrobiaceae; Methanoculleus; Candidatus Methanoculleus thermohydrogenotrophicum
GCA_001512385.1_ASM151238v1_genomic.fna	1671626	Archaea; Methanobacteriati; Methanobacteriota; Stenosarchaea group; Methanomicrobia; Methanomicrobiales; Methanomicrobiaceae; Methanoculleus; unclassified Methanoculleus; Methanoculleus sp. DTU007
GCA_001512965.1_ASM151296v1_genomic.fna	1675034	Archaea; Methanobacteriati; Methanobacteriota; Stenosarchaea group; Methanomicrobia; unclassified Methanomicrobia; Methanomicrobia archaeon DTU008
GCA_001515185.1_DG-33_genomic.fna	1775754	Archaea; Archaea incertae sedis; Candidatus Hadarchaeota; Candidatus Hadarchaeia; unclassified Candidatus Hadarchaeia; Hadesarchaea archaeon DG-33
GCA_001515195.1_DG-33-1_genomic.fna	1775755	Archaea; Archaea incertae sedis; Candidatus Hadarchaeota; Candidatus Hadarchaeia; unclassified Candidatus Hadarchaeia; Hadesarchaea archaeon DG-33-1
GCA_001515205.2_ASM151520v2_genomic.fna	1776334	Archaea; Archaea incertae sedis; Candidatus Hadarchaeota; Candidatus Hadarchaeia; Candidatus Hadarchaeales; Candidatus Hadarchaeaceae; Candidatus Hadarchaeum; Candidatus Hadarchaeum yellowstonense
GCA_001515215.1_metagenomics_assembly_genomic.fna	1776333	Archaea; Archaea incertae sedis; Candidatus Hadarchaeota; Candidatus Hadarchaeia; unclassified Candidatus Hadarchaeia; Hadesarchaea archaeon YNP_N21
GCA_001515805.1_ASM151580v1_genomic.fna	1714255	Archaea; Thermoproteati; Thermoproteota; Thermoprotei; Thermoproteales; Thermoproteaceae; Caldivirga; unclassified Caldivirga; Caldivirga sp. CIS_19
GCA_001515815.1_ASM151581v1_genomic.fna	1714254	Archaea; Thermoproteati; Thermoproteota; Thermoprotei; Thermoproteales; Thermoproteaceae; Caldivirga; unclassified Caldivirga; Caldivirga sp. JCHS_4
GCA_001515825.1_ASM151582v1_genomic.fna	1714259	Archaea; Thermoproteati; Thermoproteota; Thermoprotei; Thermoproteales; Thermoproteaceae; Pyrobaculum; unclassified Pyrobaculum; Pyrobaculum sp. OCT_11
GCA_001515835.1_ASM151583v1_genomic.fna	1714260	Archaea; Thermoproteati; Thermoproteota; Thermoprotei; Thermoproteales; Thermoproteaceae; Pyrobaculum; unclassified Pyrobaculum; Pyrobaculum sp. JCHS_4
GCA_001515905.1_ASM151590v1_genomic.fna	1714252	Archaea; Thermoproteati; Thermoproteota; Thermoprotei; Thermoproteales; Thermoproteaceae; Vulcanisaeta; unclassified Vulcanisaeta; Vulcanisaeta sp. OSP_8
GCA_001516585.1_ASM151658v1_genomic.fna	1714261	Archaea; Thermoproteati; Thermoproteota; Thermoprotei; Thermoproteales; Thermoproteaceae; Thermocladium; unclassified Thermocladium; Thermocladium sp. ECH_B
GCA_001516655.1_ASM151665v1_genomic.fna	1714258	Archaea; Thermoproteati; Thermoproteota; Thermoprotei; Thermoproteales; Thermoproteaceae; Thermoproteus; unclassified Thermoproteus; Thermoproteus sp. JCHS_4
GCA_001516665.1_ASM151666v1_genomic.fna	1714257	Archaea; Thermoproteati; Thermoproteota; Thermoprotei; Thermoproteales; Thermoproteaceae; Thermoproteus; unclassified Thermoproteus; Thermoproteus sp. CIS_19
GCA_001516705.1_ASM151670v1_genomic.fna	1714253	Archaea; Thermoproteati; Thermoproteota; Thermoprotei; Thermoproteales; Thermoproteaceae; Vulcanisaeta; unclassified Vulcanisaeta; Vulcanisaeta sp. JCHS_4
GCA_001516725.1_ASM151672v1_genomic.fna	1714256	Archaea; Thermoproteati; Thermoproteota; Thermoprotei; Thermoproteales; Thermoproteaceae; Caldivirga; unclassified Caldivirga; Caldivirga sp. MG_3
GCA_001516745.1_ASM151674v1_genomic.fna	1714251	Archaea; Thermoproteati; Thermoproteota; Thermoprotei; Thermoproteales; Thermoproteaceae; Vulcanisaeta; unclassified Vulcanisaeta; Vulcanisaeta sp. CIS_19
GCA_001516765.1_ASM151676v1_genomic.fna	1714250	Archaea; Thermoproteati; Thermoproteota; Thermoprotei; Thermoproteales; Thermoproteaceae; Vulcanisaeta; unclassified Vulcanisaeta; Vulcanisaeta sp. MG_3
GCA_001541925.1_ASM154192v1_genomic.fna	1776294	Archaea; Thermoproteati; Nitrososphaerota; Nitrososphaeria; Nitrosopumilales; Nitrosopumilaceae; Nitrosopumilus; unclassified Nitrosopumilus; Nitrosopumilus sp. Nsub
GCA_001543015.1_ASM154301v1_genomic.fna	1671876	Archaea; Thermoproteati; Nitrososphaerota; Nitrososphaeria; Nitrosopumilales; Nitrosopumilaceae; Nitrosopumilus; unclassified Nitrosopumilus; Nitrosopumilus sp. LS_AOA
GCA_001548675.1_ASM154867v1_genomic.fna	1609968	Archaea; Methanobacteriati; Methanobacteriota; Methanomada group; Methanobacteria; Methanobacteriales; Methanobacteriaceae; Methanobrevibacter; unclassified Methanobrevibacter; Methanobrevibacter sp. YE315
GCA_001548885.1_SCGC-AAA259A05_genomic.fna	1698259	Archaea; Methanobacteriati; Methanobacteriota; Methanobacteriota incertae sedis; candidate division MSBL1; candidate division MSBL1 archaeon SCGC-AAA259A05
GCA_001548915.1_SCGC-AAA259D14_genomic.fna	1698261	Archaea; Methanobacteriati; Methanobacteriota; Methanobacteriota incertae sedis; candidate division MSBL1; candidate division MSBL1 archaeon SCGC-AAA259D14
GCA_001548935.1_SCGC-AAA259E17_genomic.fna	1698263	Archaea; Methanobacteriati; Methanobacteriota; Methanobacteriota incertae sedis; candidate division MSBL1; candidate division MSBL1 archaeon SCGC-AAA259E17
GCA_001548955.1_SCGC-AAA259E22_genomic.fna	1698265	Archaea; Methanobacteriati; Methanobacteriota; Methanobacteriota incertae sedis; candidate division MSBL1; candidate division MSBL1 archaeon SCGC-AAA259E22
GCA_001548965.1_SCGC-AAA259I07_genomic.fna	1698266	Archaea; Methanobacteriati; Methanobacteriota; Methanobacteriota incertae sedis; candidate division MSBL1; candidate division MSBL1 archaeon SCGC-AAA259I07
GCA_001548995.1_SCGC-AAA259I09_genomic.fna	1698267	Archaea; Methanobacteriati; Methanobacteriota; Methanobacteriota incertae sedis; candidate division MSBL1; candidate division MSBL1 archaeon SCGC-AAA259I09
GCA_001549015.1_SCGC-AAA259I14_genomic.fna	1698268	Archaea; Methanobacteriati; Methanobacteriota; Methanobacteriota incertae sedis; candidate division MSBL1; candidate division MSBL1 archaeon SCGC-AAA259I14
GCA_001549035.1_SCGC-AAA259B11_genomic.fna	1698260	Archaea; Methanobacteriati; Methanobacteriota; Methanobacteriota incertae sedis; candidate division MSBL1; candidate division MSBL1 archaeon SCGC-AAA259B11
GCA_001549045.1_SCGC-AAA259J03_genomic.fna	1698269	Archaea; Methanobacteriati; Methanobacteriota; Methanobacteriota incertae sedis; candidate division MSBL1; candidate division MSBL1 archaeon SCGC-AAA259J03
GCA_001549095.1_SCGC-AAA259E19_genomic.fna	1698264	Archaea; Methanobacteriati; Methanobacteriota; Methanobacteriota incertae sedis; candidate division MSBL1; candidate division MSBL1 archaeon SCGC-AAA259E19
GCA_001549115.1_SCGC-AAA259M10_genomic.fna	1698270	Archaea; Methanobacteriati; Methanobacteriota; Methanobacteriota incertae sedis; candidate division MSBL1; candidate division MSBL1 archaeon SCGC-AAA259M10
GCA_001549125.1_SCGC-AAA261C02_genomic.fna	1698272	Archaea; Methanobacteriati; Methanobacteriota; Methanobacteriota incertae sedis; candidate division MSBL1; candidate division MSBL1 archaeon SCGC-AAA261C02
GCA_001549135.1_SCGC-AAA259O05_genomic.fna	1698271	Archaea; Methanobacteriati; Methanobacteriota; Methanobacteriota incertae sedis; candidate division MSBL1; candidate division MSBL1 archaeon SCGC-AAA259O05
GCA_001549175.1_SCGC-AAA261D19_genomic.fna	1698273	Archaea; Methanobacteriati; Methanobacteriota; Methanobacteriota incertae sedis; candidate division MSBL1; candidate division MSBL1 archaeon SCGC-AAA261D19
GCA_001549195.1_SCGC-AAA261F17_genomic.fna	1698274	Archaea; Methanobacteriati; Methanobacteriota; Methanobacteriota incertae sedis; candidate division MSBL1; candidate division MSBL1 archaeon SCGC-AAA261F17
GCA_001549215.1_SCGC-AAA261F19_genomic.fna	1698275	Archaea; Methanobacteriati; Methanobacteriota; Methanobacteriota incertae sedis; candidate division MSBL1; candidate division MSBL1 archaeon SCGC-AAA261F19
GCA_001549225.1_SCGC-AAA261O19_genomic.fna	1698277	Archaea; Methanobacteriati; Methanobacteriota; Methanobacteriota incertae sedis; candidate division MSBL1; candidate division MSBL1 archaeon SCGC-AAA261O19
GCA_001549255.1_SCGC-AAA382A03_genomic.fna	1698278	Archaea; Methanobacteriati; Methanobacteriota; Methanobacteriota incertae sedis; candidate division MSBL1; candidate division MSBL1 archaeon SCGC-AAA382A03
GCA_001549275.1_SCGC-AAA382A20_genomic.fna	1698280	Archaea; Methanobacteriati; Methanobacteriota; Methanobacteriota incertae sedis; candidate division MSBL1; candidate division MSBL1 archaeon SCGC-AAA382A20
GCA_001549285.1_SCGC-AAA382F02_genomic.fna	1698282	Archaea; Methanobacteriati; Methanobacteriota; Methanobacteriota incertae sedis; candidate division MSBL1; candidate division MSBL1 archaeon SCGC-AAA382F02
GCA_001549315.1_SCGC-AAA382K21_genomic.fna	1698283	Archaea; Methanobacteriati; Methanobacteriota; Methanobacteriota incertae sedis; candidate division MSBL1; candidate division MSBL1 archaeon SCGC-AAA382K21
GCA_001549365.1_SCGC-AAA833K04_genomic.fna	1698258	Archaea; Methanobacteriati; Methanobacteriota; Methanobacteriota incertae sedis; candidate division MSBL1; candidate division MSBL1 archaeon SCGC-AAA833K04
GCA_001549395.1_SCGC-AAA833F18_genomic.fna	1698257	Archaea; Methanobacteriati; Methanobacteriota; Methanobacteriota incertae sedis; candidate division MSBL1; candidate division MSBL1 archaeon SCGC-AAA833F18
GCA_001549415.1_SCGC-AAA261G05_genomic.fna	1698276	Archaea; Methanobacteriati; Methanobacteriota; Methanobacteriota incertae sedis; candidate division MSBL1; candidate division MSBL1 archaeon SCGC-AAA261G05
GCA_001549435.1_SCGC-AAA382A13_genomic.fna	1698279	Archaea; Methanobacteriati; Methanobacteriota; Methanobacteriota incertae sedis; candidate division MSBL1; candidate division MSBL1 archaeon SCGC-AAA382A13
GCA_001549475.1_SCGC-AAA382M17_genomic.fna	1698284	Archaea; Methanobacteriati; Methanobacteriota; Methanobacteriota incertae sedis; candidate division MSBL1; candidate division MSBL1 archaeon SCGC-AAA382M17
GCA_001552015.1_ASM155201v1_genomic.fna	1577684	Archaea; Nanobdellati; Nanobdellota; Candidatus Nanoarchaeia; Nanoarchaeales; Nanopusillaceae; Candidatus Nanopusillus; Candidatus Nanopusillus acidilobi
GCA_001559965.1_GG12_C01_03_genomic.fna	2285	Archaea; Thermoproteati; Thermoproteota; Thermoprotei; Sulfolobales; Sulfolobaceae; Sulfolobus; Sulfolobus acidocaldarius
GCA_001560035.1_GG12_C01_05_genomic.fna	2285	Archaea; Thermoproteati; Thermoproteota; Thermoprotei; Sulfolobales; Sulfolobaceae; Sulfolobus; Sulfolobus acidocaldarius
GCA_001560065.1_GG12_C01_08_genomic.fna	2285	Archaea; Thermoproteati; Thermoproteota; Thermoprotei; Sulfolobales; Sulfolobaceae; Sulfolobus; Sulfolobus acidocaldarius
GCA_001560125.1_GG12_C01_12_genomic.fna	2285	Archaea; Thermoproteati; Thermoproteota; Thermoprotei; Sulfolobales; Sulfolobaceae; Sulfolobus; Sulfolobus acidocaldarius
GCA_001560205.1_GG12_C01_16_genomic.fna	2285	Archaea; Thermoproteati; Thermoproteota; Thermoprotei; Sulfolobales; Sulfolobaceae; Sulfolobus; Sulfolobus acidocaldarius
GCA_001560215.1_GG12_C01_17_genomic.fna	2285	Archaea; Thermoproteati; Thermoproteota; Thermoprotei; Sulfolobales; Sulfolobaceae; Sulfolobus; Sulfolobus acidocaldarius
GCA_001560285.1_GG12_C01_21_genomic.fna	2285	Archaea; Thermoproteati; Thermoproteota; Thermoprotei; Sulfolobales; Sulfolobaceae; Sulfolobus; Sulfolobus acidocaldarius
GCA_001560305.1_GG12_C01_22_genomic.fna	2285	Archaea; Thermoproteati; Thermoproteota; Thermoprotei; Sulfolobales; Sulfolobaceae; Sulfolobus; Sulfolobus acidocaldarius
GCA_001560355.1_NG05A_C05_01_genomic.fna	2285	Archaea; Thermoproteati; Thermoproteota; Thermoprotei; Sulfolobales; Sulfolobaceae; Sulfolobus; Sulfolobus acidocaldarius
GCA_001560385.1_NG05B_C06_02_genomic.fna	2285	Archaea; Thermoproteati; Thermoproteota; Thermoprotei; Sulfolobales; Sulfolobaceae; Sulfolobus; Sulfolobus acidocaldarius
GCA_001560435.1_NG05B_C06_04_genomic.fna	2285	Archaea; Thermoproteati; Thermoproteota; Thermoprotei; Sulfolobales; Sulfolobaceae; Sulfolobus; Sulfolobus acidocaldarius
GCA_001560455.1_NG05B_C06_05_genomic.fna	2285	Archaea; Thermoproteati; Thermoproteota; Thermoprotei; Sulfolobales; Sulfolobaceae; Sulfolobus; Sulfolobus acidocaldarius
GCA_001560465.1_NG05B_C06_06_genomic.fna	2285	Archaea; Thermoproteati; Thermoproteota; Thermoprotei; Sulfolobales; Sulfolobaceae; Sulfolobus; Sulfolobus acidocaldarius
GCA_001560485.1_NG05B_C06_07_genomic.fna	2285	Archaea; Thermoproteati; Thermoproteota; Thermoprotei; Sulfolobales; Sulfolobaceae; Sulfolobus; Sulfolobus acidocaldarius
GCA_001560515.1_NG05B_C06_11_genomic.fna	2285	Archaea; Thermoproteati; Thermoproteota; Thermoprotei; Sulfolobales; Sulfolobaceae; Sulfolobus; Sulfolobus acidocaldarius
GCA_001560565.1_NG05B_CO5_01_genomic.fna	2285	Archaea; Thermoproteati; Thermoproteota; Thermoprotei; Sulfolobales; Sulfolobaceae; Sulfolobus; Sulfolobus acidocaldarius
GCA_001560635.1_NG05B_CO5_04_genomic.fna	2285	Archaea; Thermoproteati; Thermoproteota; Thermoprotei; Sulfolobales; Sulfolobaceae; Sulfolobus; Sulfolobus acidocaldarius
GCA_001560645.1_NG05B_CO5_05_genomic.fna	2285	Archaea; Thermoproteati; Thermoproteota; Thermoprotei; Sulfolobales; Sulfolobaceae; Sulfolobus; Sulfolobus acidocaldarius
GCA_001560765.1_NG05B_CO5_12_genomic.fna	2285	Archaea; Thermoproteati; Thermoproteota; Thermoprotei; Sulfolobales; Sulfolobaceae; Sulfolobus; Sulfolobus acidocaldarius
GCA_001560795.1_NG05B_CO5_13_genomic.fna	2285	Archaea; Thermoproteati; Thermoproteota; Thermoprotei; Sulfolobales; Sulfolobaceae; Sulfolobus; Sulfolobus acidocaldarius
GCA_001560915.1_ASM156091v1_genomic.fna	1495144	Archaea; Methanobacteriati; Thermoplasmatota; Thermoplasmata; unclassified Thermoplasmata; methanogenic archaeon ISO4-H5
GCA_001563245.1_ASM156324v1_genomic.fna	294671	Archaea; Methanobacteriati; Methanobacteriota; Methanomada group; Methanobacteria; Methanobacteriales; Methanobacteriaceae; Methanobrevibacter; Methanobrevibacter olleyae
GCA_001563305.1_ASM156330v1_genomic.fna	1452364	Archaea; Methanobacteriati; Methanobacteriota; Stenosarchaea group; Methanomicrobia; Methanomicrobiales; unclassified Methanomicrobiales; environmental samples; methanogenic archaeon mixed culture ISO4-G1
GCA_001563325.1_ASM156332v1_genomic.fna	1706445	Archaea; Promethearchaeati; Candidatus Thorarchaeota; unclassified Candidatus Thorarchaeota; Candidatus Thorarchaeota archaeon SMTZ1-83
GCA_001563335.1_ASM156333v1_genomic.fna	1706444	Archaea; Promethearchaeati; Candidatus Thorarchaeota; unclassified Candidatus Thorarchaeota; Candidatus Thorarchaeota archaeon SMTZ1-45
GCA_001563465.1_ASM156346v1_genomic.fna	1706443	Archaea; Promethearchaeati; Candidatus Thorarchaeota; unclassified Candidatus Thorarchaeota; Candidatus Thorarchaeota archaeon SMTZ-45
GCA_001563795.1_ASM156379v1_genomic.fna	1732021	Archaea; Methanobacteriati; Methanobacteriota; Stenosarchaea group; Halobacteria; Halobacteriales; Haloferacaceae; unclassified Haloferacaceae; Haloferacaceae archaeon B1-Br10_E2g22
GCA_001563805.1_ASM156380v1_genomic.fna	1729458	Archaea; Methanobacteriati; Methanobacteriota; Stenosarchaea group; Halobacteria; Halobacteriales; Natrialbaceae; unclassified Natrialbaceae; Natrialbaceae archaeon B1-Br10_E2g2
GCA_001563875.1_ASM156387v1_genomic.fna	1729453	Archaea; Methanobacteriati; Methanobacteriota; Stenosarchaea group; Candidatus Nanohaloarchaea; unclassified Candidatus Nanohaloarchaea; Nanohaloarchaea archaeon B1-Br10_U2g1
GCA_001563885.1_ASM156388v1_genomic.fna	1729459	Archaea; Methanobacteriati; Methanobacteriota; Stenosarchaea group; Halobacteria; Halobacteriales; Natrialbaceae; unclassified Natrialbaceae; Natrialbaceae archaeon B1-Br10_E2g27
GCA_001563915.1_ASM156391v1_genomic.fna	1729455	Archaea; Methanobacteriati; Methanobacteriota; Stenosarchaea group; Candidatus Nanohaloarchaea; unclassified Candidatus Nanohaloarchaea; Nanohaloarchaea archaeon B1-Br10_U2g21
GCA_001563955.1_ASM156395v1_genomic.fna	1727667	Archaea; Methanobacteriati; Methanobacteriota; Stenosarchaea group; Halobacteria; Halobacteriales; Natrialbaceae; unclassified Natrialbaceae; Natrialbaceae archaeon PL-Br10_E2g26
GCA_001563965.1_ASM156396v1_genomic.fna	1727654	Archaea; Methanobacteriati; Methanobacteriota; Stenosarchaea group; Halobacteria; Halobacteriales; Haloferacaceae; unclassified Haloferacaceae; Haloferacaceae archaeon PL-Br10_E2g29
GCA_001563995.1_ASM156399v1_genomic.fna	1727665	Archaea; Methanobacteriati; Methanobacteriota; Stenosarchaea group; Candidatus Nanohaloarchaea; unclassified Candidatus Nanohaloarchaea; Nanohaloarchaea archaeon PL-Br10_U2g16
GCA_001564005.1_ASM156400v1_genomic.fna	1727655	Archaea; Methanobacteriati; Methanobacteriota; Stenosarchaea group; Halobacteria; Halobacteriales; Haloferacaceae; Halorubrum; unclassified Halorubrum; Halorubrum sp. PL-Br10_E2g5
GCA_001564035.1_ASM156403v1_genomic.fna	1727666	Archaea; Methanobacteriati; Methanobacteriota; Stenosarchaea group; Candidatus Nanohaloarchaea; unclassified Candidatus Nanohaloarchaea; Nanohaloarchaea archaeon PL-Br10_U2g27
GCA_001564085.1_ASM156408v1_genomic.fna	1729451	Archaea; Methanobacteriati; Methanobacteriota; Stenosarchaea group; Halobacteria; Halobacteriales; Haloferacaceae; unclassified Haloferacaceae; Haloferacaceae archaeon Tc-Br11_E2g18
GCA_001564115.1_ASM156411v1_genomic.fna	1729464	Archaea; Methanobacteriati; Methanobacteriota; Stenosarchaea group; Halobacteria; Halobacteriales; Natrialbaceae; unclassified Natrialbaceae; Natrialbaceae archaeon Tc-Br11_E2g8
GCA_001564135.1_ASM156413v1_genomic.fna	1729450	Archaea; Methanobacteriati; Methanobacteriota; Stenosarchaea group; Halobacteria; Halobacteriales; Halobacteriaceae; unclassified Halobacteriaceae; Halobacteriaceae archaeon Tc-Br11_E2g27
GCA_001564145.1_ASM156414v1_genomic.fna	1729456	Archaea; Methanobacteriati; Methanobacteriota; Stenosarchaea group; Candidatus Nanohaloarchaea; unclassified Candidatus Nanohaloarchaea; Nanohaloarchaea archaeon B1-Br10_U2g29
GCA_001564175.1_ASM156417v1_genomic.fna	1727653	Archaea; Methanobacteriati; Methanobacteriota; Stenosarchaea group; Halobacteria; Halobacteriales; Haloferacaceae; unclassified Haloferacaceae; Haloferacaceae archaeon PL-Br10_E2g46
GCA_001564195.1_ASM156419v1_genomic.fna	1727664	Archaea; Methanobacteriati; Methanobacteriota; Stenosarchaea group; Candidatus Nanohaloarchaea; unclassified Candidatus Nanohaloarchaea; Nanohaloarchaea archaeon PL-Br10_U2g19
GCA_001564205.1_ASM156420v1_genomic.fna	1727663	Archaea; Methanobacteriati; Methanobacteriota; Stenosarchaea group; Candidatus Nanohaloarchaea; unclassified Candidatus Nanohaloarchaea; Nanohaloarchaea archaeon PL-Br10_U2g5
GCA_001564255.1_ASM156425v1_genomic.fna	1729461	Archaea; Methanobacteriati; Methanobacteriota; Stenosarchaea group; Halobacteria; Halobacteriales; Natrialbaceae; unclassified Natrialbaceae; Natrialbaceae archaeon Tc-Br11_E2g1
GCA_001564275.1_ASM156427v1_genomic.fna	1729462	Archaea; Methanobacteriati; Methanobacteriota; Stenosarchaea group; Halobacteria; Halobacteriales; Natrialbaceae; unclassified Natrialbaceae; Natrialbaceae archaeon Tc-Br11_E2g14
GCA_001564285.1_ASM156428v1_genomic.fna	1729463	Archaea; Methanobacteriati; Methanobacteriota; Stenosarchaea group; Halobacteria; Halobacteriales; Natrialbaceae; unclassified Natrialbaceae; Natrialbaceae archaeon Tc-Br11_E2g28
GCA_001571385.1_ASM157138v1_genomic.fna	488124	Archaea; Methanobacteriati; Methanobacteriota; Stenosarchaea group; Methanomicrobia; Methanomicrobiales; Methanomicrobiaceae; Methanofollis; Methanofollis ethanolicus
GCA_001577155.1_ASM157715v1_genomic.fna	1781242	Archaea; Thermoproteati; Candidatus Bathyarchaeota; unclassified Candidatus Bathyarchaeota; Candidatus Bathyarchaeota archaeon TCS64
GCA_001577555.1_ASM157755v1_genomic.fna	1794907	Archaea; Methanobacteriati; Methanobacteriota; Stenosarchaea group; Methanomicrobia; Methanosarcinales; Methanosarcinaceae; Methanohalophilus; unclassified Methanohalophilus; Methanohalophilus sp. T328-1
GCA_001577565.1_ASM157756v1_genomic.fna	1794908	Archaea; Methanobacteriati; Methanobacteriota; Stenosarchaea group; Methanomicrobia; Methanosarcinales; Methanosarcinaceae; Methanolobus; unclassified Methanolobus; Methanolobus sp. T82-4
GCA_001577775.1_ASM157777v1_genomic.fna	1609559	Archaea; Methanobacteriati; Methanobacteriota; Thermococci; Thermococcales; Thermococcaceae; Pyrococcus; Pyrococcus kukulkanii
GCA_001587575.1_ASM158757v1_genomic.fna	1706438	Archaea; Methanobacteriati; Methanobacteriota; Stenosarchaea group; Candidatus Methanofastidiosia; Candidatus Methanofastidiosales; Candidatus Methanofastidiosaceae; Candidatus Methanofastidiosum; Candidatus Methanofastidiosum methylothiophilum	Merged into 1705564
GCA_001587595.1_ASM158759v1_genomic.fna	1706433	Archaea; Methanobacteriati; Methanobacteriota; Stenosarchaea group; Candidatus Methanofastidiosia; Candidatus Methanofastidiosales; Candidatus Methanofastidiosaceae; Candidatus Methanofastidiosum; Candidatus Methanofastidiosum methylothiophilum	Merged into 1705564
GCA_001587605.1_ASM158760v1_genomic.fna	1706434	Archaea; Methanobacteriati; Methanobacteriota; Stenosarchaea group; Candidatus Methanofastidiosia; Candidatus Methanofastidiosales; Candidatus Methanofastidiosaceae; Candidatus Methanofastidiosum; Candidatus Methanofastidiosum methylothiophilum	Merged into 1705564
GCA_001587635.1_ASM158763v1_genomic.fna	1706435	Archaea; Methanobacteriati; Methanobacteriota; Stenosarchaea group; Candidatus Methanofastidiosia; Candidatus Methanofastidiosales; Candidatus Methanofastidiosaceae; Candidatus Methanofastidiosum; Candidatus Methanofastidiosum methylothiophilum	Merged into 1705564
GCA_001587655.1_ASM158765v1_genomic.fna	1706436	Archaea; Methanobacteriati; Methanobacteriota; Stenosarchaea group; Candidatus Methanofastidiosia; Candidatus Methanofastidiosales; Candidatus Methanofastidiosaceae; Candidatus Methanofastidiosum; Candidatus Methanofastidiosum methylothiophilum	Merged into 1705564
GCA_001587675.1_ASM158767v1_genomic.fna	1705564	Archaea; Methanobacteriati; Methanobacteriota; Stenosarchaea group; Candidatus Methanofastidiosia; Candidatus Methanofastidiosales; Candidatus Methanofastidiosaceae; Candidatus Methanofastidiosum; Candidatus Methanofastidiosum methylothiophilum
GCA_001587695.1_ASM158769v1_genomic.fna	1706437	Archaea; Methanobacteriati; Methanobacteriota; Stenosarchaea group; Candidatus Methanofastidiosia; Candidatus Methanofastidiosales; Candidatus Methanofastidiosaceae; Candidatus Methanofastidiosum; Candidatus Methanofastidiosum methylothiophilum	Merged into 1705564
GCA_001587715.1_ASM158771v1_genomic.fna	1705409	Archaea; Methanobacteriati; Methanobacteriota; Stenosarchaea group; Candidatus Methanofastidiosia; Candidatus Methanofastidiosales; Candidatus Methanofastidiosaceae; Candidatus Methanofastidiosum; Candidatus Methanofastidiosum methylothiophilum	Merged into 1705564
GCA_001592435.1_ASM159243v1_genomic.fna	53952	Archaea; Methanobacteriati; Methanobacteriota; Thermococci; Thermococcales; Thermococcaceae; Thermococcus; Thermococcus peptonophilus
GCA_001593845.1_ASM159384v1_genomic.fna	1779372	Archaea; Thermoproteati; Candidatus Bathyarchaeota; unclassified Candidatus Bathyarchaeota; Candidatus Bathyarchaeota archaeon B63
GCA_001593855.1_ASM159385v1_genomic.fna	1779369	Archaea; Thermoproteati; Candidatus Bathyarchaeota; Candidatus Bathyarchaeia; Candidatus Hecatellales; unclassified Candidatus Hecatellales; Candidatus Hecatellales archaeon B24
GCA_001593865.1_ASM159386v1_genomic.fna	1779368	Archaea; Thermoproteati; Candidatus Bathyarchaeota; unclassified Candidatus Bathyarchaeota; Candidatus Bathyarchaeota archaeon B24
GCA_001593875.1_ASM159387v1_genomic.fna	1779367	Archaea; Thermoproteati; Candidatus Bathyarchaeota; unclassified Candidatus Bathyarchaeota; Candidatus Bathyarchaeota archaeon B23
GCA_001593925.1_ASM159392v1_genomic.fna	1779370	Archaea; Thermoproteati; Candidatus Bathyarchaeota; unclassified Candidatus Bathyarchaeota; Candidatus Bathyarchaeota archaeon B26-1
GCA_001593935.1_ASM159393v1_genomic.fna	1779371	Archaea; Thermoproteati; Candidatus Bathyarchaeota; unclassified Candidatus Bathyarchaeota; Candidatus Bathyarchaeota archaeon B26-2
GCA_001593955.1_ASM159395v1_genomic.fna	1008153	Archaea; Methanobacteriati; Methanobacteriota; Stenosarchaea group; Halobacteria; Halobacteriales; Halococcaceae; Halalkalicoccus; Halalkalicoccus paucihalophilus
GCA_001595785.1_ASM159578v1_genomic.fna	1803821	Archaea; Methanobacteriati; Methanobacteriota; unclassified Methanobacteriota; Euryarchaeota archaeon SM23-78
GCA_001595795.1_ASM159579v1_genomic.fna	1803813	Archaea; Methanobacteriati; Methanobacteriota; Theionarchaea; unclassified Theionarchaea; Theionarchaea archaeon DG-70
GCA_001595805.1_ASM159580v1_genomic.fna	1803816	Archaea; Methanobacteriati; Thermoplasmatota; Thermoplasmata; Thermoplasmatales; unclassified Thermoplasmatales; Thermoplasmatales archaeon SG8-52-1
GCA_001595815.1_ASM159581v1_genomic.fna	1803814	Archaea; Methanobacteriati; Methanobacteriota; Theionarchaea; unclassified Theionarchaea; Theionarchaea archaeon DG-70-1
GCA_001595865.1_ASM159586v1_genomic.fna	1803817	Archaea; Methanobacteriati; Thermoplasmatota; Thermoplasmata; Thermoplasmatales; unclassified Thermoplasmatales; Thermoplasmatales archaeon SG8-52-2
GCA_001595875.1_ASM159587v1_genomic.fna	1803819	Archaea; Methanobacteriati; Thermoplasmatota; Thermoplasmata; Thermoplasmatales; unclassified Thermoplasmatales; Thermoplasmatales archaeon SG8-52-4
GCA_001595885.1_ASM159588v1_genomic.fna	1803822	Archaea; Methanobacteriati; Methanobacteriota; Methanobacteriota incertae sedis; Candidatus Proteinoplasmatales; unclassified Candidatus Proteinoplasmatales; Candidatus Proteinoplasmatales archaeon SG8-5
GCA_001595915.1_ASM159591v1_genomic.fna	1803818	Archaea; Methanobacteriati; Thermoplasmatota; Thermoplasmata; Thermoplasmatales; unclassified Thermoplasmatales; Thermoplasmatales archaeon SG8-52-3
GCA_001595945.1_ASM159594v1_genomic.fna	1803815	Archaea; Methanobacteriati; Thermoplasmatota; Thermoplasmata; Thermoplasmatales; unclassified Thermoplasmatales; Thermoplasmatales archaeon SM1-50
GCA_001602375.1_ASM160237v1_genomic.fna	528314	Archaea; Methanobacteriati; Methanobacteriota; Stenosarchaea group; Methanomicrobia; Methanomicrobiales; Methanomicrobiaceae; Methanoculleus; Methanoculleus horonobensis
GCA_001602645.1_ASM160264v1_genomic.fna	1674798	Archaea; Methanobacteriati; Methanobacteriota; Stenosarchaea group; Methanomicrobia; Methanosarcinales; unclassified Methanosarcinales; Methanosarcinales archaeon Methan_01
GCA_001602685.1_ASM160268v1_genomic.fna	1674802	Archaea; Methanobacteriati; Methanobacteriota; Stenosarchaea group; Methanomicrobia; Methanomicrobiales; unclassified Methanomicrobiales; Methanomicrobiales archaeon Methan_05
GCA_001602695.1_ASM160269v1_genomic.fna	1674803	Archaea; Methanobacteriati; Methanobacteriota; Stenosarchaea group; Methanomicrobia; Methanomicrobiales; unclassified Methanomicrobiales; Methanomicrobiales archaeon Methan_06
GCA_001603195.1_ASM160319v1_genomic.fna	1674799	Archaea; Methanobacteriati; Methanobacteriota; Stenosarchaea group; Methanomicrobia; Methanosarcinales; unclassified Methanosarcinales; Methanosarcinales archaeon Methan_02
GCA_001603205.1_ASM160320v1_genomic.fna	1674800	Archaea; Methanobacteriati; Methanobacteriota; Stenosarchaea group; Methanomicrobia; Methanosarcinales; unclassified Methanosarcinales; Methanosarcinales archaeon Methan_03
GCA_001603225.1_ASM160322v1_genomic.fna	1674801	Archaea; Methanobacteriati; Methanobacteriota; Stenosarchaea group; Methanomicrobia; Methanosarcinales; unclassified Methanosarcinales; Methanosarcinales archaeon Methan_04
GCA_001603255.1_ASM160325v1_genomic.fna	1674804	Archaea; Methanobacteriati; Methanobacteriota; Stenosarchaea group; Methanomicrobia; Methanomicrobiales; unclassified Methanomicrobiales; Methanomicrobiales archaeon Methan_07
GCA_001625445.1_ASM162544v1_genomic.fna	1679489	Archaea; Methanobacteriati; Methanobacteriota; Stenosarchaea group; Halobacteria; Halobacteriales; Haladaptataceae; Haladaptatus; unclassified Haladaptatus; Haladaptatus sp. R4
GCA_001626095.1_ASM162609v1_genomic.fna	1811582	Archaea; Thermoproteati; Nitrososphaerota; Nitrososphaerota incertae sedis; Candidatus Nitrosopelagicus; unclassified Candidatus Nitrosopelagicus; Nitrosopelagicus sp. REDSEA-S08_B1
GCA_001627015.1_ASM162701v1_genomic.fna	1811589	Archaea; Thermoproteati; Nitrososphaerota; Nitrososphaerota incertae sedis; Candidatus Nitrosopelagicus; unclassified Candidatus Nitrosopelagicus; Nitrosopelagicus sp. REDSEA-S43_B1
GCA_001627055.1_ASM162705v1_genomic.fna	1811585	Archaea; Thermoproteati; Nitrososphaerota; Nitrososphaerota incertae sedis; Candidatus Nitrosopelagicus; unclassified Candidatus Nitrosopelagicus; Nitrosopelagicus sp. REDSEA-S27_B13N2
GCA_001627075.1_ASM162707v1_genomic.fna	1811584	Archaea; Thermoproteati; Nitrososphaerota; Nitrososphaerota incertae sedis; Candidatus Nitrosopelagicus; unclassified Candidatus Nitrosopelagicus; Nitrosopelagicus sp. REDSEA-S25_B3
GCA_001627095.1_ASM162709v1_genomic.fna	1811588	Archaea; Thermoproteati; Nitrososphaerota; Nitrososphaerota incertae sedis; Candidatus Nitrosopelagicus; unclassified Candidatus Nitrosopelagicus; Nitrosopelagicus sp. REDSEA-S37_B6
GCA_001627105.1_ASM162710v1_genomic.fna	1811583	Archaea; Thermoproteati; Nitrososphaerota; Nitrososphaerota incertae sedis; Candidatus Nitrosopelagicus; unclassified Candidatus Nitrosopelagicus; Nitrosopelagicus sp. REDSEA-S19_B12N3
GCA_001627165.1_ASM162716v1_genomic.fna	1811587	Archaea; Thermoproteati; Nitrososphaerota; Nitrososphaerota incertae sedis; Candidatus Nitrosopelagicus; unclassified Candidatus Nitrosopelagicus; Nitrosopelagicus sp. REDSEA-S32_B2
GCA_001627235.1_ASM162723v1_genomic.fna	1811586	Archaea; Thermoproteati; Nitrososphaerota; Nitrososphaerota incertae sedis; Candidatus Nitrosopelagicus; unclassified Candidatus Nitrosopelagicus; Nitrosopelagicus sp. REDSEA-S31_B2
GCA_001628435.1_ASM162843v1_genomic.fna	1811649	Archaea; Methanobacteriati; Thermoplasmatota; Candidatus Poseidoniia; Candidatus Poseidoniales; unclassified Candidatus Poseidoniales; Marine group II euryarchaeote REDSEA-S03_B6
GCA_001628455.1_ASM162845v1_genomic.fna	1811650	Archaea; Methanobacteriati; Thermoplasmatota; Candidatus Poseidoniia; Candidatus Poseidoniales; unclassified Candidatus Poseidoniales; Marine group II euryarchaeote REDSEA-S10_B2
GCA_001628475.1_ASM162847v1_genomic.fna	1811652	Archaea; Methanobacteriati; Thermoplasmatota; Candidatus Poseidoniia; Candidatus Poseidoniales; unclassified Candidatus Poseidoniales; Marine group II euryarchaeote REDSEA-S19_B7N8
GCA_001628485.1_ASM162848v1_genomic.fna	1811651	Archaea; Methanobacteriati; Thermoplasmatota; Candidatus Poseidoniia; Candidatus Poseidoniales; unclassified Candidatus Poseidoniales; Marine group II euryarchaeote REDSEA-S11_B3N4
GCA_001629155.1_ASM162915v1_genomic.fna	1811654	Archaea; Methanobacteriati; Thermoplasmatota; Candidatus Poseidoniia; Candidatus Poseidoniales; unclassified Candidatus Poseidoniales; Marine group II euryarchaeote REDSEA-S29_B8N9
GCA_001629165.1_ASM162916v1_genomic.fna	1811653	Archaea; Methanobacteriati; Thermoplasmatota; Candidatus Poseidoniia; Candidatus Poseidoniales; unclassified Candidatus Poseidoniales; Marine group II euryarchaeote REDSEA-S25_B4N5
GCA_001629185.2_ASM162918v2_genomic.fna	1811656	Archaea; Methanobacteriati; Thermoplasmatota; Candidatus Poseidoniia; Candidatus Poseidoniales; unclassified Candidatus Poseidoniales; Marine group II euryarchaeote REDSEA-S37_B2N9
GCA_001629205.1_ASM162920v1_genomic.fna	1811655	Archaea; Methanobacteriati; Thermoplasmatota; Candidatus Poseidoniia; Candidatus Poseidoniales; unclassified Candidatus Poseidoniales; Marine group II euryarchaeote REDSEA-S30_B12
GCA_001629235.1_ASM162923v1_genomic.fna	1811660	Archaea; Methanobacteriati; Thermoplasmatota; Candidatus Poseidoniia; Candidatus Poseidoniales; unclassified Candidatus Poseidoniales; Marine group II euryarchaeote REDSEA-S43_B8
GCA_001629245.1_ASM162924v1_genomic.fna	1811658	Archaea; Methanobacteriati; Thermoplasmatota; Candidatus Poseidoniia; Candidatus Poseidoniales; unclassified Candidatus Poseidoniales; Marine group II euryarchaeote REDSEA-S41_B6
GCA_001629255.1_ASM162925v1_genomic.fna	1811659	Archaea; Methanobacteriati; Thermoplasmatota; Candidatus Poseidoniia; Candidatus Poseidoniales; unclassified Candidatus Poseidoniales; Marine group II euryarchaeote REDSEA-S42_B7
GCA_001629295.1_ASM162929v1_genomic.fna	1811657	Archaea; Methanobacteriati; Thermoplasmatota; Candidatus Poseidoniia; Candidatus Poseidoniales; unclassified Candidatus Poseidoniales; Marine group II euryarchaeote REDSEA-S40_B11N13
GCA_001639265.1_ASM163926v1_genomic.fna	55758	Archaea; Methanobacteriati; Methanobacteriota; Methanomada group; Methanobacteria; Methanobacteriales; Methanobacteriaceae; Methanobrevibacter; Methanobrevibacter filiformis
GCA_001639275.1_ASM163927v1_genomic.fna	66851	Archaea; Methanobacteriati; Methanobacteriota; Methanomada group; Methanobacteria; Methanobacteriales; Methanobacteriaceae; Methanobrevibacter; Methanobrevibacter oralis
GCA_001639295.1_ASM163929v1_genomic.fna	49547	Archaea; Methanobacteriati; Methanobacteriota; Methanomada group; Methanobacteria; Methanobacteriales; Methanobacteriaceae; Methanobrevibacter; Methanobrevibacter curvatus
GCA_001647085.1_ASM164708v1_genomic.fna	1712654	Archaea; Methanobacteriati; Methanobacteriota; Thermococci; Thermococcales; Thermococcaceae; Thermococcus; Thermococcus piezophilus
GCA_001647155.1_ASM164715v1_genomic.fna	1622207	Archaea; Methanobacteriati; Methanobacteriota; Stenosarchaea group; Halobacteria; Halobacteriales; Haloarculaceae; Haloarcula; unclassified Haloarcula; Haloarcula sp. K1
GCA_001674955.1_ASM167495v1_genomic.fna	1679446	Archaea; Thermoproteati; Nitrososphaerota; Nitrososphaeria; Nitrosopumilales; Nitrosopumilaceae; Nitrosopumilus; unclassified Nitrosopumilus; Candidatus Nitrosopumilus sp. DDS1
GCA_001683555.1_ASM168355v1_genomic.fna	1864608	Archaea; Methanobacteriati; Methanobacteriota; Stenosarchaea group; Methanomicrobia; Methanosarcinales; Methanosarcinaceae; Methanohalophilus; unclassified Methanohalophilus; Methanohalophilus sp. DAL1
GCA_001714685.2_ASM171468v2_genomic.fna	1882735	Archaea; Methanobacteriati; Methanobacteriota; Stenosarchaea group; Methanomicrobia; Methanosarcinales; Methanosarcinaceae; Methanosarcina; unclassified Methanosarcina; Methanosarcina sp. Ant1
GCA_001717005.1_ASM171700v1_genomic.fna	1867258	Archaea; Thermoproteati; Candidatus Methanomethylicota; Candidatus Methanomethylicia; Candidatus Methanomethylicales; Candidatus Methanomethylicaceae; Candidatus Methanomethylicus; Candidatus Methanomethylicus mesodigestus
GCA_001717015.1_ASM171701v1_genomic.fna	1867261	Archaea; Thermoproteati; Candidatus Methanomethylicota; Candidatus Methanomethylicia; Candidatus Methanomethylicales; Candidatus Methanomethylicaceae; Candidatus Methanosuratincola; Candidatus Methanosuratincola petrocarbonis
GCA_001717025.1_ASM171702v1_genomic.fna	1867260	Archaea; Thermoproteati; Candidatus Methanomethylicota; Candidatus Methanomethylicia; Candidatus Methanomethylicales; Candidatus Methanomethylicaceae; Candidatus Methanomethylicus; Candidatus Methanomethylicus oleisabuli
GCA_001717035.1_ASM171703v1_genomic.fna	1867258	Archaea; Thermoproteati; Candidatus Methanomethylicota; Candidatus Methanomethylicia; Candidatus Methanomethylicales; Candidatus Methanomethylicaceae; Candidatus Methanomethylicus; Candidatus Methanomethylicus mesodigestus
GCA_001717085.1_ASM171708v1_genomic.fna	1867261	Archaea; Thermoproteati; Candidatus Methanomethylicota; Candidatus Methanomethylicia; Candidatus Methanomethylicales; Candidatus Methanomethylicaceae; Candidatus Methanosuratincola; Candidatus Methanosuratincola petrocarbonis
GCA_001719125.1_ASM171912v1_genomic.fna	1891280	Archaea; Thermoproteati; Thermoproteota; Thermoprotei; Sulfolobales; Sulfolobaceae; Sulfolobus; unclassified Sulfolobus; Sulfolobus sp. A20
GCA_001723155.1_ASM172315v1_genomic.fna	1897478	Archaea; Methanobacteriati; Methanobacteriota; Stenosarchaea group; Halobacteria; Halobacteriales; Haladaptataceae; Haladaptatus; unclassified Haladaptatus; Haladaptatus sp. W1
GCA_001723835.1_ASM172383v1_genomic.fna	1849365	Archaea; Nanobdellati; Candidatus Altarchaeota; Candidatus Altiarchaeia; Candidatus Altarchaeales; unclassified Candidatus Altiarchaeales; Candidatus Altiarchaeales archaeon WOR_SM1_79
GCA_001723845.1_ASM172384v1_genomic.fna	1849261	Archaea; Nanobdellati; Candidatus Altarchaeota; Candidatus Altiarchaeia; Candidatus Altarchaeales; unclassified Candidatus Altiarchaeales; Candidatus Altiarchaeales archaeon WOR_SM1_SCG
GCA_001723855.1_ASM172385v1_genomic.fna	1849364	Archaea; Nanobdellati; Candidatus Altarchaeota; Candidatus Altiarchaeia; Candidatus Altarchaeales; unclassified Candidatus Altiarchaeales; Candidatus Altiarchaeales archaeon WOR_SM1_86-2
GCA_001726015.1_ASM172601v1_genomic.fna	1884871	Archaea; Methanobacteriati; Methanobacteriota; Stenosarchaea group; Methanomicrobia; Methanosarcinales; Methanosarcinaceae; Methanohalophilus; unclassified Methanohalophilus; Methanohalophilus sp. 2-GBenrich
GCA_001729285.1_ASM172928v1_genomic.fna	1860100	Archaea; Methanobacteriati; Methanobacteriota; Methanomada group; Methanobacteria; Methanobacteriales; Methanobacteriaceae; Methanobacterium; unclassified Methanobacterium; Methanobacterium sp. A39
GCA_001729375.1_ASM172937v1_genomic.fna	1860098	Archaea; Methanobacteriati; Methanobacteriota; Stenosarchaea group; Methanomicrobia; Methanosarcinales; Methanosarcinaceae; Methanosarcina; unclassified Methanosarcina; Methanosarcina sp. A14
GCA_001729385.1_ASM172938v1_genomic.fna	1860099	Archaea; Methanobacteriati; Methanobacteriota; Methanomada group; Methanobacteria; Methanobacteriales; Methanobacteriaceae; Methanobrevibacter; unclassified Methanobrevibacter; Methanobrevibacter sp. A27
GCA_001729395.1_ASM172939v1_genomic.fna	1860157	Archaea; Methanobacteriati; Methanobacteriota; Methanomada group; Methanobacteria; Methanobacteriales; Methanobacteriaceae; Methanosphaera; unclassified Methanosphaera; Methanosphaera sp. A6
GCA_001742785.1_ASM174278v1_genomic.fna	1878999	Archaea; Nanobdellati; Candidatus Altarchaeota; Candidatus Altiarchaeia; Candidatus Altarchaeales; unclassified Candidatus Altiarchaeales; Candidatus Altiarchaeales archaeon IMC4
GCA_001748385.1_ASM174838v1_genomic.fna	867917	Archaea; Thermoproteati; Thermoproteota; Thermoprotei; Thermoproteales; Thermoproteaceae; Vulcanisaeta; Vulcanisaeta thermophila
GCA_001761425.1_ASM176142v1_genomic.fna	1737403	Archaea; Methanobacteriati; Methanobacteriota; Stenosarchaea group; Candidatus Nanohaloarchaea; unclassified Candidatus Nanohaloarchaea; Nanohaloarchaea archaeon SG9
GCA_001766815.1_ASM176681v1_genomic.fna	1838285	Archaea; Methanobacteriati; Methanobacteriota; Stenosarchaea group; Methanomicrobia; Methanosarcinales; Methanosarcinales incertae sedis; ANME-2 cluster; Candidatus Syntrophoarchaeum; Candidatus Syntrophoarchaeum caldarius
GCA_001766825.1_ASM176682v1_genomic.fna	1839936	Archaea; Methanobacteriati; Methanobacteriota; Stenosarchaea group; Methanomicrobia; Methanosarcinales; Methanosarcinales incertae sedis; ANME-2 cluster; Candidatus Syntrophoarchaeum; Candidatus Syntrophoarchaeum butanivorans
GCA_001767315.1_ASM176731v1_genomic.fna	1873524	Archaea; Methanobacteriati; Methanobacteriota; Stenosarchaea group; Halobacteria; Halobacteriales; Halobacteriaceae; Halodesulfurarchaeum; Halodesulfurarchaeum formicicum
GCA_001768965.1_ASM176896v1_genomic.fna	1797286	Archaea; unclassified Archaea; archaeon RBG_16_50_20
GCA_001774235.1_ASM177423v1_genomic.fna	1797378	Archaea; Thermoproteati; Candidatus Bathyarchaeota; unclassified Candidatus Bathyarchaeota; Candidatus Bathyarchaeota archaeon RBG_13_46_16b
GCA_001774245.1_ASM177424v1_genomic.fna	1797379	Archaea; Thermoproteati; Candidatus Bathyarchaeota; unclassified Candidatus Bathyarchaeota; Candidatus Bathyarchaeota archaeon RBG_13_52_12
GCA_001775955.1_ASM177595v1_genomic.fna	1797377	Archaea; Thermoproteati; Candidatus Bathyarchaeota; unclassified Candidatus Bathyarchaeota; Candidatus Bathyarchaeota archaeon RBG_13_38_9
GCA_001775965.1_ASM177596v1_genomic.fna	1797380	Archaea; Thermoproteati; Candidatus Bathyarchaeota; unclassified Candidatus Bathyarchaeota; Candidatus Bathyarchaeota archaeon RBG_13_60_20
GCA_001775995.1_ASM177599v1_genomic.fna	1797381	Archaea; Thermoproteati; Candidatus Bathyarchaeota; unclassified Candidatus Bathyarchaeota; Candidatus Bathyarchaeota archaeon RBG_16_48_13
GCA_001776015.1_ASM177601v1_genomic.fna	1797382	Archaea; Thermoproteati; Candidatus Bathyarchaeota; unclassified Candidatus Bathyarchaeota; Candidatus Bathyarchaeota archaeon RBG_16_57_9
GCA_001784635.1_ASM178463v1_genomic.fna	1801633	Archaea; Nanobdellati; Candidatus Micrarchaeota; unclassified Candidatus Micrarchaeota; Candidatus Micrarchaeota archaeon RBG_16_49_10
GCA_001786395.1_ASM178639v1_genomic.fna	1801881	Archaea; Nanobdellati; Candidatus Pacearchaeota; Candidatus Pacearchaeota archaeon RBG_13_36_9
GCA_001786415.1_ASM178641v1_genomic.fna	1801883	Archaea; Nanobdellati; Candidatus Pacearchaeota; Candidatus Pacearchaeota archaeon RBG_19FT_COMBO_34_9
GCA_001786425.1_ASM178642v1_genomic.fna	1801882	Archaea; Nanobdellati; Candidatus Pacearchaeota; Candidatus Pacearchaeota archaeon RBG_16_35_8
GCA_001786585.1_ASM178658v1_genomic.fna	1801632	Archaea; Nanobdellati; Candidatus Micrarchaeota; unclassified Candidatus Micrarchaeota; Candidatus Micrarchaeota archaeon RBG_16_36_9
GCA_001787285.1_ASM178728v1_genomic.fna	1801880	Archaea; Nanobdellati; Candidatus Pacearchaeota; Candidatus Pacearchaeota archaeon RBG_13_33_26
GCA_001791825.1_ASM179182v1_genomic.fna	1802470	Archaea; Nanobdellati; Candidatus Woesearchaeota; Candidatus Woesearchaeota archaeon RBG_13_36_6
GCA_001800665.1_ASM180066v1_genomic.fna	1797976	Archaea; Methanobacteriati; Methanobacteriota; unclassified Methanobacteriota; Euryarchaeota archaeon RBG_13_31_8
GCA_001800675.1_ASM180067v1_genomic.fna	1797977	Archaea; Methanobacteriati; Methanobacteriota; unclassified Methanobacteriota; Euryarchaeota archaeon RBG_13_57_23
GCA_001800715.1_ASM180071v1_genomic.fna	1797978	Archaea; Methanobacteriati; Methanobacteriota; unclassified Methanobacteriota; Euryarchaeota archaeon RBG_13_61_15
GCA_001800735.1_ASM180073v1_genomic.fna	1797979	Archaea; Methanobacteriati; Methanobacteriota; unclassified Methanobacteriota; Euryarchaeota archaeon RBG_16_62_10
GCA_001800745.1_ASM180074v1_genomic.fna	1797980	Archaea; Methanobacteriati; Methanobacteriota; unclassified Methanobacteriota; Euryarchaeota archaeon RBG_16_67_27
GCA_001800755.1_ASM180075v1_genomic.fna	1797981	Archaea; Methanobacteriati; Methanobacteriota; unclassified Methanobacteriota; Euryarchaeota archaeon RBG_16_68_12
GCA_001800795.1_ASM180079v1_genomic.fna	1797982	Archaea; Methanobacteriati; Methanobacteriota; unclassified Methanobacteriota; Euryarchaeota archaeon RBG_16_68_13
GCA_001800815.1_ASM180081v1_genomic.fna	1797983	Archaea; Methanobacteriati; Methanobacteriota; unclassified Methanobacteriota; Euryarchaeota archaeon RBG_19FT_COMBO_56_21
GCA_001800825.1_ASM180082v1_genomic.fna	1797984	Archaea; Methanobacteriati; Methanobacteriota; unclassified Methanobacteriota; Euryarchaeota archaeon RBG_19FT_COMBO_69_17
GCA_001830115.1_ASM183011v1_genomic.fna	1802371	Archaea; Thermoproteati; Nitrososphaerota; unclassified Nitrososphaerota; Thaumarchaeota archaeon RBG_16_49_8
GCA_001856825.1_amd_i-plasma_genomic.fna	667138	Archaea; Methanobacteriati; Thermoplasmatota; Thermoplasmata; Thermoplasmatales; unclassified Thermoplasmatales; Thermoplasmatales archaeon I-plasma
GCA_001856845.1_amd_g-plasma_genomic.fna	261391	Archaea; Methanobacteriati; Thermoplasmatota; Thermoplasmata; Thermoplasmatales; unclassified Thermoplasmatales; Thermoplasmatales archaeon Gpl
GCA_001861355.1_ASM186135v1_genomic.fna	1869245	Archaea; Methanobacteriati; Methanobacteriota; Stenosarchaea group; Halobacteria; Halobacteriales; Natrialbaceae; Natrialba; unclassified Natrialba; Natrialba sp. SSL1
GCA_001870125.1_ASM187012v1_genomic.fna	1826872	Archaea; Thermoproteati; Nitrososphaerota; Nitrososphaeria; Nitrososphaerales; Nitrososphaeraceae; Candidatus Nitrosocosmicus; Candidatus Nitrosocosmicus hydrocola
GCA_001871415.1_ASM187141v1_genomic.fna	1805424	Archaea; Nanobdellati; Candidatus Woesearchaeota; Candidatus Woesearchaeota archaeon CG1_02_57_44
GCA_001871475.1_ASM187147v1_genomic.fna	1805247	Archaea; Nanobdellati; Candidatus Micrarchaeota; unclassified Candidatus Micrarchaeota; Candidatus Micrarchaeota archaeon CG1_02_47_40
GCA_001871495.1_ASM187149v1_genomic.fna	1805249	Archaea; Nanobdellati; Candidatus Micrarchaeota; unclassified Candidatus Micrarchaeota; Candidatus Micrarchaeota archaeon CG1_02_51_15
GCA_001871535.1_ASM187153v1_genomic.fna	1805248	Archaea; Nanobdellati; Candidatus Micrarchaeota; unclassified Candidatus Micrarchaeota; Candidatus Micrarchaeota archaeon CG1_02_49_24
GCA_001871595.1_ASM187159v1_genomic.fna	1805250	Archaea; Nanobdellati; Candidatus Micrarchaeota; unclassified Candidatus Micrarchaeota; Candidatus Micrarchaeota archaeon CG1_02_55_22
GCA_001871605.1_ASM187160v1_genomic.fna	1805251	Archaea; Nanobdellati; Candidatus Micrarchaeota; unclassified Candidatus Micrarchaeota; Candidatus Micrarchaeota archaeon CG1_02_55_41
GCA_001871655.1_ASM187165v1_genomic.fna	1805252	Archaea; Nanobdellati; Candidatus Micrarchaeota; unclassified Candidatus Micrarchaeota; Candidatus Micrarchaeota archaeon CG1_02_60_51
GCA_001872125.1_ASM187212v1_genomic.fna	1805293	Archaea; Nanobdellati; Candidatus Pacearchaeota; Candidatus Pacearchaeota archaeon CG1_02_30_18
GCA_001872145.1_ASM187214v1_genomic.fna	1805294	Archaea; Nanobdellati; Candidatus Pacearchaeota; Candidatus Pacearchaeota archaeon CG1_02_31_27
GCA_001872185.1_ASM187218v1_genomic.fna	1805296	Archaea; Nanobdellati; Candidatus Pacearchaeota; Candidatus Pacearchaeota archaeon CG1_02_32_21
GCA_001872315.1_ASM187231v1_genomic.fna	1805298	Archaea; Nanobdellati; Candidatus Pacearchaeota; Candidatus Pacearchaeota archaeon CG1_02_39_14
GCA_001872325.1_ASM187232v1_genomic.fna	1805297	Archaea; Nanobdellati; Candidatus Pacearchaeota; Candidatus Pacearchaeota archaeon CG1_02_35_32
GCA_001872765.1_ASM187276v1_genomic.fna	1805422	Archaea; Nanobdellati; Candidatus Woesearchaeota; Candidatus Woesearchaeota archaeon CG1_02_33_12
GCA_001872795.1_ASM187279v1_genomic.fna	1805295	Archaea; Nanobdellati; Candidatus Pacearchaeota; Candidatus Pacearchaeota archaeon CG1_02_32_132
GCA_001872825.1_ASM187282v1_genomic.fna	1805423	Archaea; Nanobdellati; Candidatus Woesearchaeota; Candidatus Woesearchaeota archaeon CG1_02_47_18
GCA_001872885.1_ASM187288v1_genomic.fna	1805398	Archaea; unclassified Archaea; archaeon CG2_30_31_98
GCA_001873845.1_ASM187384v1_genomic.fna	1803514	Archaea; Nanobdellati; Candidatus Altarchaeota; Candidatus Altiarchaeia; Candidatus Altarchaeales; Candidatus Altarchaeaceae; Candidatus Altarchaeum; unclassified Candidatus Altarchaeum; Candidatus Altarchaeum sp. CG2_30_32_3053
GCA_001873985.1_ASM187398v1_genomic.fna	1803500	Archaea; Nanobdellati; Candidatus Aenigmatarchaeota; unclassified Candidatus Aenigmatarchaeota; Candidatus Aenigmarchaeota archaeon CG1_02_38_14
GCA_001875355.1_ASM187535v1_genomic.fna	1888997	Archaea; Methanobacteriati; Thermoplasmatota; Thermoplasmata; Candidatus Thermoprofundales; Marine Group III euryarchaeote CG-Epi3
GCA_001875365.1_ASM187536v1_genomic.fna	1888998	Archaea; Methanobacteriati; Thermoplasmatota; Thermoplasmata; Candidatus Thermoprofundales; Marine Group III euryarchaeote CG-Epi4
GCA_001875375.1_ASM187537v1_genomic.fna	1889000	Archaea; Methanobacteriati; Thermoplasmatota; Thermoplasmata; Candidatus Thermoprofundales; Marine Group III euryarchaeote CG-Epi6
GCA_001875425.1_ASM187542v1_genomic.fna	1889001	Archaea; Methanobacteriati; Thermoplasmatota; Thermoplasmata; Candidatus Thermoprofundales; Marine Group III euryarchaeote CG-Bathy1
GCA_001875445.1_ASM187544v1_genomic.fna	1889002	Archaea; Methanobacteriati; Thermoplasmatota; Thermoplasmata; Candidatus Thermoprofundales; Marine Group III euryarchaeote CG-Bathy2
GCA_001875455.1_ASM187545v1_genomic.fna	1888999	Archaea; Methanobacteriati; Thermoplasmatota; Thermoplasmata; Candidatus Thermoprofundales; Marine Group III euryarchaeote CG-Epi5
GCA_001875465.1_ASM187546v1_genomic.fna	1888996	Archaea; Methanobacteriati; Thermoplasmatota; Thermoplasmata; Candidatus Thermoprofundales; Marine Group III euryarchaeote CG-Epi2
GCA_001886955.1_ASM188695v1_genomic.fna	1873524	Archaea; Methanobacteriati; Methanobacteriota; Stenosarchaea group; Halobacteria; Halobacteriales; Halobacteriaceae; Halodesulfurarchaeum; Halodesulfurarchaeum formicicum
GCA_001889985.1_ASM188998v1_genomic.fna	662757	Archaea; Nanobdellati; Candidatus Micrarchaeota; Candidatus Micrarchaeia; Candidatus Micrarchaeales; Candidatus Micrarchaeaceae; Candidatus Micrarchaeum; Candidatus Micrarchaeum acidiphilum
GCA_001896515.1_ASM189651v1_genomic.fna	1531428	Archaea; Nanobdellati; Candidatus Micrarchaeota; Candidatus Micrarchaeia; Candidatus Micrarchaeales; Candidatus Micrarchaeaceae; Candidatus Micrarchaeum; unclassified Candidatus Micrarchaeum; Candidatus Micrarchaeum sp. AZ1
GCA_001896715.1_ASM189671v1_genomic.fna	1918499	Archaea; Methanobacteriati; Methanobacteriota; Stenosarchaea group; Methanomicrobia; Methanomicrobiales; Methanomicrobiaceae; Methanoculleus; unclassified Methanoculleus; Methanoculleus sp. EBM-46
GCA_001896725.1_ASM189672v1_genomic.fna	1918501	Archaea; Methanobacteriati; Methanobacteriota; Stenosarchaea group; Methanomicrobia; Methanosarcinales; Methanosarcinaceae; Methanococcoides; unclassified Methanococcoides; Methanococcoides sp. EBM-47
GCA_001914355.1_ASM191435v1_genomic.fna	1927150	Archaea; Thermoproteati; Nitrososphaerota; unclassified Nitrososphaerota; Thaumarchaeota archaeon BIN5
GCA_001914405.1_ASM191440v1_genomic.fna	1903181	Archaea; Methanobacteriati; Methanobacteriota; Methanonatronarchaeia; Methanonatronarchaeales; Methanonatronarchaeaceae; Candidatus Methanohalarchaeum; Candidatus Methanohalarchaeum thermophilum
GCA_001915065.1_ASM191506v1_genomic.fna	1805020	Archaea; unclassified Archaea; archaeon 13_2_20CM_2_53_6
GCA_001915075.1_ASM191507v1_genomic.fna	1805019	Archaea; unclassified Archaea; archaeon 13_2_20CM_2_52_21
GCA_001917505.1_ASM191750v1_genomic.fna	1805393	Archaea; Thermoproteati; Nitrososphaerota; unclassified Nitrososphaerota; Thaumarchaeota archaeon 13_1_40CM_38_12
GCA_001917865.1_ASM191786v1_genomic.fna	1805054	Archaea; Thermoproteati; Nitrososphaerota; Nitrososphaeria; Nitrososphaerales; Nitrososphaeraceae; Nitrososphaera; unclassified Nitrososphaera; Candidatus Nitrososphaera sp. 13_1_40CM_48_12
GCA_001917965.1_ASM191796v1_genomic.fna	1805396	Archaea; Thermoproteati; Nitrososphaerota; unclassified Nitrososphaerota; Thaumarchaeota archaeon 13_1_40CM_4_48_7
GCA_001917995.1_ASM191799v1_genomic.fna	1805394	Archaea; Thermoproteati; Nitrososphaerota; unclassified Nitrososphaerota; Thaumarchaeota archaeon 13_1_40CM_4_38_7
GCA_001918315.1_ASM191831v1_genomic.fna	1805017	Archaea; unclassified Archaea; archaeon 13_1_40CM_4_53_4
GCA_001918455.1_ASM191845v1_genomic.fna	1805392	Archaea; Thermoproteati; Nitrososphaerota; unclassified Nitrososphaerota; Thaumarchaeota archaeon 13_1_40CM_3_50_5
GCA_001918475.1_ASM191847v1_genomic.fna	1805390	Archaea; Thermoproteati; Nitrososphaerota; unclassified Nitrososphaerota; Thaumarchaeota archaeon 13_1_40CM_3_38_6
GCA_001918715.1_ASM191871v1_genomic.fna	1805098	Archaea; Thermoproteati; Thermoproteota; unclassified Thermoproteota; Crenarchaeota archaeon 13_1_40CM_3_53_5
GCA_001918735.1_ASM191873v1_genomic.fna	1805097	Archaea; Thermoproteati; Thermoproteota; unclassified Thermoproteota; Crenarchaeota archaeon 13_1_40CM_3_52_4
GCA_001918745.1_ASM191874v1_genomic.fna	1805096	Archaea; Thermoproteati; Thermoproteota; unclassified Thermoproteota; Crenarchaeota archaeon 13_1_40CM_3_52_17
GCA_001918765.1_ASM191876v1_genomic.fna	1805095	Archaea; Thermoproteati; Thermoproteota; unclassified Thermoproteota; Crenarchaeota archaeon 13_1_40CM_3_52_10
GCA_001918945.1_ASM191894v1_genomic.fna	1805388	Archaea; Thermoproteati; Nitrososphaerota; unclassified Nitrososphaerota; Thaumarchaeota archaeon 13_1_40CM_2_39_7
GCA_001918975.1_ASM191897v1_genomic.fna	1805386	Archaea; Thermoproteati; Nitrososphaerota; unclassified Nitrososphaerota; Thaumarchaeota archaeon 13_1_40CM_2_39_13_2
GCA_001918995.1_ASM191899v1_genomic.fna	1805385	Archaea; Thermoproteati; Nitrososphaerota; unclassified Nitrososphaerota; Thaumarchaeota archaeon 13_1_40CM_2_39_13_1
GCA_001919175.1_ASM191917v1_genomic.fna	1805092	Archaea; Thermoproteati; Thermoproteota; unclassified Thermoproteota; Crenarchaeota archaeon 13_1_40CM_2_52_14
GCA_001919275.1_ASM191927v1_genomic.fna	1805014	Archaea; unclassified Archaea; archaeon 13_1_40CM_2_52_4
GCA_001919285.1_ASM191928v1_genomic.fna	1805013	Archaea; unclassified Archaea; archaeon 13_1_40CM_2_52_13
GCA_001919295.1_ASM191929v1_genomic.fna	1805387	Archaea; Thermoproteati; Nitrososphaerota; unclassified Nitrososphaerota; Thaumarchaeota archaeon 13_1_40CM_2_39_4
GCA_001919675.1_ASM191967v1_genomic.fna	1805012	Archaea; unclassified Archaea; archaeon 13_1_20CM_52_20
GCA_001919915.1_ASM191991v1_genomic.fna	1805139	Archaea; Methanobacteriati; Methanobacteriota; unclassified Methanobacteriota; Euryarchaeota archaeon 13_1_20CM_4_64_14
GCA_001920395.1_ASM192039v1_genomic.fna	1805383	Archaea; Thermoproteati; Nitrososphaerota; unclassified Nitrososphaerota; Thaumarchaeota archaeon 13_1_20CM_2_39_20
GCA_001920405.1_ASM192040v1_genomic.fna	1805382	Archaea; Thermoproteati; Nitrososphaerota; unclassified Nitrososphaerota; Thaumarchaeota archaeon 13_1_20CM_2_39_11
GCA_001920445.1_ASM192044v1_genomic.fna	1805380	Archaea; Thermoproteati; Nitrososphaerota; unclassified Nitrososphaerota; Thaumarchaeota archaeon 13_1_20CM_2_38_5
GCA_001920565.1_ASM192056v1_genomic.fna	1805135	Archaea; Methanobacteriati; Methanobacteriota; unclassified Methanobacteriota; Euryarchaeota archaeon 13_1_20CM_2_64_92
GCA_001920575.1_ASM192057v1_genomic.fna	1805094	Archaea; Thermoproteati; Thermoproteota; unclassified Thermoproteota; Crenarchaeota archaeon 13_1_20CM_2_53_14
GCA_001920635.1_ASM192063v1_genomic.fna	1805093	Archaea; Thermoproteati; Thermoproteota; unclassified Thermoproteota; Crenarchaeota archaeon 13_1_20CM_2_51_8
GCA_001920655.1_ASM192065v1_genomic.fna	1805008	Archaea; unclassified Archaea; archaeon 13_1_20CM_2_54_9
GCA_001920715.1_ASM192071v1_genomic.fna	1805007	Archaea; unclassified Archaea; archaeon 13_1_20CM_2_51_12
GCA_001940645.1_ASM194064v1_genomic.fna	1841598	Archaea; Promethearchaeati; Candidatus Heimdallarchaeota; unclassified Candidatus Heimdallarchaeota; Candidatus Heimdallarchaeota archaeon LC_3
GCA_001940655.1_ASM194065v1_genomic.fna	1849166	Archaea; Promethearchaeati; Promethearchaeota; unclassified Promethearchaeota; Promethearchaeota archaeon CR_4
GCA_001940665.1_ASM194066v1_genomic.fna	1841599	Archaea; Promethearchaeati; Candidatus Odinarchaeota; Candidatus Odinarchaeia; Candidatus Odinarchaeales; Candidatus Odinarchaeaceae; Candidatus Odinarchaeum; Candidatus Odinarchaeum yellowstonii
GCA_001940705.1_ASM194070v1_genomic.fna	1837170	Archaea; Promethearchaeati; Candidatus Thorarchaeota; unclassified Candidatus Thorarchaeota; Candidatus Thorarchaeota archaeon AB_25
GCA_001940725.1_ASM194072v1_genomic.fna	1841597	Archaea; Promethearchaeati; Candidatus Heimdallarchaeota; unclassified Candidatus Heimdallarchaeota; Candidatus Heimdallarchaeota archaeon LC_2
GCA_001940755.1_ASM194075v1_genomic.fna	1841596	Archaea; Promethearchaeati; Candidatus Heimdallarchaeota; unclassified Candidatus Heimdallarchaeota; Candidatus Heimdallarchaeota archaeon AB_125
GCA_001940805.1_ASM194080v1_genomic.fna	1930022	Archaea; Methanobacteriati; Methanobacteriota; Stenosarchaea group; Methanomicrobia; Methanomicrobiales; Methanocorpusculaceae; unclassified Methanocorpusculaceae; Methanocorpusculaceae archaeon Phil4
GCA_001950595.1_ASM195059v1_genomic.fna	1906246	Archaea; Methanobacteriati; Methanobacteriota; Stenosarchaea group; Halobacteria; Halobacteriales; Haloarculaceae; Halosegnis; Halosegnis longus	Merged into 2216012
GCA_001971705.1_ASM197170v1_genomic.fna	588898	Archaea; Methanobacteriati; Methanobacteriota; Stenosarchaea group; Halobacteria; Halobacteriales; Natrialbaceae; Natronorubrum; Natronorubrum daqingense
GCA_001989615.1_ASM198961v1_genomic.fna	1932360	Archaea; Methanobacteriati; Methanobacteriota; Stenosarchaea group; Halobacteria; Halobacteriales; Haloarculaceae; Halorientalis; unclassified Halorientalis; Halorientalis sp. IM1011
GCA_002009955.1_ASM200995v1_genomic.fna	1935113	Archaea; Thermoproteati; Candidatus Bathyarchaeota; unclassified Candidatus Bathyarchaeota; Candidatus Bathyarchaeota archaeon JdFR-05
GCA_002009965.1_ASM200996v1_genomic.fna	1935054	Archaea; Methanobacteriati; Methanobacteriota; Methanomada group; Methanococci; Methanococcales; Methanococcaceae; Methanothermococcus; unclassified Methanothermococcus; Methanothermococcus sp. JdFR-03
GCA_002009975.1_ASM200997v1_genomic.fna	1935003	Archaea; Methanobacteriati; Methanobacteriota; Thermococci; Thermococcales; Thermococcaceae; Thermococcus; unclassified Thermococcus; Thermococcus sp. JdFR-02
GCA_002009985.1_ASM200998v1_genomic.fna	1935118	Archaea; Thermoproteati; Candidatus Bathyarchaeota; Candidatus Bathyarchaeia; Candidatus Hecatellales; Candidatus Hecatellaceae; Candidatus Hecatella; Candidatus Hecatella orcuttiae	Merged into 1935119
GCA_002010045.1_ASM201004v1_genomic.fna	1934979	Archaea; Methanobacteriati; Methanobacteriota; Archaeoglobi; Archaeoglobales; Archaeoglobaceae; Archaeoglobus; unclassified Archaeoglobus; Archaeoglobus sp. JdFR-22
GCA_002010065.1_ASM201006v1_genomic.fna	1935127	Archaea; Archaea incertae sedis; Candidatus Hydrothermarchaeota; Candidatus Hydrothermarchaeota incertae sedis; Candidatus Pyrohabitans; Candidatus Pyrohabitans jungbluthii
GCA_002010075.1_ASM201007v1_genomic.fna	1935140	Archaea; Methanobacteriati; Methanobacteriota; Stenosarchaea group; Methanomicrobia; unclassified Methanomicrobia; Methanomicrobia archaeon JdFR-19
GCA_002010115.1_ASM201011v1_genomic.fna	1934983	Archaea; Methanobacteriati; Methanobacteriota; Archaeoglobi; Archaeoglobales; Archaeoglobaceae; Archaeoglobus; unclassified Archaeoglobus; Archaeoglobus sp. JdFR-26
GCA_002010125.1_ASM201012v1_genomic.fna	1934980	Archaea; Methanobacteriati; Methanobacteriota; Archaeoglobi; Archaeoglobales; Archaeoglobaceae; Archaeoglobus; unclassified Archaeoglobus; Archaeoglobus sp. JdFR-23
GCA_002010155.1_ASM201015v1_genomic.fna	1934988	Archaea; Methanobacteriati; Methanobacteriota; Archaeoglobi; Archaeoglobales; Archaeoglobaceae; Archaeoglobus; unclassified Archaeoglobus; Archaeoglobus sp. JdFR-31
GCA_002010165.1_ASM201016v1_genomic.fna	1934987	Archaea; Methanobacteriati; Methanobacteriota; Archaeoglobi; Archaeoglobales; Archaeoglobaceae; Archaeoglobus; unclassified Archaeoglobus; Archaeoglobus sp. JdFR-30
GCA_002010195.1_ASM201019v1_genomic.fna	1934989	Archaea; Methanobacteriati; Methanobacteriota; Archaeoglobi; Archaeoglobales; Archaeoglobaceae; Archaeoglobus; unclassified Archaeoglobus; Archaeoglobus sp. JdFR-32
GCA_002010215.1_ASM201021v1_genomic.fna	1934994	Archaea; Methanobacteriati; Methanobacteriota; Archaeoglobi; Archaeoglobales; Archaeoglobaceae; Archaeoglobus; unclassified Archaeoglobus; Archaeoglobus sp. JdFR-37
GCA_002010225.1_ASM201022v1_genomic.fna	1934993	Archaea; Methanobacteriati; Methanobacteriota; Archaeoglobi; Archaeoglobales; Archaeoglobaceae; Archaeoglobus; unclassified Archaeoglobus; Archaeoglobus sp. JdFR-36
GCA_002010275.1_ASM201027v1_genomic.fna	1934997	Archaea; Methanobacteriati; Methanobacteriota; Archaeoglobi; Archaeoglobales; Archaeoglobaceae; Archaeoglobus; unclassified Archaeoglobus; Archaeoglobus sp. JdFR-40
GCA_002010285.1_ASM201028v1_genomic.fna	1934998	Archaea; Methanobacteriati; Methanobacteriota; Archaeoglobi; Archaeoglobales; Archaeoglobaceae; Archaeoglobus; unclassified Archaeoglobus; Archaeoglobus sp. JdFR-41
GCA_002010295.1_ASM201029v1_genomic.fna	1934996	Archaea; Methanobacteriati; Methanobacteriota; Archaeoglobi; Archaeoglobales; Archaeoglobaceae; Archaeoglobus; unclassified Archaeoglobus; Archaeoglobus sp. JdFR-39
GCA_002010305.1_ASM201030v1_genomic.fna	1935016	Archaea; Methanobacteriati; Methanobacteriota; Archaeoglobi; unclassified Archaeoglobi; Archaeoglobi archaeon JdFR-42
GCA_002010375.1_ASM201037v1_genomic.fna	1935017	Archaea; Methanobacteriati; Thermoplasmatota; DHVE2 group; Candidatus Aciduliprofundum; unclassified Aciduliprofundum; Aciduliprofundum sp. JdFR-44
GCA_002010885.1_ASM201088v1_genomic.fna	1935111	Archaea; Thermoproteati; Candidatus Bathyarchaeota; unclassified Candidatus Bathyarchaeota; Candidatus Bathyarchaeota archaeon JdFR-01
GCA_002010925.1_ASM201092v1_genomic.fna	1935112	Archaea; Thermoproteati; Candidatus Bathyarchaeota; unclassified Candidatus Bathyarchaeota; Candidatus Bathyarchaeota archaeon JdFR-04
GCA_002010955.1_ASM201095v1_genomic.fna	1935114	Archaea; Thermoproteati; Candidatus Bathyarchaeota; unclassified Candidatus Bathyarchaeota; Candidatus Bathyarchaeota archaeon JdFR-06
GCA_002010975.1_ASM201097v1_genomic.fna	1935115	Archaea; Thermoproteati; Candidatus Bathyarchaeota; unclassified Candidatus Bathyarchaeota; Candidatus Bathyarchaeota archaeon JdFR-07
GCA_002010995.1_ASM201099v1_genomic.fna	1935116	Archaea; Thermoproteati; Candidatus Bathyarchaeota; unclassified Candidatus Bathyarchaeota; Candidatus Bathyarchaeota archaeon JdFR-08
GCA_002011005.1_ASM201100v1_genomic.fna	1935117	Archaea; Thermoproteati; Candidatus Bathyarchaeota; unclassified Candidatus Bathyarchaeota; Candidatus Bathyarchaeota archaeon JdFR-09
GCA_002011035.1_ASM201103v1_genomic.fna	1935119	Archaea; Thermoproteati; Candidatus Bathyarchaeota; Candidatus Bathyarchaeia; Candidatus Hecatellales; Candidatus Hecatellaceae; Candidatus Hecatella; Candidatus Hecatella orcuttiae
GCA_002011055.1_ASM201105v1_genomic.fna	1935132	Archaea; Thermoproteati; Thermoproteota; unclassified Thermoproteota; Crenarchaeota archaeon JdFR-12
GCA_002011075.1_ASM201107v1_genomic.fna	1935120	Archaea; Thermoproteati; Candidatus Geothermarchaeota; Candidatus Geothermarchaeales; Candidatus Geothermarchaeales incertae sedis; Candidatus Scotarchaeum; Candidatus Scotarchaeum otlingeri
GCA_002011085.1_ASM201108v1_genomic.fna	1935121	Archaea; Thermoproteati; Candidatus Geothermarchaeota; Candidatus Geothermarchaeales; Candidatus Geothermarchaeaceae; Candidatus Geothermarchaeum; Candidatus Geothermarchaeum rappei
GCA_002011115.1_ASM201111v1_genomic.fna	1935128	Archaea; Archaea incertae sedis; Candidatus Hydrothermarchaeota; Candidatus Hydrothermarchaeota incertae sedis; Candidatus Pyrohabitans; unclassified Candidatus Pyrohabitans; Candidatus Pyrohabitans sp. JdFR-17
GCA_002011125.1_ASM201112v1_genomic.fna	1935129	Archaea; Archaea incertae sedis; Candidatus Hydrothermarchaeota; Candidatus Hydrothermarchaeia; Candidatus Hydrothermarchaeales; Candidatus Hydrothermarchaeaceae; Candidatus Hydrothermarchaeum; Candidatus Hydrothermarchaeum profundi
GCA_002011155.1_ASM201115v1_genomic.fna	1935138	Archaea; Methanobacteriati; Methanobacteriota; Archaeoglobi; Candidatus Mnemosynellales; Candidatus Mnemosynellaceae; Candidatus Mnemosynella; Candidatus Mnemosynella biddleae	Merged into 1935139
GCA_002011165.1_ASM201116v1_genomic.fna	1935139	Archaea; Methanobacteriati; Methanobacteriota; Archaeoglobi; Candidatus Mnemosynellales; Candidatus Mnemosynellaceae; Candidatus Mnemosynella; Candidatus Mnemosynella biddleae
GCA_002011195.1_ASM201119v1_genomic.fna	1934982	Archaea; Methanobacteriati; Methanobacteriota; Archaeoglobi; Archaeoglobales; Archaeoglobaceae; Archaeoglobus; unclassified Archaeoglobus; Archaeoglobus sp. JdFR-25
GCA_002011215.1_ASM201121v1_genomic.fna	1934981	Archaea; Methanobacteriati; Methanobacteriota; Archaeoglobi; Archaeoglobales; Archaeoglobaceae; Archaeoglobus; unclassified Archaeoglobus; Archaeoglobus sp. JdFR-24
GCA_002011235.1_ASM201123v1_genomic.fna	1934984	Archaea; Methanobacteriati; Methanobacteriota; Archaeoglobi; Archaeoglobales; Archaeoglobaceae; Archaeoglobus; unclassified Archaeoglobus; Archaeoglobus sp. JdFR-27
GCA_002011245.1_ASM201124v1_genomic.fna	1934985	Archaea; Methanobacteriati; Methanobacteriota; Archaeoglobi; Archaeoglobales; Archaeoglobaceae; Archaeoglobus; unclassified Archaeoglobus; Archaeoglobus sp. JdFR-28
GCA_002011255.1_ASM201125v1_genomic.fna	1934986	Archaea; Methanobacteriati; Methanobacteriota; Archaeoglobi; Archaeoglobales; Archaeoglobaceae; Archaeoglobus; unclassified Archaeoglobus; Archaeoglobus sp. JdFR-29
GCA_002011295.1_ASM201129v1_genomic.fna	1934991	Archaea; Methanobacteriati; Methanobacteriota; Archaeoglobi; Archaeoglobales; Archaeoglobaceae; Archaeoglobus; unclassified Archaeoglobus; Archaeoglobus sp. JdFR-34
GCA_002011315.1_ASM201131v1_genomic.fna	1934992	Archaea; Methanobacteriati; Methanobacteriota; Archaeoglobi; Archaeoglobales; Archaeoglobaceae; Archaeoglobus; unclassified Archaeoglobus; Archaeoglobus sp. JdFR-35
GCA_002011335.1_ASM201133v1_genomic.fna	1934995	Archaea; Methanobacteriati; Methanobacteriota; Archaeoglobi; Archaeoglobales; Archaeoglobaceae; Archaeoglobus; unclassified Archaeoglobus; Archaeoglobus sp. JdFR-38
GCA_002011355.1_ASM201135v1_genomic.fna	1935152	Archaea; Methanobacteriati; Thermoplasmatota; Thermoplasmata; Thermoplasmatales; unclassified Thermoplasmatales; Thermoplasmatales archaeon JdFR-43
GCA_002011395.1_ASM201139v1_genomic.fna	1935018	Archaea; Methanobacteriati; Thermoplasmatota; DHVE2 group; Candidatus Aciduliprofundum; unclassified Aciduliprofundum; Aciduliprofundum sp. JdFR-45
GCA_002025255.1_ASM202525v1_genomic.fna	1853690	Archaea; Methanobacteriati; Methanobacteriota; Stenosarchaea group; Halobacteria; Halobacteriales; Haloferacaceae; Halolamina; unclassified Halolamina; Halolamina sp. CBA1230
GCA_002067005.1_ASM206700v1_genomic.fna	1811728	Archaea; Methanobacteriati; Thermoplasmatota; Thermoplasmata; Methanomassiliicoccales; unclassified Methanomassiliicoccales; Methanomassiliicoccales archaeon PtaB.Bin215
GCA_002067035.1_ASM206703v1_genomic.fna	1811680	Archaea; Methanobacteriati; Methanobacteriota; Stenosarchaea group; Methanomicrobia; Methanomicrobiales; Methanoregulaceae; Methanoregula; unclassified Methanoregula; Methanoregula sp. PtaB.Bin085
GCA_002067045.1_ASM206704v1_genomic.fna	1811727	Archaea; Methanobacteriati; Thermoplasmatota; Thermoplasmata; Methanomassiliicoccales; unclassified Methanomassiliicoccales; Methanomassiliicoccales archaeon PtaB.Bin134
GCA_002067065.1_ASM206706v1_genomic.fna	1811674	Archaea; Methanobacteriati; Methanobacteriota; Methanomada group; Methanobacteria; Methanobacteriales; Methanobacteriaceae; Methanobacterium; unclassified Methanobacterium; Methanobacterium sp. PtaB.Bin024
GCA_002067095.1_ASM206709v1_genomic.fna	1811721	Archaea; Methanobacteriati; Methanobacteriota; Stenosarchaea group; Methanomicrobia; Methanomicrobiales; Methanoregulaceae; unclassified Methanoregulaceae; Methanoregulaceae archaeon PtaB.Bin056
GCA_002067115.1_ASM206711v1_genomic.fna	1811720	Archaea; Methanobacteriati; Methanobacteriota; Stenosarchaea group; Methanomicrobia; Methanomicrobiales; Methanoregulaceae; unclassified Methanoregulaceae; Methanoregulaceae archaeon PtaB.Bin009
GCA_002067155.1_ASM206715v1_genomic.fna	1811723	Archaea; Methanobacteriati; Methanobacteriota; Stenosarchaea group; Methanomicrobia; Methanomicrobiales; Methanoregulaceae; unclassified Methanoregulaceae; Methanoregulaceae archaeon PtaB.Bin152
GCA_002067265.1_ASM206726v1_genomic.fna	1811678	Archaea; Methanobacteriati; Methanobacteriota; Stenosarchaea group; Methanomicrobia; Methanosarcinales; Methanosarcinaceae; Methanomethylovorans; unclassified Methanomethylovorans; Methanomethylovorans sp. PtaU1.Bin073
GCA_002067275.1_ASM206727v1_genomic.fna	1811679	Archaea; Methanobacteriati; Methanobacteriota; Stenosarchaea group; Methanomicrobia; Methanosarcinales; Methanosarcinaceae; Methanomethylovorans; unclassified Methanomethylovorans; Methanomethylovorans sp. PtaU1.Bin093
GCA_002067315.1_ASM206731v1_genomic.fna	1811677	Archaea; Methanobacteriati; Methanobacteriota; Stenosarchaea group; Methanomicrobia; Methanocellales; Methanocellaceae; Methanocella; unclassified Methanocella; Methanocella sp. PtaU1.Bin125
GCA_002067325.1_ASM206732v1_genomic.fna	1811675	Archaea; Methanobacteriati; Methanobacteriota; Methanomada group; Methanobacteria; Methanobacteriales; Methanobacteriaceae; Methanobacterium; unclassified Methanobacterium; Methanobacterium sp. PtaU1.Bin097
GCA_002067335.1_ASM206733v1_genomic.fna	1811724	Archaea; Methanobacteriati; Methanobacteriota; Stenosarchaea group; Methanomicrobia; Methanomicrobiales; Methanoregulaceae; unclassified Methanoregulaceae; Methanoregulaceae archaeon PtaU1.Bin059
GCA_002067365.1_ASM206736v1_genomic.fna	1811688	Archaea; Methanobacteriati; Methanobacteriota; Stenosarchaea group; Methanomicrobia; Methanotrichales; Methanotrichaceae; Methanothrix; unclassified Methanothrix; Methanosaeta sp. PtaU1.Bin060
GCA_002067485.1_ASM206748v1_genomic.fna	1811722	Archaea; Methanobacteriati; Methanobacteriota; Stenosarchaea group; Methanomicrobia; Methanomicrobiales; Methanoregulaceae; unclassified Methanoregulaceae; Methanoregulaceae archaeon PtaB.Bin108
GCA_002067495.1_ASM206749v1_genomic.fna	1811690	Archaea; Methanobacteriati; Methanobacteriota; Stenosarchaea group; Methanomicrobia; Methanotrichales; Methanotrichaceae; Methanothrix; unclassified Methanothrix; Methanosaeta sp. PtaB.Bin087
GCA_002067565.1_ASM206756v1_genomic.fna	1811676	Archaea; Methanobacteriati; Methanobacteriota; Methanomada group; Methanobacteria; Methanobacteriales; Methanobacteriaceae; Methanobacterium; unclassified Methanobacterium; Methanobacterium sp. PtaU1.Bin242
GCA_002067635.1_ASM206763v1_genomic.fna	1811729	Archaea; Methanobacteriati; Thermoplasmatota; Thermoplasmata; Methanomassiliicoccales; unclassified Methanomassiliicoccales; Methanomassiliicoccales archaeon PtaU1.Bin030
GCA_002067645.1_ASM206764v1_genomic.fna	1811681	Archaea; Methanobacteriati; Methanobacteriota; Stenosarchaea group; Methanomicrobia; Methanomicrobiales; Methanoregulaceae; Methanoregula; unclassified Methanoregula; Methanoregula sp. PtaU1.Bin006
GCA_002067665.1_ASM206766v1_genomic.fna	1811725	Archaea; Methanobacteriati; Methanobacteriota; Stenosarchaea group; Methanomicrobia; Methanomicrobiales; Methanoregulaceae; unclassified Methanoregulaceae; Methanoregulaceae archaeon PtaU1.Bin066
GCA_002067685.1_ASM206768v1_genomic.fna	1811726	Archaea; Methanobacteriati; Methanobacteriota; Stenosarchaea group; Methanomicrobia; Methanomicrobiales; Methanoregulaceae; unclassified Methanoregulaceae; Methanoregulaceae archaeon PtaU1.Bin222
GCA_002067705.1_ASM206770v1_genomic.fna	1811689	Archaea; Methanobacteriati; Methanobacteriota; Stenosarchaea group; Methanomicrobia; Methanotrichales; Methanotrichaceae; Methanothrix; unclassified Methanothrix; Methanosaeta sp. PtaU1.Bin112
GCA_002067725.1_ASM206772v1_genomic.fna	1811683	Archaea; Methanobacteriati; Methanobacteriota; Stenosarchaea group; Methanomicrobia; Methanotrichales; Methanotrichaceae; Methanothrix; unclassified Methanothrix; Methanosaeta sp. PtaB.Bin005
GCA_002067755.1_ASM206775v1_genomic.fna	1811684	Archaea; Methanobacteriati; Methanobacteriota; Stenosarchaea group; Methanomicrobia; Methanotrichales; Methanotrichaceae; Methanothrix; unclassified Methanothrix; Methanosaeta sp. PtaB.Bin018
GCA_002067795.1_ASM206779v1_genomic.fna	1811685	Archaea; Methanobacteriati; Methanobacteriota; Stenosarchaea group; Methanomicrobia; Methanotrichales; Methanotrichaceae; Methanothrix; unclassified Methanothrix; Methanosaeta sp. PtaB.Bin039
GCA_002067865.1_ASM206786v1_genomic.fna	1811730	Archaea; Methanobacteriati; Thermoplasmatota; Thermoplasmata; Methanomassiliicoccales; unclassified Methanomassiliicoccales; Methanomassiliicoccales archaeon PtaU1.Bin124
GCA_002067895.1_ASM206789v1_genomic.fna	1811682	Archaea; Methanobacteriati; Methanobacteriota; Stenosarchaea group; Methanomicrobia; Methanomicrobiales; Methanoregulaceae; Methanoregula; unclassified Methanoregula; Methanoregula sp. PtaU1.Bin051
GCA_002067905.1_ASM206790v1_genomic.fna	1811686	Archaea; Methanobacteriati; Methanobacteriota; Stenosarchaea group; Methanomicrobia; Methanotrichales; Methanotrichaceae; Methanothrix; unclassified Methanothrix; Methanosaeta sp. PtaU1.Bin016
GCA_002067935.1_ASM206793v1_genomic.fna	1811687	Archaea; Methanobacteriati; Methanobacteriota; Stenosarchaea group; Methanomicrobia; Methanotrichales; Methanotrichaceae; Methanothrix; unclassified Methanothrix; Methanosaeta sp. PtaU1.Bin028
GCA_002067955.1_ASM206795v1_genomic.fna	1811691	Archaea; Methanobacteriati; Methanobacteriota; Stenosarchaea group; Methanomicrobia; Methanotrichales; Methanotrichaceae; Methanothrix; unclassified Methanothrix; Methanosaeta sp. PtaU1.Bin055
GCA_002072215.1_ASM207221v1_genomic.fna	39441	Archaea; Methanobacteriati; Methanobacteriota; Methanomada group; Methanobacteria; Methanobacteriales; Methanobacteriaceae; Methanobrevibacter; Methanobrevibacter arboriphilus
GCA_002077075.2_ASM207707v2_genomic.fna	1650659	Archaea; Thermoproteati; Thermoproteota; Thermoprotei; Thermoproteales; Thermoproteaceae; Thermoproteus; unclassified Thermoproteus; Thermoproteus sp. CP80
GCA_002078205.2_ASM207820v2_genomic.fna	1650660	Archaea; Thermoproteati; Thermoproteota; Thermoprotei; Thermoproteales; Thermoproteaceae; Vulcanisaeta; unclassified Vulcanisaeta; Vulcanisaeta sp. EB80
GCA_002078355.1_ASM207835v1_genomic.fna	74969	Archaea; Methanobacteriati; Thermoplasmatota; Thermoplasmata; Thermoplasmatales; Ferroplasmaceae; Ferroplasma; Ferroplasma acidiphilum
GCA_002083985.1_ASM208398v1_genomic.fna	1933927	Archaea; Nanobdellati; Candidatus Altarchaeota; Candidatus Altiarchaeia; Candidatus Altarchaeales; unclassified Candidatus Altiarchaeales; Candidatus Altiarchaeales archaeon A3
GCA_002114285.1_ASM211428v1_genomic.fna	337243	Archaea; Methanobacteriati; Methanobacteriota; Stenosarchaea group; Halobacteria; Halobacteriales; Haloferacaceae; Halorubrum; Halorubrum ezzemoulense
GCA_002116695.1_ASM211669v1_genomic.fna	282676	Archaea; Thermoproteati; Thermoproteota; Thermoprotei; Sulfolobales; Sulfolobaceae; Acidianus; Acidianus manzaensis
GCA_002135045.1_ASM213504v1_genomic.fna	1855873	Archaea; Methanobacteriati; Methanobacteriota; Stenosarchaea group; Halobacteria; Halobacteriales; Haloferacaceae; Halorubrum; unclassified Halorubrum; Halorubrum sp. SD683
GCA_002153915.1_ASM215391v1_genomic.fna	1927129	Archaea; Methanobacteriati; Methanobacteriota; Methanonatronarchaeia; Methanonatronarchaeales; Methanonatronarchaeaceae; Methanonatronarchaeum; Methanonatronarchaeum thermophilum
GCA_002156705.1_ASM215670v1_genomic.fna	745377	Archaea; Methanobacteriati; Methanobacteriota; Stenosarchaea group; Halobacteria; Halobacteriales; Natrialbaceae; Natrarchaeobaculum; Natrarchaeobaculum aegyptiacum
GCA_002156965.1_ASM215696v1_genomic.fna	1898749	Archaea; Thermoproteati; Nitrososphaerota; Nitrososphaeria; Nitrosopumilales; Nitrosopumilaceae; Candidatus Nitrosomarinus; Candidatus Nitrosomarinus catalina
GCA_002168355.1_ASM216835v1_genomic.fna	1986695	Archaea; Methanobacteriati; Methanobacteriota; unclassified Methanobacteriota; Euryarchaeota archaeon TMED280
GCA_002168385.1_ASM216838v1_genomic.fna	1986694	Archaea; Methanobacteriati; Methanobacteriota; unclassified Methanobacteriota; Euryarchaeota archaeon TMED279
GCA_002168725.1_ASM216872v1_genomic.fna	1986692	Archaea; Methanobacteriati; Methanobacteriota; unclassified Methanobacteriota; Euryarchaeota archaeon TMED252
GCA_002168805.2_ASM216880v2_genomic.fna	1986691	Archaea; Methanobacteriati; Methanobacteriota; unclassified Methanobacteriota; Euryarchaeota archaeon TMED248
GCA_002169405.1_ASM216940v1_genomic.fna	1986693	Archaea; Methanobacteriati; Methanobacteriota; unclassified Methanobacteriota; Euryarchaeota archaeon TMED255
GCA_002169555.1_ASM216955v1_genomic.fna	1986690	Archaea; Methanobacteriati; Methanobacteriota; unclassified Methanobacteriota; Euryarchaeota archaeon TMED215
GCA_002170075.2_ASM217007v2_genomic.fna	1986686	Archaea; Methanobacteriati; Methanobacteriota; unclassified Methanobacteriota; Euryarchaeota archaeon TMED141
GCA_002170315.2_ASM217031v2_genomic.fna	1986698	Archaea; Methanobacteriati; Methanobacteriota; unclassified Methanobacteriota; Euryarchaeota archaeon TMED99
GCA_002170365.2_ASM217036v2_genomic.fna	1986696	Archaea; Methanobacteriati; Methanobacteriota; unclassified Methanobacteriota; Euryarchaeota archaeon TMED85
GCA_002170775.2_ASM217077v2_genomic.fna	1986689	Archaea; Methanobacteriati; Methanobacteriota; unclassified Methanobacteriota; Euryarchaeota archaeon TMED192
GCA_002170935.1_ASM217093v1_genomic.fna	1986687	Archaea; Methanobacteriati; Methanobacteriota; unclassified Methanobacteriota; Euryarchaeota archaeon TMED164
GCA_002171315.2_ASM217131v2_genomic.fna	1986683	Archaea; Methanobacteriati; Methanobacteriota; unclassified Methanobacteriota; Euryarchaeota archaeon TMED117
GCA_002171445.1_ASM217144v1_genomic.fna	1986697	Archaea; Methanobacteriati; Methanobacteriota; unclassified Methanobacteriota; Euryarchaeota archaeon TMED97
GCA_002172185.1_ASM217218v1_genomic.fna	1986688	Archaea; Methanobacteriati; Methanobacteriota; unclassified Methanobacteriota; Euryarchaeota archaeon TMED173
GCA_002172355.2_ASM217235v2_genomic.fna	1986685	Archaea; Methanobacteriati; Methanobacteriota; unclassified Methanobacteriota; Euryarchaeota archaeon TMED132
GCA_002172375.1_ASM217237v1_genomic.fna	1986684	Archaea; Methanobacteriati; Methanobacteriota; unclassified Methanobacteriota; Euryarchaeota archaeon TMED129
GCA_002172575.1_ASM217257v1_genomic.fna	1986682	Archaea; Methanobacteriati; Methanobacteriota; unclassified Methanobacteriota; Euryarchaeota archaeon TMED103
GCA_002176885.1_ASM217688v1_genomic.fna	1932700	Archaea; unclassified Archaea; archaeon D22
GCA_002177135.1_ASM217713v1_genomic.fna	253108	Archaea; Methanobacteriati; Methanobacteriota; Stenosarchaea group; Halobacteria; Halobacteriales; Natrialbaceae; Natronolimnobius; Natronolimnobius baerhuensis
GCA_002194565.1_Pdsh-A1.0_genomic.fna	1273541	Archaea; Thermoproteati; Thermoproteota; Thermoprotei; Desulfurococcales; Pyrodictiaceae; Pyrodictium; Pyrodictium delaneyi
GCA_002201895.1_ASM220189v1_genomic.fna	1937005	Archaea; Methanobacteriati; Methanobacteriota; Methanomada group; Methanopyri; Methanopyrales; Methanopyraceae; Methanopyrus; unclassified Methanopyrus; Methanopyrus sp. SNP6
GCA_002201915.1_ASM220191v1_genomic.fna	1937004	Archaea; Methanobacteriati; Methanobacteriota; Methanomada group; Methanopyri; Methanopyrales; Methanopyraceae; Methanopyrus; unclassified Methanopyrus; Methanopyrus sp. KOL6
GCA_002204655.1_ASM220465v1_genomic.fna	1961135	Archaea; Methanobacteriati; Thermoplasmatota; Thermoplasmata; Thermoplasmatales; Cuniculiplasmataceae; Cuniculiplasma; unclassified Cuniculiplasma; Cuniculiplasma sp. C_DKE
GCA_002204695.1_ASM220469v1_genomic.fna	1961137	Archaea; Methanobacteriati; Thermoplasmatota; Thermoplasmata; Thermoplasmatales; unclassified Thermoplasmatales; Thermoplasmatales archaeon ARMAN
GCA_002204705.1_ASM220470v1_genomic.fna	1961136	Archaea; Methanobacteriati; Thermoplasmatota; Thermoplasmata; Thermoplasmatales; unclassified Thermoplasmatales; Thermoplasmatales archaeon B_DKE
GCA_002208625.1_ASM220862v1_genomic.fna	387957	Archaea; Methanobacteriati; Methanobacteriota; Methanomada group; Methanobacteria; Methanobacteriales; Methanobacteriaceae; Methanobrevibacter; unclassified Methanobrevibacter; Methanobrevibacter sp. 87.7
GCA_002214165.1_ASM221416v1_genomic.fna	1920749	Archaea; Nanobdellati; Candidatus Micrarchaeota; Candidatus Mancarchaeum; Candidatus Mancarchaeum acidiphilum
GCA_002214365.1_ASM221436v1_genomic.fna	2264	Archaea; Methanobacteriati; Methanobacteriota; Thermococci; Thermococcales; Thermococcaceae; Thermococcus; Thermococcus celer
GCA_002214385.1_ASM221438v1_genomic.fna	71997	Archaea; Methanobacteriati; Methanobacteriota; Thermococci; Thermococcales; Thermococcaceae; Thermococcus; Thermococcus gorgonarius
GCA_002214465.1_ASM221446v1_genomic.fna	54077	Archaea; Methanobacteriati; Methanobacteriota; Thermococci; Thermococcales; Thermococcaceae; Thermococcus; Thermococcus barossii
GCA_002214485.1_ASM221448v1_genomic.fna	71998	Archaea; Methanobacteriati; Methanobacteriota; Thermococci; Thermococcales; Thermococcaceae; Thermococcus; Thermococcus pacificus
GCA_002214505.1_ASM221450v1_genomic.fna	72803	Archaea; Methanobacteriati; Methanobacteriota; Thermococci; Thermococcales; Thermococcaceae; Thermococcus; Thermococcus siculi
GCA_002214565.1_ASM221456v1_genomic.fna	187880	Archaea; Methanobacteriati; Methanobacteriota; Thermococci; Thermococcales; Thermococcaceae; Thermococcus; Thermococcus radiotolerans
GCA_002214605.1_ASM221460v1_genomic.fna	54262	Archaea; Methanobacteriati; Methanobacteriota; Thermococci; Thermococcales; Thermococcaceae; Thermococcus; Thermococcus chitonophagus
GCA_002215305.1_ASM221530v1_genomic.fna	2247	Archaea; Methanobacteriati; Methanobacteriota; Stenosarchaea group; Halobacteria; Halobacteriales; Haloferacaceae; Halorubrum; Halorubrum lacusprofundi
GCA_002243045.1_ASM224304v1_genomic.fna	1874706	Archaea; Methanobacteriati; Methanobacteriota; Stenosarchaea group; Methanomicrobia; Methanosarcinales; Methanosarcinaceae; Methanolobus; Methanolobus psychrotolerans
GCA_002252585.1_ASM225258v1_genomic.fna	2173	Archaea; Methanobacteriati; Methanobacteriota; Methanomada group; Methanobacteria; Methanobacteriales; Methanobacteriaceae; Methanobrevibacter; Methanobrevibacter smithii
GCA_002252725.1_ASM225272v1_genomic.fna	337243	Archaea; Methanobacteriati; Methanobacteriota; Stenosarchaea group; Halobacteria; Halobacteriales; Haloferacaceae; Halorubrum; Halorubrum ezzemoulense
GCA_002252735.1_ASM225273v1_genomic.fna	337243	Archaea; Methanobacteriati; Methanobacteriota; Stenosarchaea group; Halobacteria; Halobacteriales; Haloferacaceae; Halorubrum; Halorubrum ezzemoulense
GCA_002252745.1_ASM225274v1_genomic.fna	1383850	Archaea; Methanobacteriati; Methanobacteriota; Stenosarchaea group; Halobacteria; Halobacteriales; Haloferacaceae; Halorubrum; unclassified Halorubrum; Halorubrum sp. Ib24
GCA_002252755.1_ASM225275v1_genomic.fna	1480728	Archaea; Methanobacteriati; Methanobacteriota; Stenosarchaea group; Halobacteria; Halobacteriales; Haloferacaceae; Halorubrum; unclassified Halorubrum; Halorubrum sp. Hd13
GCA_002252805.1_ASM225280v1_genomic.fna	337243	Archaea; Methanobacteriati; Methanobacteriota; Stenosarchaea group; Halobacteria; Halobacteriales; Haloferacaceae; Halorubrum; Halorubrum ezzemoulense
GCA_002252815.1_ASM225281v1_genomic.fna	337243	Archaea; Methanobacteriati; Methanobacteriota; Stenosarchaea group; Halobacteria; Halobacteriales; Haloferacaceae; Halorubrum; Halorubrum ezzemoulense
GCA_002252835.1_ASM225283v1_genomic.fna	337243	Archaea; Methanobacteriati; Methanobacteriota; Stenosarchaea group; Halobacteria; Halobacteriales; Haloferacaceae; Halorubrum; Halorubrum ezzemoulense
GCA_002252875.1_ASM225287v1_genomic.fna	337243	Archaea; Methanobacteriati; Methanobacteriota; Stenosarchaea group; Halobacteria; Halobacteriales; Haloferacaceae; Halorubrum; Halorubrum ezzemoulense
GCA_002252895.1_ASM225289v1_genomic.fna	1383843	Archaea; Methanobacteriati; Methanobacteriota; Stenosarchaea group; Halobacteria; Halobacteriales; Haloferacaceae; Halorubrum; unclassified Halorubrum; Halorubrum sp. Eb13
GCA_002252925.1_ASM225292v1_genomic.fna	1383841	Archaea; Methanobacteriati; Methanobacteriota; Stenosarchaea group; Halobacteria; Halobacteriales; Haloferacaceae; Halorubrum; unclassified Halorubrum; Halorubrum sp. Ea8
GCA_002252935.1_ASM225293v1_genomic.fna	29283	Archaea; Methanobacteriati; Methanobacteriota; Stenosarchaea group; Halobacteria; Halobacteriales; Haloferacaceae; Halorubrum; Halorubrum distributum group; Halorubrum distributum
GCA_002252955.1_ASM225295v1_genomic.fna	1483400	Archaea; Methanobacteriati; Methanobacteriota; Stenosarchaea group; Halobacteria; Halobacteriales; Haloferacaceae; Halorubrum; unclassified Halorubrum; Halorubrum sp. E3
GCA_002252965.1_ASM225296v1_genomic.fna	1480718	Archaea; Methanobacteriati; Methanobacteriota; Stenosarchaea group; Halobacteria; Halobacteriales; Haloferacaceae; Halorubrum; unclassified Halorubrum; Halorubrum sp. Ea1
GCA_002252985.1_ASM225298v1_genomic.fna	1383851	Archaea; Methanobacteriati; Methanobacteriota; Stenosarchaea group; Halobacteria; Halobacteriales; Haloferacaceae; Halorubrum; Halorubrum halodurans
GCA_002254385.1_ASM225438v1_genomic.fna	2012524	Archaea; Methanobacteriati; Thermoplasmatota; Thermoplasmata; Thermoplasmatales; unclassified Thermoplasmatales; Thermoplasmatales archaeon ex4484_6
GCA_002254395.1_ASM225439v1_genomic.fna	2012516	Archaea; Nanobdellati; Candidatus Pacearchaeota; Candidatus Pacearchaeota archaeon ex4484_71
GCA_002254405.1_ASM225440v1_genomic.fna	2012508	Archaea; Nanobdellati; Candidatus Altarchaeota; Candidatus Altiarchaeia; Candidatus Altarchaeales; unclassified Candidatus Altiarchaeales; Candidatus Altiarchaeales archaeon ex4484_96
GCA_002254415.1_ASM225441v1_genomic.fna	2012504	Archaea; Nanobdellati; Candidatus Aenigmatarchaeota; unclassified Candidatus Aenigmatarchaeota; Candidatus Aenigmarchaeota archaeon ex4484_52
GCA_002254465.1_ASM225446v1_genomic.fna	2012520	Archaea; Thermoproteati; Thermoproteota; Thermoprotei; Desulfurococcales; unclassified Desulfurococcales; Desulfurococcales archaeon ex4484_42
GCA_002254475.1_ASM225447v1_genomic.fna	2012513	Archaea; Thermoproteati; Candidatus Bathyarchaeota; unclassified Candidatus Bathyarchaeota; Candidatus Bathyarchaeota archaeon ex4484_40
GCA_002254485.1_ASM225448v1_genomic.fna	2012522	Archaea; Methanobacteriati; Thermoplasmatota; Thermoplasmata; Thermoplasmatales; unclassified Thermoplasmatales; Thermoplasmatales archaeon ex4484_30
GCA_002254495.1_ASM225449v1_genomic.fna	2012514	Archaea; Nanobdellati; Candidatus Pacearchaeota; Candidatus Pacearchaeota archaeon ex4484_26
GCA_002254545.1_ASM225454v1_genomic.fna	2012503	Archaea; Nanobdellati; Candidatus Aenigmatarchaeota; unclassified Candidatus Aenigmatarchaeota; Candidatus Aenigmarchaeota archaeon ex4484_224
GCA_002254565.1_ASM225456v1_genomic.fna	2012506	Archaea; Nanobdellati; Candidatus Altarchaeota; Candidatus Altiarchaeia; Candidatus Altarchaeales; unclassified Candidatus Altiarchaeales; Candidatus Altiarchaeales archaeon ex4484_2
GCA_002254595.1_ASM225459v1_genomic.fna	2012526	Archaea; Thermoproteati; Thermoproteota; Thermoprotei; Thermofilales; Thermofilaceae; Thermofilum; unclassified Thermofilum; Thermofilum sp. ex4484_15
GCA_002254645.1_ASM225464v1_genomic.fna	2012527	Archaea; Thermoproteati; Thermoproteota; Thermoprotei; Thermofilales; Thermofilaceae; Thermofilum; unclassified Thermofilum; Thermofilum sp. ex4484_79
GCA_002254665.1_ASM225466v1_genomic.fna	2012521	Archaea; Thermoproteati; Thermoproteota; Thermoprotei; Desulfurococcales; unclassified Desulfurococcales; Desulfurococcales archaeon ex4484_58
GCA_002254685.1_ASM225468v1_genomic.fna	2012505	Archaea; Nanobdellati; Candidatus Aenigmatarchaeota; unclassified Candidatus Aenigmatarchaeota; Candidatus Aenigmarchaeota archaeon ex4484_56
GCA_002254705.1_ASM225470v1_genomic.fna	2012531	Archaea; Nanobdellati; Candidatus Woesearchaeota; Candidatus Woesearchaeota archaeon ex4484_78
GCA_002254745.1_ASM225474v1_genomic.fna	2012518	Archaea; Thermoproteati; Thermoproteota; Thermoprotei; Desulfurococcales; unclassified Desulfurococcales; Desulfurococcales archaeon ex4484_217_1
GCA_002254765.1_ASM225476v1_genomic.fna	2012523	Archaea; Methanobacteriati; Thermoplasmatota; Thermoplasmata; Thermoplasmatales; unclassified Thermoplasmatales; Thermoplasmatales archaeon ex4484_36
GCA_002254785.1_ASM225478v1_genomic.fna	2011131	Archaea; Methanobacteriati; Methanobacteriota; Stenosarchaea group; Methanomicrobia; Methanophagales; unclassified Methanophagales; ANME-1 cluster archaeon ex4572_4
GCA_002254805.1_ASM225480v1_genomic.fna	2012515	Archaea; Nanobdellati; Candidatus Pacearchaeota; Candidatus Pacearchaeota archaeon ex4484_31
GCA_002254825.2_ASM225482v2_genomic.fna	1978124	Archaea; Methanobacteriati; Methanobacteriota; Stenosarchaea group; Methanomicrobia; Methanosarcinales; Methanosarcinales incertae sedis; GOM Arc I cluster; unclassified GOM Arc I cluster; Methanosarcinales archaeon ex4572_44
GCA_002254865.1_ASM225486v1_genomic.fna	2012529	Archaea; Methanobacteriati; Methanobacteriota; Archaeoglobi; Archaeoglobales; unclassified Archaeoglobales; Archaeoglobales archaeon ex4484_92
GCA_002254885.1_ASM225488v1_genomic.fna	2012525	Archaea; Methanobacteriati; Thermoplasmatota; Thermoplasmata; Thermoplasmatales; unclassified Thermoplasmatales; Thermoplasmatales archaeon ex4572_165
GCA_002254895.1_ASM225489v1_genomic.fna	2012533	Archaea; Thermoproteati; Thermoproteota; Thermoprotei; unclassified Thermoprotei; Thermoprotei archaeon ex4572_64
GCA_002254905.1_ASM225490v1_genomic.fna	2012528	Archaea; Thermoproteati; Thermoproteota; Thermoprotei; Thermofilales; Thermofilaceae; Thermofilum; unclassified Thermofilum; Thermofilum sp. ex4484_82
GCA_002254945.1_ASM225494v1_genomic.fna	2012507	Archaea; Nanobdellati; Candidatus Altarchaeota; Candidatus Altiarchaeia; Candidatus Altarchaeales; unclassified Candidatus Altiarchaeales; Candidatus Altiarchaeales archaeon ex4484_43
GCA_002254965.1_ASM225496v1_genomic.fna	2012512	Archaea; Thermoproteati; Candidatus Bathyarchaeota; unclassified Candidatus Bathyarchaeota; Candidatus Bathyarchaeota archaeon ex4484_231
GCA_002254975.1_ASM225497v1_genomic.fna	2012511	Archaea; Thermoproteati; Candidatus Bathyarchaeota; Candidatus Bathyarchaeia; Candidatus Hecatellales; unclassified Candidatus Hecatellales; Candidatus Hecatellales archaeon ex4484_218
GCA_002254985.1_ASM225498v1_genomic.fna	2012519	Archaea; Thermoproteati; Thermoproteota; Thermoprotei; Desulfurococcales; unclassified Desulfurococcales; Desulfurococcales archaeon ex4484_217_2
GCA_002255025.1_ASM225502v1_genomic.fna	2012509	Archaea; Thermoproteati; Candidatus Bathyarchaeota; unclassified Candidatus Bathyarchaeota; Candidatus Bathyarchaeota archaeon ex4484_135
GCA_002255045.1_ASM225504v1_genomic.fna	2012510	Archaea; Thermoproteati; Candidatus Bathyarchaeota; unclassified Candidatus Bathyarchaeota; Candidatus Bathyarchaeota archaeon ex4484_205
GCA_002255055.1_ASM225505v1_genomic.fna	2012502	Archaea; Nanobdellati; Candidatus Aenigmatarchaeota; unclassified Candidatus Aenigmatarchaeota; Candidatus Aenigmarchaeota archaeon ex4484_14
GCA_002255065.1_ASM225506v1_genomic.fna	2012517	Archaea; Thermoproteati; Thermoproteota; Thermoprotei; Desulfurococcales; unclassified Desulfurococcales; Desulfurococcales archaeon ex4484_204
GCA_002255105.1_ASM225510v1_genomic.fna	2012532	Archaea; Thermoproteati; Nitrososphaerota; Nitrososphaerota incertae sedis; Candidatus Wolframiiraptoraceae; Candidatus Wolframiiraptor; unclassified Candidatus Wolframiiraptor; Candidatus Wolframiiraptor sp. EX4484-121
GCA_002255125.1_ASM225512v1_genomic.fna	1978125	Archaea; Methanobacteriati; Methanobacteriota; unclassified Methanobacteriota; Euryarchaeota archaeon ex4484_162
GCA_002255135.1_ASM225513v1_genomic.fna	1978123	Archaea; Methanobacteriati; Methanobacteriota; Stenosarchaea group; Methanomicrobia; Methanosarcinales; Methanosarcinales incertae sedis; GOM Arc I cluster; unclassified GOM Arc I cluster; Methanosarcinales archaeon ex4484_138
GCA_002255165.1_ASM225516v1_genomic.fna	1978126	Archaea; Methanobacteriati; Methanobacteriota; unclassified Methanobacteriota; Euryarchaeota archaeon ex4484_178
GCA_002256575.1_ASM225657v1_genomic.fna	1917473	Archaea; Methanobacteriati; Methanobacteriota; Stenosarchaea group; Methanomicrobia; Methanotrichales; Methanotrichaceae; Methanothrix; unclassified Methanothrix; Methanosaeta sp. NSM2
GCA_002256595.1_ASM225659v1_genomic.fna	1917472	Archaea; Methanobacteriati; Methanobacteriota; Stenosarchaea group; Methanomicrobia; Methanotrichales; Methanotrichaceae; Methanothrix; unclassified Methanothrix; Methanosaeta sp. NSP1
GCA_002256605.1_ASM225660v1_genomic.fna	1917475	Archaea; Methanobacteriati; Methanobacteriota; Stenosarchaea group; Methanomicrobia; Methanotrichales; Methanotrichaceae; Methanothrix; unclassified Methanothrix; Methanosaeta sp. ASP1-1
GCA_002256645.1_ASM225664v1_genomic.fna	1917476	Archaea; Methanobacteriati; Methanobacteriota; Stenosarchaea group; Methanomicrobia; Methanotrichales; Methanotrichaceae; Methanothrix; unclassified Methanothrix; Methanosaeta sp. ASP1-2
GCA_002256665.1_ASM225666v1_genomic.fna	1917477	Archaea; Methanobacteriati; Methanobacteriota; Stenosarchaea group; Methanomicrobia; Methanotrichales; Methanotrichaceae; Methanothrix; unclassified Methanothrix; Methanosaeta sp. ASM2
GCA_002256715.1_ASM225671v1_genomic.fna	1917474	Archaea; Methanobacteriati; Methanobacteriota; Stenosarchaea group; Methanomicrobia; Methanotrichales; Methanotrichaceae; Methanothrix; unclassified Methanothrix; Methanosaeta sp. ASO1
GCA_002287175.1_ASM228717v1_genomic.fna	2161	Archaea; Methanobacteriati; Methanobacteriota; Methanomada group; Methanobacteria; Methanobacteriales; Methanobacteriaceae; Methanobacterium; Methanobacterium bryantii
GCA_002287195.1_ASM228719v1_genomic.fna	1077256	Archaea; Methanobacteriati; Methanobacteriota; Methanomada group; Methanobacteria; Methanobacteriales; Methanobacteriaceae; Methanosphaera; Methanosphaera cuniculi
GCA_002287235.1_ASM228723v1_genomic.fna	1036679	Archaea; Methanobacteriati; Methanobacteriota; Stenosarchaea group; Methanomicrobia; Methanosarcinales; Methanosarcinaceae; Methanosarcina; Methanosarcina spelaei
GCA_002317795.1_ASM231779v1_genomic.fna	2026795	Archaea; Thermoproteati; Nitrososphaerota; unclassified Nitrososphaerota; Nitrososphaerota archaeon
GCA_002317805.1_ASM231780v1_genomic.fna	2026768	Archaea; Thermoproteati; Nitrososphaerota; Nitrososphaeria; Nitrosopumilales; unclassified Nitrosopumilales; Nitrosopumilales archaeon
GCA_002317815.1_ASM231781v1_genomic.fna	2026739	Archaea; Methanobacteriati; Methanobacteriota; unclassified Methanobacteriota; Methanobacteriota archaeon
GCA_002317825.1_ASM231782v1_genomic.fna	2026768	Archaea; Thermoproteati; Nitrososphaerota; Nitrososphaeria; Nitrosopumilales; unclassified Nitrosopumilales; Nitrosopumilales archaeon
GCA_002355635.1_ASM235563v1_genomic.fna	1048396	Archaea; Methanobacteriati; Methanobacteriota; Stenosarchaea group; Halobacteria; Halobacteriales; Haloferacaceae; Halopenitus; Halopenitus persicus
GCA_002355655.1_ASM235565v1_genomic.fna	29284	Archaea; Methanobacteriati; Methanobacteriota; Stenosarchaea group; Halobacteria; Halobacteriales; Haloferacaceae; Halorubrum; Halorubrum trapanicum
GCA_002356395.1_ASM235639v1_genomic.fna	2017966	Archaea; Methanobacteriati; Methanobacteriota; Methanomada group; Methanobacteria; Methanobacteriales; Methanobacteriaceae; Methanothermobacter; unclassified Methanothermobacter; Methanothermobacter sp. EMTCatA1
GCA_002379115.1_ASM237911v1_genomic.fna	335819	Archaea; Methanobacteriati; Methanobacteriota; Stenosarchaea group; Halobacteria; Halobacteriales; Haloferacaceae; Halorubrum; Halorubrum ezzemoulense	Merged into 337243
GCA_002412205.1_ASM241220v1_genomic.fna	2012530	Archaea; Thermoproteati; Candidatus Geothermarchaeota; unclassified Candidatus Geothermarchaeota; Candidatus Geothermarchaeota archaeon ex4572_27
GCA_002457145.1_ASM245714v1_genomic.fna	2007299	Archaea; Methanobacteriati; Thermoplasmatota; Candidatus Poseidoniia; Candidatus Poseidoniales; unclassified Candidatus Poseidoniales; Marine Group II euryarchaeote MED-G38
GCA_002457155.1_ASM245715v1_genomic.fna	2007296	Archaea; Methanobacteriati; Thermoplasmatota; Candidatus Poseidoniia; Candidatus Poseidoniales; unclassified Candidatus Poseidoniales; Marine Group II euryarchaeote MED-G35
GCA_002457195.1_ASM245719v1_genomic.fna	2007294	Archaea; Methanobacteriati; Thermoplasmatota; Candidatus Poseidoniia; Candidatus Poseidoniales; unclassified Candidatus Poseidoniales; Marine Group II euryarchaeote MED-G33
GCA_002457555.1_ASM245755v1_genomic.fna	2007298	Archaea; Methanobacteriati; Thermoplasmatota; Candidatus Poseidoniia; Candidatus Poseidoniales; unclassified Candidatus Poseidoniales; Marine Group II euryarchaeote MED-G37
GCA_002457595.1_ASM245759v1_genomic.fna	2007297	Archaea; Methanobacteriati; Thermoplasmatota; Candidatus Poseidoniia; Candidatus Poseidoniales; unclassified Candidatus Poseidoniales; Marine Group II euryarchaeote MED-G36
GCA_002457605.1_ASM245760v1_genomic.fna	2007295	Archaea; Methanobacteriati; Thermoplasmatota; Candidatus Poseidoniia; Candidatus Poseidoniales; unclassified Candidatus Poseidoniales; Marine Group II euryarchaeote MED-G34
GCA_002487355.1_ASM248735v1_genomic.fna	2035255	Archaea; Methanobacteriati; Methanobacteriota; Stenosarchaea group; Methanomicrobia; Methanosarcinales; Candidatus Methanoperedenaceae; Candidatus Methanoperedens; unclassified Candidatus Methanoperedens; Candidatus Methanoperedens sp. BLZ2
GCA_002490245.1_ASM249024v1_genomic.fna	2041147	Archaea; Thermoproteati; Candidatus Bathyarchaeota; unclassified Candidatus Bathyarchaeota; Candidatus Bathyarchaeota archaeon B24-2
GCA_002494485.1_ASM249448v1_genomic.fna	1915708	Archaea; Thermoproteati; Nitrososphaerota; Nitrososphaeria; Nitrososphaerales; unclassified Nitrososphaerales; Nitrososphaerales archaeon UBA213
GCA_002494495.1_ASM249449v1_genomic.fna	1915428	Archaea; Methanobacteriati; Methanobacteriota; Methanomada group; Methanobacteria; Methanobacteriales; Methanobacteriaceae; Methanobacterium; unclassified Methanobacterium; Methanobacterium sp. UBA294
GCA_002494525.1_ASM249452v1_genomic.fna	1917431	Archaea; unclassified Archaea; archaeon UBA490
GCA_002494545.1_ASM249454v1_genomic.fna	1915582	Archaea; Methanobacteriati; Methanobacteriota; Stenosarchaea group; Methanomicrobia; Methanosarcinales; Methanosarcinaceae; Methanosarcina; unclassified Methanosarcina; Methanosarcina sp. UBA363
GCA_002494565.1_ASM249456v1_genomic.fna	1915760	Archaea; Thermoproteati; Nitrososphaerota; unclassified Nitrososphaerota; Thaumarchaeota archaeon UBA57
GCA_002494585.1_ASM249458v1_genomic.fna	1915663	Archaea; Methanobacteriati; Thermoplasmatota; Thermoplasmata; Methanomassiliicoccales; Methanomassiliicoccaceae; unclassified Methanomassiliicoccaceae; Methanomassiliicoccaceae archaeon UBA409
GCA_002494605.1_ASM249460v1_genomic.fna	1915931	Archaea; Methanobacteriati; Thermoplasmatota; Candidatus Poseidoniia; Candidatus Poseidoniales; unclassified Candidatus Poseidoniales; Euryarchaeota archaeon UBA553
GCA_002494625.1_ASM249462v1_genomic.fna	1915567	Archaea; Methanobacteriati; Methanobacteriota; Archaeoglobi; Archaeoglobales; Archaeoglobaceae; Archaeoglobus; unclassified Archaeoglobus; Archaeoglobus sp. UBA234
GCA_002494645.1_ASM249464v1_genomic.fna	1915864	Archaea; Methanobacteriati; Thermoplasmatota; Candidatus Poseidoniia; Candidatus Poseidoniales; unclassified Candidatus Poseidoniales; Euryarchaeota archaeon UBA256
GCA_002494665.1_ASM249466v1_genomic.fna	1915568	Archaea; Methanobacteriati; Methanobacteriota; Archaeoglobi; Archaeoglobales; Archaeoglobaceae; Archaeoglobus; unclassified Archaeoglobus; Archaeoglobus sp. UBA236
GCA_002494685.1_ASM249468v1_genomic.fna	1915983	Archaea; Methanobacteriati; Thermoplasmatota; Candidatus Poseidoniia; Candidatus Poseidoniales; unclassified Candidatus Poseidoniales; Euryarchaeota archaeon UBA90
GCA_002494705.1_ASM249470v1_genomic.fna	1915529	Archaea; Methanobacteriati; Thermoplasmatota; Thermoplasmata; Methanomassiliicoccales; Methanomassiliicoccaceae; Methanomassiliicoccus; unclassified Methanomassiliicoccus; Methanomassiliicoccus sp. UBA238
GCA_002494725.1_ASM249472v1_genomic.fna	1915571	Archaea; Methanobacteriati; Methanobacteriota; Archaeoglobi; Archaeoglobales; Archaeoglobaceae; Geoglobus; unclassified Geoglobus; Geoglobus sp. UBA235
GCA_002494745.1_ASM249474v1_genomic.fna	1915695	Archaea; Methanobacteriati; Methanobacteriota; Stenosarchaea group; Methanomicrobia; Methanotrichales; Methanotrichaceae; unclassified Methanotrichaceae; Methanotrichaceae archaeon UBA116
GCA_002494765.1_ASM249476v1_genomic.fna	1915761	Archaea; Methanobacteriati; Methanobacteriota; unclassified Methanobacteriota; Euryarchaeota archaeon UBA186
GCA_002494785.1_ASM249478v1_genomic.fna	1915619	Archaea; Methanobacteriati; Methanobacteriota; Methanomada group; Methanobacteria; Methanobacteriales; Methanobacteriaceae; unclassified Methanobacteriaceae; Methanobacteriaceae archaeon UBA117
GCA_002494795.1_ASM249479v1_genomic.fna	1915627	Archaea; Methanobacteriati; Methanobacteriota; Stenosarchaea group; Methanomicrobia; Methanocellales; Methanocellaceae; unclassified Methanocellaceae; Methanococcaceae archaeon UBA115
GCA_002494805.1_ASM249480v1_genomic.fna	1915673	Archaea; Methanobacteriati; Thermoplasmatota; Thermoplasmata; Methanomassiliicoccales; Methanomassiliicoccaceae; unclassified Methanomassiliicoccaceae; Methanomassiliicoccaceae archaeon UBA482
GCA_002494845.1_ASM249484v1_genomic.fna	1915591	Archaea; Methanobacteriati; Methanobacteriota; Stenosarchaea group; Methanomicrobia; Methanosarcinales; Methanosarcinaceae; Methanosarcina; unclassified Methanosarcina; Methanosarcina sp. UBA43
GCA_002494865.1_ASM249486v1_genomic.fna	1915926	Archaea; Methanobacteriati; Thermoplasmatota; Candidatus Poseidoniia; Candidatus Poseidoniales; unclassified Candidatus Poseidoniales; Euryarchaeota archaeon UBA548
GCA_002494895.1_ASM249489v1_genomic.fna	1915599	Archaea; Thermoproteati; Nitrososphaerota; Nitrososphaeria; Nitrososphaerales; Nitrososphaeraceae; Nitrososphaera; unclassified Nitrososphaera; Nitrososphaera sp. UBA210
GCA_002494905.1_ASM249490v1_genomic.fna	1915905	Archaea; Methanobacteriati; Thermoplasmatota; Candidatus Poseidoniia; Candidatus Poseidoniales; unclassified Candidatus Poseidoniales; Euryarchaeota archaeon UBA498
GCA_002494945.1_ASM249494v1_genomic.fna	1915657	Archaea; Methanobacteriati; Thermoplasmatota; Thermoplasmata; Methanomassiliicoccales; Methanomassiliicoccaceae; unclassified Methanomassiliicoccaceae; Methanomassiliicoccaceae archaeon UBA396
GCA_002494965.1_ASM249496v1_genomic.fna	1915904	Archaea; Methanobacteriati; Thermoplasmatota; Candidatus Poseidoniia; Candidatus Poseidoniales; unclassified Candidatus Poseidoniales; Euryarchaeota archaeon UBA497
GCA_002494975.1_ASM249497v1_genomic.fna	1915934	Archaea; Methanobacteriati; Thermoplasmatota; Candidatus Poseidoniia; Candidatus Poseidoniales; unclassified Candidatus Poseidoniales; Euryarchaeota archaeon UBA556
GCA_002494985.1_ASM249498v1_genomic.fna	1915598	Archaea; Thermoproteati; Nitrososphaerota; Nitrososphaeria; Nitrosopumilales; Nitrosopumilaceae; Nitrosopumilus; unclassified Nitrosopumilus; Nitrosopumilus sp. UBA527
GCA_002495025.1_ASM249502v1_genomic.fna	1915617	Archaea; Thermoproteati; Thermoproteota; Thermoprotei; Desulfurococcales; Desulfurococcaceae; unclassified Desulfurococcaceae; Desulfurococcaceae archaeon UBA285
GCA_002495045.1_ASM249504v1_genomic.fna	1915884	Archaea; Methanobacteriati; Thermoplasmatota; Candidatus Poseidoniia; Candidatus Poseidoniales; unclassified Candidatus Poseidoniales; Euryarchaeota archaeon UBA41
GCA_002495055.1_ASM249505v1_genomic.fna	1915545	Archaea; Methanobacteriati; Methanobacteriota; Stenosarchaea group; Methanomicrobia; Methanomicrobiales; Methanoregulaceae; Methanoregula; unclassified Methanoregula; Methanoregula sp. UBA247
GCA_002495065.1_ASM249506v1_genomic.fna	1915553	Archaea; Methanobacteriati; Methanobacteriota; Stenosarchaea group; Methanomicrobia; Methanomicrobiales; Methanoregulaceae; Methanoregula; unclassified Methanoregula; Methanoregula sp. UBA471
GCA_002495105.1_ASM249510v1_genomic.fna	1915790	Archaea; Methanobacteriati; Thermoplasmatota; Candidatus Poseidoniia; Candidatus Poseidoniales; unclassified Candidatus Poseidoniales; Euryarchaeota archaeon UBA11
GCA_002495125.1_ASM249512v1_genomic.fna	1915655	Archaea; Methanobacteriati; Thermoplasmatota; Thermoplasmata; Methanomassiliicoccales; Methanomassiliicoccaceae; unclassified Methanomassiliicoccaceae; Methanomassiliicoccaceae archaeon UBA387
GCA_002495135.1_ASM249513v1_genomic.fna	1915602	Archaea; Thermoproteati; Nitrososphaerota; Nitrososphaeria; Nitrososphaerales; Nitrososphaeraceae; Nitrososphaera; unclassified Nitrososphaera; Nitrososphaera sp. UBA239
GCA_002495165.1_ASM249516v1_genomic.fna	1915825	Archaea; Methanobacteriati; Thermoplasmatota; Candidatus Poseidoniia; Candidatus Poseidoniales; unclassified Candidatus Poseidoniales; Euryarchaeota archaeon UBA18
GCA_002495185.1_ASM249518v1_genomic.fna	1915751	Archaea; Methanobacteriati; Thermoplasmatota; Thermoplasmata; unclassified Thermoplasmata; Thermoplasmata archaeon UBA184
GCA_002495205.1_ASM249520v1_genomic.fna	1915756	Archaea; Thermoproteati; Nitrososphaerota; unclassified Nitrososphaerota; Thaumarchaeota archaeon UBA183
GCA_002495225.1_ASM249522v1_genomic.fna	1915693	Archaea; Methanobacteriati; Methanobacteriota; Stenosarchaea group; Methanomicrobia; Methanomicrobiales; Methanoregulaceae; unclassified Methanoregulaceae; Methanoregulaceae archaeon UBA288
GCA_002495235.1_ASM249523v1_genomic.fna	1915766	Archaea; Methanobacteriati; Methanobacteriota; unclassified Methanobacteriota; Euryarchaeota archaeon UBA287
GCA_002495245.1_ASM249524v1_genomic.fna	1915911	Archaea; Methanobacteriati; Thermoplasmatota; Candidatus Poseidoniia; Candidatus Poseidoniales; unclassified Candidatus Poseidoniales; Euryarchaeota archaeon UBA503
GCA_002495285.1_ASM249528v1_genomic.fna	1915897	Archaea; Methanobacteriati; Thermoplasmatota; Candidatus Poseidoniia; Candidatus Poseidoniales; unclassified Candidatus Poseidoniales; Euryarchaeota archaeon UBA485
GCA_002495305.1_ASM249530v1_genomic.fna	1915772	Archaea; Methanobacteriati; Thermoplasmatota; Thermoplasmata; Candidatus Thermoprofundales; Euryarchaeota archaeon UBA139
GCA_002495315.1_ASM249531v1_genomic.fna	1915753	Archaea; Thermoproteati; Nitrososphaerota; unclassified Nitrososphaerota; Thaumarchaeota archaeon UBA141
GCA_002495325.1_ASM249532v1_genomic.fna	1915676	Archaea; Methanobacteriati; Thermoplasmatota; Thermoplasmata; Methanomassiliicoccales; Methanomassiliicoccaceae; unclassified Methanomassiliicoccaceae; Methanomassiliicoccaceae archaeon UBA593
GCA_002495365.1_ASM249536v1_genomic.fna	1915460	Archaea; Methanobacteriati; Methanobacteriota; Methanomada group; Methanobacteria; Methanobacteriales; Methanobacteriaceae; Methanobacterium; unclassified Methanobacterium; Methanobacterium sp. UBA405
GCA_002495385.1_ASM249538v1_genomic.fna	1915830	Archaea; Methanobacteriati; Thermoplasmatota; Candidatus Poseidoniia; Candidatus Poseidoniales; unclassified Candidatus Poseidoniales; Euryarchaeota archaeon UBA191
GCA_002495395.1_ASM249539v1_genomic.fna	1915820	Archaea; Methanobacteriati; Thermoplasmatota; Candidatus Poseidoniia; Candidatus Poseidoniales; unclassified Candidatus Poseidoniales; Euryarchaeota archaeon UBA174
GCA_002495405.1_ASM249540v1_genomic.fna	1915813	Archaea; Methanobacteriati; Thermoplasmatota; Candidatus Poseidoniia; Candidatus Poseidoniales; unclassified Candidatus Poseidoniales; Euryarchaeota archaeon UBA15
GCA_002495445.1_ASM249544v1_genomic.fna	1915435	Archaea; Methanobacteriati; Methanobacteriota; Methanomada group; Methanobacteria; Methanobacteriales; Methanobacteriaceae; Methanobacterium; unclassified Methanobacterium; Methanobacterium sp. UBA311
GCA_002495465.1_ASM249546v1_genomic.fna	1917433	Archaea; unclassified Archaea; archaeon UBA55
GCA_002495485.1_ASM249548v1_genomic.fna	1915989	Archaea; Thermoproteati; Candidatus Bathyarchaeota; unclassified Candidatus Bathyarchaeota; Candidatus Bathyarchaeota archaeon UBA185
GCA_002495495.1_ASM249549v1_genomic.fna	1915656	Archaea; Methanobacteriati; Thermoplasmatota; Thermoplasmata; Methanomassiliicoccales; Methanomassiliicoccaceae; unclassified Methanomassiliicoccaceae; Methanomassiliicoccaceae archaeon UBA394
GCA_002495525.1_ASM249552v1_genomic.fna	1915981	Archaea; Methanobacteriati; Thermoplasmatota; Candidatus Poseidoniia; Candidatus Poseidoniales; unclassified Candidatus Poseidoniales; Euryarchaeota archaeon UBA89
GCA_002495535.1_ASM249553v1_genomic.fna	1915885	Archaea; Methanobacteriati; Thermoplasmatota; Candidatus Poseidoniia; Candidatus Poseidoniales; unclassified Candidatus Poseidoniales; Euryarchaeota archaeon UBA433
GCA_002495565.1_ASM249556v1_genomic.fna	1915584	Archaea; Methanobacteriati; Methanobacteriota; Stenosarchaea group; Methanomicrobia; Methanosarcinales; Methanosarcinaceae; Methanosarcina; unclassified Methanosarcina; Methanosarcina sp. UBA376
GCA_002495575.1_ASM249557v1_genomic.fna	1915600	Archaea; Thermoproteati; Nitrososphaerota; Nitrososphaeria; Nitrososphaerales; Nitrososphaeraceae; Nitrososphaera; unclassified Nitrososphaera; Nitrososphaera sp. UBA216
GCA_002495585.1_ASM249558v1_genomic.fna	1915530	Archaea; Methanobacteriati; Thermoplasmatota; Thermoplasmata; Methanomassiliicoccales; Methanomassiliicoccaceae; Methanomassiliicoccus; unclassified Methanomassiliicoccus; Methanomassiliicoccus sp. UBA292
GCA_002495625.1_ASM249562v1_genomic.fna	1915451	Archaea; Methanobacteriati; Methanobacteriota; Methanomada group; Methanobacteria; Methanobacteriales; Methanobacteriaceae; Methanobacterium; unclassified Methanobacterium; Methanobacterium sp. UBA375
GCA_002495645.1_ASM249564v1_genomic.fna	1915927	Archaea; Methanobacteriati; Thermoplasmatota; Candidatus Poseidoniia; Candidatus Poseidoniales; unclassified Candidatus Poseidoniales; Euryarchaeota archaeon UBA549
GCA_002495665.1_ASM249566v1_genomic.fna	1915653	Archaea; Methanobacteriati; Thermoplasmatota; Thermoplasmata; Methanomassiliicoccales; Methanomassiliicoccaceae; unclassified Methanomassiliicoccaceae; Methanomassiliicoccaceae archaeon UBA378
GCA_002495675.1_ASM249567v1_genomic.fna	1915828	Archaea; Methanobacteriati; Thermoplasmatota; Candidatus Poseidoniia; Candidatus Poseidoniales; unclassified Candidatus Poseidoniales; Euryarchaeota archaeon UBA182
GCA_002495685.1_ASM249568v1_genomic.fna	1915486	Archaea; Methanobacteriati; Methanobacteriota; Methanomada group; Methanobacteria; Methanobacteriales; Methanobacteriaceae; Methanobrevibacter; unclassified Methanobrevibacter; Methanobrevibacter sp. UBA412
GCA_002495725.1_ASM249572v1_genomic.fna	1915589	Archaea; Methanobacteriati; Methanobacteriota; Stenosarchaea group; Methanomicrobia; Methanosarcinales; Methanosarcinaceae; Methanosarcina; unclassified Methanosarcina; Methanosarcina sp. UBA411
GCA_002495735.1_ASM249573v1_genomic.fna	1915920	Archaea; Methanobacteriati; Thermoplasmatota; Candidatus Poseidoniia; Candidatus Poseidoniales; unclassified Candidatus Poseidoniales; Euryarchaeota archaeon UBA54
GCA_002495765.1_ASM249576v1_genomic.fna	1915976	Archaea; Methanobacteriati; Thermoplasmatota; Candidatus Poseidoniia; Candidatus Poseidoniales; unclassified Candidatus Poseidoniales; Euryarchaeota archaeon UBA84
GCA_002495775.1_ASM249577v1_genomic.fna	1915544	Archaea; Methanobacteriati; Methanobacteriota; Stenosarchaea group; Methanomicrobia; Methanomicrobiales; Methanoregulaceae; Methanoregula; unclassified Methanoregula; Methanoregula sp. UBA244
GCA_002495805.1_ASM249580v1_genomic.fna	1915463	Archaea; Methanobacteriati; Methanobacteriota; Methanomada group; Methanobacteria; Methanobacteriales; Methanobacteriaceae; Methanobacterium; unclassified Methanobacterium; Methanobacterium sp. UBA419
GCA_002495815.1_ASM249581v1_genomic.fna	1915946	Archaea; Methanobacteriati; Thermoplasmatota; Candidatus Poseidoniia; Candidatus Poseidoniales; unclassified Candidatus Poseidoniales; Euryarchaeota archaeon UBA595
GCA_002495845.1_ASM249584v1_genomic.fna	1915604	Archaea; Thermoproteati; Thermoproteota; Thermoprotei; Sulfolobales; Sulfolobaceae; Sulfolobus; unclassified Sulfolobus; Sulfolobus sp. UBA167
GCA_002495855.1_ASM249585v1_genomic.fna	1915852	Archaea; Methanobacteriati; Thermoplasmatota; Candidatus Poseidoniia; Candidatus Poseidoniales; unclassified Candidatus Poseidoniales; Euryarchaeota archaeon UBA228
GCA_002495905.1_ASM249590v1_genomic.fna	1915758	Archaea; Thermoproteati; Nitrososphaerota; unclassified Nitrososphaerota; Thaumarchaeota archaeon UBA223
GCA_002495925.1_ASM249592v1_genomic.fna	1915782	Archaea; Methanobacteriati; Thermoplasmatota; Candidatus Poseidoniia; Candidatus Poseidoniales; unclassified Candidatus Poseidoniales; Euryarchaeota archaeon UBA101
GCA_002495945.1_ASM249594v1_genomic.fna	1915805	Archaea; Methanobacteriati; Thermoplasmatota; Candidatus Poseidoniia; Candidatus Poseidoniales; unclassified Candidatus Poseidoniales; Euryarchaeota archaeon UBA13
GCA_002495965.1_ASM249596v1_genomic.fna	1915685	Archaea; Thermoproteati; Nitrososphaerota; Nitrososphaeria; Nitrososphaerales; Nitrososphaeraceae; Candidatus Nitrosopolaris; Candidatus Nitrosopolaris nunavutensis	Merged into 2959593
GCA_002495975.1_ASM249597v1_genomic.fna	1915723	Archaea; Methanobacteriati; Thermoplasmatota; Thermoplasmata; Thermoplasmatales; unclassified Thermoplasmatales; Thermoplasmatales archaeon UBA511
GCA_002496005.1_ASM249600v1_genomic.fna	1915833	Archaea; Methanobacteriati; Thermoplasmatota; Candidatus Poseidoniia; Candidatus Poseidoniales; unclassified Candidatus Poseidoniales; Euryarchaeota archaeon UBA194
GCA_002496015.1_ASM249601v1_genomic.fna	1916006	Archaea; Nanobdellati; Candidatus Pacearchaeota; Candidatus Pacearchaeota archaeon UBA73
GCA_002496045.1_ASM249604v1_genomic.fna	1915616	Archaea; Thermoproteati; Thermoproteota; Thermoprotei; Desulfurococcales; Desulfurococcaceae; unclassified Desulfurococcaceae; Desulfurococcaceae archaeon UBA150
GCA_002496065.1_ASM249606v1_genomic.fna	1915489	Archaea; Methanobacteriati; Methanobacteriota; Methanomada group; Methanobacteria; Methanobacteriales; Methanobacteriaceae; Methanobrevibacter; unclassified Methanobrevibacter; Methanobrevibacter sp. UBA586
GCA_002496085.1_ASM249608v1_genomic.fna	1915561	Archaea; Methanobacteriati; Methanobacteriota; Stenosarchaea group; Methanomicrobia; Methanotrichales; Methanotrichaceae; Methanothrix; unclassified Methanothrix; Methanosaeta sp. UBA458
GCA_002496095.1_ASM249609v1_genomic.fna	2209	Archaea; Methanobacteriati; Methanobacteriota; Stenosarchaea group; Methanomicrobia; Methanosarcinales; Methanosarcinaceae; Methanosarcina; Methanosarcina mazei
GCA_002496125.1_ASM249612v1_genomic.fna	1915771	Archaea; Methanobacteriati; Thermoplasmatota; Thermoplasmata; Candidatus Thermoprofundales; Euryarchaeota archaeon UBA138
GCA_002496135.1_ASM249613v1_genomic.fna	1915702	Archaea; Methanobacteriati; Methanobacteriota; Stenosarchaea group; Methanomicrobia; Methanomicrobiales; unclassified Methanomicrobiales; Methanomicrobiales archaeon UBA81
GCA_002496165.1_ASM249616v1_genomic.fna	301375	Archaea; Methanobacteriati; Methanobacteriota; Stenosarchaea group; Methanomicrobia; Methanotrichales; Methanotrichaceae; Methanothrix; Methanothrix harundinacea
GCA_002496175.1_ASM249617v1_genomic.fna	1915977	Archaea; Methanobacteriati; Thermoplasmatota; Candidatus Poseidoniia; Candidatus Poseidoniales; unclassified Candidatus Poseidoniales; Euryarchaeota archaeon UBA85
GCA_002496205.1_ASM249620v1_genomic.fna	1915971	Archaea; Methanobacteriati; Thermoplasmatota; Candidatus Poseidoniia; Candidatus Poseidoniales; unclassified Candidatus Poseidoniales; Euryarchaeota archaeon UBA66
GCA_002496215.1_ASM249621v1_genomic.fna	1916014	Archaea; Nanobdellati; Candidatus Parvarchaeota; unclassified Candidatus Parvarchaeota; Candidatus Parvarchaeota archaeon UBA519
GCA_002496245.1_ASM249624v1_genomic.fna	1915781	Archaea; Methanobacteriati; Thermoplasmatota; Candidatus Poseidoniia; Candidatus Poseidoniales; unclassified Candidatus Poseidoniales; Euryarchaeota archaeon UBA100
GCA_002496255.1_ASM249625v1_genomic.fna	2198	Archaea; Methanobacteriati; Methanobacteriota; Stenosarchaea group; Methanomicrobia; Methanomicrobiales; Methanomicrobiaceae; Methanoculleus; Methanoculleus marisnigri
GCA_002496285.1_ASM249628v1_genomic.fna	1915924	Archaea; Methanobacteriati; Thermoplasmatota; Candidatus Poseidoniia; Candidatus Poseidoniales; unclassified Candidatus Poseidoniales; Euryarchaeota archaeon UBA546
GCA_002496295.1_ASM249629v1_genomic.fna	1915480	Archaea; Methanobacteriati; Methanobacteriota; Methanomada group; Methanobacteria; Methanobacteriales; Methanobacteriaceae; Methanobrevibacter; unclassified Methanobrevibacter; Methanobrevibacter sp. UBA337
GCA_002496325.1_ASM249632v1_genomic.fna	1915423	Archaea; Methanobacteriati; Methanobacteriota; Stenosarchaea group; Methanomicrobia; Methanosarcinales; Candidatus Methanoperedenaceae; Candidatus Methanoperedens; unclassified Candidatus Methanoperedens; Candidatus Methanoperedens sp. UBA453
GCA_002496345.1_ASM249634v1_genomic.fna	1915537	Archaea; Methanobacteriati; Thermoplasmatota; Thermoplasmata; Methanomassiliicoccales; Methanomassiliicoccaceae; Methanomassiliicoccus; unclassified Methanomassiliicoccus; Methanomassiliicoccus sp. UBA382
GCA_002496355.1_ASM249635v1_genomic.fna	1915768	Archaea; Methanobacteriati; Methanobacteriota; unclassified Methanobacteriota; Euryarchaeota archaeon UBA346
GCA_002496385.1_ASM249638v1_genomic.fna	1915699	Archaea; Methanobacteriati; Thermoplasmatota; Thermoplasmata; Methanomassiliicoccales; unclassified Methanomassiliicoccales; Methanomassiliicoccales archaeon UBA147
GCA_002496395.1_ASM249639v1_genomic.fna	1915629	Archaea; Methanobacteriati; Methanobacteriota; Stenosarchaea group; Methanomicrobia; Methanomicrobiales; Methanocorpusculaceae; unclassified Methanocorpusculaceae; Methanocorpusculaceae archaeon UBA456
GCA_002496425.1_ASM249642v1_genomic.fna	1915615	Archaea; Thermoproteati; Thermoproteota; Thermoprotei; Acidilobales; Acidilobaceae; unclassified Acidilobaceae; Acidilobaceae archaeon UBA162
GCA_002496465.1_ASM249646v1_genomic.fna	1915559	Archaea; Methanobacteriati; Methanobacteriota; Stenosarchaea group; Methanomicrobia; Methanotrichales; Methanotrichaceae; Methanothrix; unclassified Methanothrix; Methanosaeta sp. UBA356
GCA_002496475.1_ASM249647v1_genomic.fna	1915607	Archaea; Thermoproteati; Thermoproteota; Thermoprotei; Thermoproteales; Thermoproteaceae; Vulcanisaeta; unclassified Vulcanisaeta; Vulcanisaeta sp. UBA163
GCA_002496485.1_ASM249648v1_genomic.fna	1915878	Archaea; Methanobacteriati; Thermoplasmatota; Candidatus Poseidoniia; Candidatus Poseidoniales; unclassified Candidatus Poseidoniales; Euryarchaeota archaeon UBA36
GCA_002496495.1_ASM249649v1_genomic.fna	1915592	Archaea; Methanobacteriati; Methanobacteriota; Stenosarchaea group; Methanomicrobia; Methanosarcinales; Methanosarcinaceae; Methanosarcina; unclassified Methanosarcina; Methanosarcina sp. UBA47
GCA_002496545.1_ASM249654v1_genomic.fna	1915470	Archaea; Methanobacteriati; Methanobacteriota; Methanomada group; Methanobacteria; Methanobacteriales; Methanobacteriaceae; Methanobacterium; unclassified Methanobacterium; Methanobacterium sp. UBA74
GCA_002496555.1_ASM249655v1_genomic.fna	1915427	Archaea; Methanobacteriati; Methanobacteriota; Methanomada group; Methanobacteria; Methanobacteriales; Methanobacteriaceae; Methanobacterium; unclassified Methanobacterium; Methanobacterium sp. UBA290
GCA_002496565.1_ASM249656v1_genomic.fna	1915574	Archaea; Methanobacteriati; Methanobacteriota; Stenosarchaea group; Methanomicrobia; Methanosarcinales; Methanosarcinaceae; Methanosarcina; unclassified Methanosarcina; Methanosarcina sp. UBA289
GCA_002496595.1_ASM249659v1_genomic.fna	1915967	Archaea; Methanobacteriati; Thermoplasmatota; Candidatus Poseidoniia; Candidatus Poseidoniales; unclassified Candidatus Poseidoniales; Euryarchaeota archaeon UBA621
GCA_002496625.1_ASM249662v1_genomic.fna	1915688	Archaea; Thermoproteati; Nitrososphaerota; Nitrososphaeria; Nitrososphaerales; Nitrososphaeraceae; Candidatus Nitrosopolaris; Candidatus Nitrosopolaris nunavutensis	Merged into 2959593
GCA_002496635.1_ASM249663v1_genomic.fna	1915974	Archaea; Methanobacteriati; Thermoplasmatota; Candidatus Poseidoniia; Candidatus Poseidoniales; unclassified Candidatus Poseidoniales; Euryarchaeota archaeon UBA82
GCA_002496665.1_ASM249666v1_genomic.fna	1915710	Archaea; Methanobacteriati; Thermoplasmatota; Thermoplasmata; Thermoplasmatales; unclassified Thermoplasmatales; Thermoplasmatales archaeon UBA263
GCA_002496675.1_ASM249667v1_genomic.fna	1915779	Archaea; Methanobacteriati; Methanobacteriota; unclassified Methanobacteriota; Euryarchaeota archaeon UBA67
GCA_002496705.1_ASM249670v1_genomic.fna	1915738	Archaea; Methanobacteriati; Thermoplasmatota; Thermoplasmata; Thermoplasmatales; unclassified Thermoplasmatales; Thermoplasmatales archaeon UBA572
GCA_002496725.1_ASM249672v1_genomic.fna	1915827	Archaea; Methanobacteriati; Thermoplasmatota; Candidatus Poseidoniia; Candidatus Poseidoniales; unclassified Candidatus Poseidoniales; Euryarchaeota archaeon UBA181
GCA_002496735.1_ASM249673v1_genomic.fna	1915808	Archaea; Methanobacteriati; Thermoplasmatota; Candidatus Poseidoniia; Candidatus Poseidoniales; unclassified Candidatus Poseidoniales; Euryarchaeota archaeon UBA132
GCA_002496755.1_ASM249675v1_genomic.fna	1915508	Archaea; Methanobacteriati; Methanobacteriota; Stenosarchaea group; Methanomicrobia; Methanomicrobiales; Methanomicrobiaceae; Methanoculleus; unclassified Methanoculleus; Methanoculleus sp. UBA406
GCA_002496785.1_ASM249678v1_genomic.fna	1915661	Archaea; Methanobacteriati; Thermoplasmatota; Thermoplasmata; Methanomassiliicoccales; Methanomassiliicoccaceae; unclassified Methanomassiliicoccaceae; Methanomassiliicoccaceae archaeon UBA407
GCA_002496805.1_ASM249680v1_genomic.fna	1915446	Archaea; Methanobacteriati; Methanobacteriota; Methanomada group; Methanobacteria; Methanobacteriales; Methanobacteriaceae; Methanobacterium; unclassified Methanobacterium; Methanobacterium sp. UBA353
GCA_002496825.1_ASM249682v1_genomic.fna	1915762	Archaea; Methanobacteriati; Methanobacteriota; unclassified Methanobacteriota; Euryarchaeota archaeon UBA198
GCA_002496845.1_ASM249684v1_genomic.fna	1915902	Archaea; Methanobacteriati; Thermoplasmatota; Candidatus Poseidoniia; Candidatus Poseidoniales; unclassified Candidatus Poseidoniales; Euryarchaeota archaeon UBA495
GCA_002496855.1_ASM249685v1_genomic.fna	1915516	Archaea; Methanobacteriati; Methanobacteriota; Stenosarchaea group; Methanomicrobia; Methanomicrobiales; Methanoregulaceae; Methanolinea; unclassified Methanolinea; Methanolinea sp. UBA145
GCA_002496885.1_ASM249688v1_genomic.fna	1915784	Archaea; Methanobacteriati; Thermoplasmatota; Candidatus Poseidoniia; Candidatus Poseidoniales; unclassified Candidatus Poseidoniales; Euryarchaeota archaeon UBA104
GCA_002496905.1_ASM249690v1_genomic.fna	1915785	Archaea; Methanobacteriati; Thermoplasmatota; Candidatus Poseidoniia; Candidatus Poseidoniales; unclassified Candidatus Poseidoniales; Euryarchaeota archaeon UBA105
GCA_002496925.1_ASM249692v1_genomic.fna	1915851	Archaea; Methanobacteriati; Thermoplasmatota; Candidatus Poseidoniia; Candidatus Poseidoniales; unclassified Candidatus Poseidoniales; Euryarchaeota archaeon UBA227
GCA_002496945.1_ASM249694v1_genomic.fna	1915662	Archaea; Methanobacteriati; Thermoplasmatota; Thermoplasmata; Methanomassiliicoccales; Methanomassiliicoccaceae; unclassified Methanomassiliicoccaceae; Methanomassiliicoccaceae archaeon UBA408
GCA_002496955.1_ASM249695v1_genomic.fna	1915803	Archaea; Methanobacteriati; Thermoplasmatota; Candidatus Poseidoniia; Candidatus Poseidoniales; unclassified Candidatus Poseidoniales; Euryarchaeota archaeon UBA128
GCA_002496985.1_ASM249698v1_genomic.fna	1915835	Archaea; Methanobacteriati; Thermoplasmatota; Candidatus Poseidoniia; Candidatus Poseidoniales; unclassified Candidatus Poseidoniales; Euryarchaeota archaeon UBA196
GCA_002496995.1_ASM249699v1_genomic.fna	1915740	Archaea; Methanobacteriati; Thermoplasmatota; Thermoplasmata; Thermoplasmatales; unclassified Thermoplasmatales; Thermoplasmatales archaeon UBA576
GCA_002497025.1_ASM249702v1_genomic.fna	1915801	Archaea; Methanobacteriati; Thermoplasmatota; Candidatus Poseidoniia; Candidatus Poseidoniales; unclassified Candidatus Poseidoniales; Euryarchaeota archaeon UBA126
GCA_002497045.1_ASM249704v1_genomic.fna	1915573	Archaea; Methanobacteriati; Methanobacteriota; Stenosarchaea group; Methanomicrobia; Methanosarcinales; Methanosarcinaceae; Methanosarcina; unclassified Methanosarcina; Methanosarcina sp. UBA135
GCA_002497065.1_ASM249706v1_genomic.fna	1915739	Archaea; Methanobacteriati; Thermoplasmatota; Thermoplasmata; Thermoplasmatales; unclassified Thermoplasmatales; Thermoplasmatales archaeon UBA574
GCA_002497105.1_ASM249710v1_genomic.fna	1915433	Archaea; Methanobacteriati; Methanobacteriota; Methanomada group; Methanobacteria; Methanobacteriales; Methanobacteriaceae; Methanobacterium; unclassified Methanobacterium; Methanobacterium sp. UBA305
GCA_002497125.1_ASM249712v1_genomic.fna	1915918	Archaea; Methanobacteriati; Thermoplasmatota; Candidatus Poseidoniia; Candidatus Poseidoniales; unclassified Candidatus Poseidoniales; Euryarchaeota archaeon UBA531
GCA_002497145.1_ASM249714v1_genomic.fna	1915972	Archaea; Methanobacteriati; Thermoplasmatota; Candidatus Poseidoniia; Candidatus Poseidoniales; unclassified Candidatus Poseidoniales; Euryarchaeota archaeon UBA68
GCA_002497155.1_ASM249715v1_genomic.fna	1915637	Archaea; Methanobacteriati; Thermoplasmatota; Thermoplasmata; Methanomassiliicoccales; Methanomassiliicoccaceae; unclassified Methanomassiliicoccaceae; Methanomassiliicoccaceae archaeon UBA309
GCA_002497185.1_ASM249718v1_genomic.fna	1915849	Archaea; Methanobacteriati; Thermoplasmatota; Candidatus Poseidoniia; Candidatus Poseidoniales; unclassified Candidatus Poseidoniales; Euryarchaeota archaeon UBA225
GCA_002497195.1_ASM249719v1_genomic.fna	1915646	Archaea; Methanobacteriati; Thermoplasmatota; Thermoplasmata; Methanomassiliicoccales; Methanomassiliicoccaceae; unclassified Methanomassiliicoccaceae; Methanomassiliicoccaceae archaeon UBA354
GCA_002497225.1_ASM249722v1_genomic.fna	1915862	Archaea; Methanobacteriati; Thermoplasmatota; Candidatus Poseidoniia; Candidatus Poseidoniales; unclassified Candidatus Poseidoniales; Euryarchaeota archaeon UBA253
GCA_002497245.1_ASM249724v1_genomic.fna	1915887	Archaea; Methanobacteriati; Thermoplasmatota; Candidatus Poseidoniia; Candidatus Poseidoniales; unclassified Candidatus Poseidoniales; Euryarchaeota archaeon UBA439
GCA_002497285.1_ASM249728v1_genomic.fna	1916007	Archaea; Nanobdellati; Candidatus Pacearchaeota; Candidatus Pacearchaeota archaeon UBA92
GCA_002497295.1_ASM249729v1_genomic.fna	1915817	Archaea; Methanobacteriati; Thermoplasmatota; Candidatus Poseidoniia; Candidatus Poseidoniales; unclassified Candidatus Poseidoniales; Euryarchaeota archaeon UBA171
GCA_002497315.1_ASM249731v1_genomic.fna	1915939	Archaea; Methanobacteriati; Thermoplasmatota; Candidatus Poseidoniia; Candidatus Poseidoniales; unclassified Candidatus Poseidoniales; Euryarchaeota archaeon UBA560
GCA_002497345.1_ASM249734v1_genomic.fna	1915606	Archaea; Thermoproteati; Thermoproteota; Thermoprotei; Thermoproteales; Thermoproteaceae; Thermoproteus; unclassified Thermoproteus; Thermoproteus sp. UBA157
GCA_002497365.1_ASM249736v1_genomic.fna	1915464	Archaea; Methanobacteriati; Methanobacteriota; Methanomada group; Methanobacteria; Methanobacteriales; Methanobacteriaceae; Methanobacterium; unclassified Methanobacterium; Methanobacterium sp. UBA42
GCA_002497385.1_ASM249738v1_genomic.fna	1915925	Archaea; Methanobacteriati; Thermoplasmatota; Candidatus Poseidoniia; Candidatus Poseidoniales; unclassified Candidatus Poseidoniales; Euryarchaeota archaeon UBA547
GCA_002497405.1_ASM249740v1_genomic.fna	1915970	Archaea; Methanobacteriati; Thermoplasmatota; Candidatus Poseidoniia; Candidatus Poseidoniales; unclassified Candidatus Poseidoniales; Euryarchaeota archaeon UBA63
GCA_002497445.1_ASM249744v1_genomic.fna	1915550	Archaea; Methanobacteriati; Methanobacteriota; Stenosarchaea group; Methanomicrobia; Methanomicrobiales; Methanoregulaceae; Methanoregula; unclassified Methanoregula; Methanoregula sp. UBA450
GCA_002497465.1_ASM249746v1_genomic.fna	1915955	Archaea; Methanobacteriati; Thermoplasmatota; Candidatus Poseidoniia; Candidatus Poseidoniales; unclassified Candidatus Poseidoniales; Euryarchaeota archaeon UBA603
GCA_002497475.1_ASM249747v1_genomic.fna	1915674	Archaea; Methanobacteriati; Thermoplasmatota; Thermoplasmata; Methanomassiliicoccales; Methanomassiliicoccaceae; unclassified Methanomassiliicoccaceae; Methanomassiliicoccaceae archaeon UBA483
GCA_002497485.1_ASM249748v1_genomic.fna	1915548	Archaea; Methanobacteriati; Methanobacteriota; Stenosarchaea group; Methanomicrobia; Methanomicrobiales; Methanoregulaceae; Methanoregula; unclassified Methanoregula; Methanoregula sp. UBA278
GCA_002497525.1_ASM249752v1_genomic.fna	1915789	Archaea; Methanobacteriati; Thermoplasmatota; Candidatus Poseidoniia; Candidatus Poseidoniales; unclassified Candidatus Poseidoniales; Euryarchaeota archaeon UBA109
GCA_002497545.1_ASM249754v1_genomic.fna	1915968	Archaea; Methanobacteriati; Thermoplasmatota; Candidatus Poseidoniia; Candidatus Poseidoniales; unclassified Candidatus Poseidoniales; Euryarchaeota archaeon UBA622
GCA_002497555.1_ASM249755v1_genomic.fna	301375	Archaea; Methanobacteriati; Methanobacteriota; Stenosarchaea group; Methanomicrobia; Methanotrichales; Methanotrichaceae; Methanothrix; Methanothrix harundinacea
GCA_002497565.1_ASM249756v1_genomic.fna	1915824	Archaea; Methanobacteriati; Thermoplasmatota; Candidatus Poseidoniia; Candidatus Poseidoniales; unclassified Candidatus Poseidoniales; Euryarchaeota archaeon UBA179
GCA_002497605.1_ASM249760v1_genomic.fna	1915744	Archaea; Methanobacteriati; Thermoplasmatota; Thermoplasmata; Thermoplasmatales; unclassified Thermoplasmatales; Thermoplasmatales archaeon UBA580
GCA_002497625.1_ASM249762v1_genomic.fna	1915743	Archaea; Methanobacteriati; Thermoplasmatota; Thermoplasmata; Thermoplasmatales; unclassified Thermoplasmatales; Thermoplasmatales archaeon UBA579
GCA_002497645.1_ASM249764v1_genomic.fna	1915794	Archaea; Methanobacteriati; Thermoplasmatota; Candidatus Poseidoniia; Candidatus Poseidoniales; unclassified Candidatus Poseidoniales; Euryarchaeota archaeon UBA12
GCA_002497655.1_ASM249765v1_genomic.fna	1915466	Archaea; Methanobacteriati; Methanobacteriota; Methanomada group; Methanobacteria; Methanobacteriales; Methanobacteriaceae; Methanobacterium; unclassified Methanobacterium; Methanobacterium sp. UBA428
GCA_002497685.1_ASM249768v1_genomic.fna	1915773	Archaea; Methanobacteriati; Thermoplasmatota; Thermoplasmata; Candidatus Thermoprofundales; Euryarchaeota archaeon UBA169
GCA_002497705.1_ASM249770v1_genomic.fna	301375	Archaea; Methanobacteriati; Methanobacteriota; Stenosarchaea group; Methanomicrobia; Methanotrichales; Methanotrichaceae; Methanothrix; Methanothrix harundinacea
GCA_002497725.1_ASM249772v1_genomic.fna	1915493	Archaea; Methanobacteriati; Methanobacteriota; Stenosarchaea group; Methanomicrobia; Methanomicrobiales; Methanocorpusculaceae; Methanocorpusculum; unclassified Methanocorpusculum; Methanocorpusculum sp. UBA592
GCA_002497745.1_ASM249774v1_genomic.fna	1915896	Archaea; Methanobacteriati; Thermoplasmatota; Candidatus Poseidoniia; Candidatus Poseidoniales; unclassified Candidatus Poseidoniales; Euryarchaeota archaeon UBA484
GCA_002497765.1_ASM249776v1_genomic.fna	1915898	Archaea; Methanobacteriati; Thermoplasmatota; Candidatus Poseidoniia; Candidatus Poseidoniales; unclassified Candidatus Poseidoniales; Euryarchaeota archaeon UBA486
GCA_002497785.1_ASM249778v1_genomic.fna	1915515	Archaea; Methanobacteriati; Methanobacteriota; Stenosarchaea group; Methanomicrobia; Methanomicrobiales; Methanoregulaceae; Methanolinea; unclassified Methanolinea; Methanolinea sp. UBA144
GCA_002497805.1_ASM249780v1_genomic.fna	1915950	Archaea; Methanobacteriati; Thermoplasmatota; Candidatus Poseidoniia; Candidatus Poseidoniales; unclassified Candidatus Poseidoniales; Euryarchaeota archaeon UBA599
GCA_002497815.1_ASM249781v1_genomic.fna	1915700	Archaea; Methanobacteriati; Thermoplasmatota; Thermoplasmata; Methanomassiliicoccales; unclassified Methanomassiliicoccales; Methanomassiliicoccales archaeon UBA149
GCA_002497845.1_ASM249784v1_genomic.fna	1915966	Archaea; Methanobacteriati; Thermoplasmatota; Candidatus Poseidoniia; Candidatus Poseidoniales; unclassified Candidatus Poseidoniales; Euryarchaeota archaeon UBA620
GCA_002497865.1_ASM249786v1_genomic.fna	1915778	Archaea; Methanobacteriati; Methanobacteriota; unclassified Methanobacteriota; Euryarchaeota archaeon UBA65
GCA_002497885.1_ASM249788v1_genomic.fna	1915841	Archaea; Methanobacteriati; Thermoplasmatota; Candidatus Poseidoniia; Candidatus Poseidoniales; unclassified Candidatus Poseidoniales; Euryarchaeota archaeon UBA21
GCA_002497895.1_ASM249789v1_genomic.fna	1915821	Archaea; Methanobacteriati; Thermoplasmatota; Candidatus Poseidoniia; Candidatus Poseidoniales; unclassified Candidatus Poseidoniales; Euryarchaeota archaeon UBA175
GCA_002497905.1_ASM249790v1_genomic.fna	1915860	Archaea; Methanobacteriati; Thermoplasmatota; Candidatus Poseidoniia; Candidatus Poseidoniales; unclassified Candidatus Poseidoniales; Euryarchaeota archaeon UBA251
GCA_002497945.1_ASM249794v1_genomic.fna	301375	Archaea; Methanobacteriati; Methanobacteriota; Stenosarchaea group; Methanomicrobia; Methanotrichales; Methanotrichaceae; Methanothrix; Methanothrix harundinacea
GCA_002497965.1_ASM249796v1_genomic.fna	1915692	Archaea; Methanobacteriati; Methanobacteriota; Stenosarchaea group; Methanomicrobia; Methanomicrobiales; Methanomicrobiaceae; unclassified Methanomicrobiaceae; Methanomicrobiaceae archaeon UBA436
GCA_002497985.1_ASM249798v1_genomic.fna	1915882	Archaea; Methanobacteriati; Thermoplasmatota; Candidatus Poseidoniia; Candidatus Poseidoniales; unclassified Candidatus Poseidoniales; Euryarchaeota archaeon UBA4
GCA_002497995.1_ASM249799v1_genomic.fna	1915539	Archaea; Methanobacteriati; Thermoplasmatota; Thermoplasmata; Methanomassiliicoccales; Methanomassiliicoccaceae; Methanomassiliicoccus; unclassified Methanomassiliicoccus; Methanomassiliicoccus sp. UBA393
GCA_002498025.1_ASM249802v1_genomic.fna	1915498	Archaea; Methanobacteriati; Methanobacteriota; Stenosarchaea group; Methanomicrobia; Methanomicrobiales; Methanomicrobiaceae; Methanoculleus; unclassified Methanoculleus; Methanoculleus sp. UBA307
GCA_002498045.1_ASM249804v1_genomic.fna	1915707	Archaea; Thermoproteati; Nitrososphaerota; Nitrososphaeria; Nitrosopumilales; unclassified Nitrosopumilales; Nitrosopumilales archaeon UBA459
GCA_002498055.1_ASM249805v1_genomic.fna	1915447	Archaea; Methanobacteriati; Methanobacteriota; Methanomada group; Methanobacteria; Methanobacteriales; Methanobacteriaceae; Methanobacterium; unclassified Methanobacterium; Methanobacterium sp. UBA355
GCA_002498065.1_ASM249806v1_genomic.fna	1915494	Archaea; Methanobacteriati; Methanobacteriota; Stenosarchaea group; Methanomicrobia; Methanomicrobiales; Methanomicrobiaceae; Methanoculleus; unclassified Methanoculleus; Methanoculleus sp. UBA208
GCA_002498105.1_ASM249810v1_genomic.fna	1915706	Archaea; Thermoproteati; Nitrososphaerota; Nitrososphaeria; Nitrosopumilales; unclassified Nitrosopumilales; Nitrosopumilales archaeon UBA219
GCA_002498125.1_ASM249812v1_genomic.fna	1916026	Archaea; Nanobdellati; Candidatus Woesearchaeota; Candidatus Woesearchaeota archaeon UBA525
GCA_002498135.1_ASM249813v1_genomic.fna	1915979	Archaea; Methanobacteriati; Thermoplasmatota; Candidatus Poseidoniia; Candidatus Poseidoniales; unclassified Candidatus Poseidoniales; Euryarchaeota archaeon UBA87
GCA_002498145.1_ASM249814v1_genomic.fna	1915869	Archaea; Methanobacteriati; Thermoplasmatota; Candidatus Poseidoniia; Candidatus Poseidoniales; unclassified Candidatus Poseidoniales; Euryarchaeota archaeon UBA260
GCA_002498185.1_ASM249818v1_genomic.fna	1915780	Archaea; Methanobacteriati; Thermoplasmatota; Candidatus Poseidoniia; Candidatus Poseidoniales; unclassified Candidatus Poseidoniales; Euryarchaeota archaeon UBA10
GCA_002498205.1_ASM249820v1_genomic.fna	1915947	Archaea; Methanobacteriati; Thermoplasmatota; Candidatus Poseidoniia; Candidatus Poseidoniales; unclassified Candidatus Poseidoniales; Euryarchaeota archaeon UBA596
GCA_002498215.1_ASM249821v1_genomic.fna	1915880	Archaea; Methanobacteriati; Thermoplasmatota; Candidatus Poseidoniia; Candidatus Poseidoniales; unclassified Candidatus Poseidoniales; Euryarchaeota archaeon UBA38
GCA_002498265.1_ASM249826v1_genomic.fna	1915877	Archaea; Methanobacteriati; Thermoplasmatota; Candidatus Poseidoniia; Candidatus Poseidoniales; unclassified Candidatus Poseidoniales; Euryarchaeota archaeon UBA35
GCA_002498285.1_ASM249828v1_genomic.fna	1915538	Archaea; Methanobacteriati; Thermoplasmatota; Thermoplasmata; Methanomassiliicoccales; Methanomassiliicoccaceae; Methanomassiliicoccus; unclassified Methanomassiliicoccus; Methanomassiliicoccus sp. UBA386
GCA_002498295.1_ASM249829v1_genomic.fna	1915549	Archaea; Methanobacteriati; Methanobacteriota; Stenosarchaea group; Methanomicrobia; Methanomicrobiales; Methanoregulaceae; Methanoregula; unclassified Methanoregula; Methanoregula sp. UBA434
GCA_002498315.1_ASM249831v1_genomic.fna	1915514	Archaea; Methanobacteriati; Methanobacteriota; Stenosarchaea group; Methanomicrobia; Methanomicrobiales; Methanomicrobiaceae; Methanofollis; unclassified Methanofollis; Methanofollis sp. UBA420
GCA_002498345.1_ASM249834v1_genomic.fna	1915687	Archaea; Thermoproteati; Nitrososphaerota; Nitrososphaeria; Nitrososphaerales; Nitrososphaeraceae; Candidatus Nitrosopolaris; Candidatus Nitrosopolaris nunavutensis	Merged into 2959593
GCA_002498365.1_ASM249836v1_genomic.fna	1915666	Archaea; Methanobacteriati; Thermoplasmatota; Thermoplasmata; Methanomassiliicoccales; Methanomassiliicoccaceae; unclassified Methanomassiliicoccaceae; Methanomassiliicoccaceae archaeon UBA421
GCA_002498375.1_ASM249837v1_genomic.fna	1915492	Archaea; Methanobacteriati; Methanobacteriota; Stenosarchaea group; Methanomicrobia; Methanomicrobiales; Methanocorpusculaceae; Methanocorpusculum; unclassified Methanocorpusculum; Methanocorpusculum sp. UBA424
GCA_002498425.1_ASM249842v1_genomic.fna	1915639	Archaea; Methanobacteriati; Thermoplasmatota; Thermoplasmata; Methanomassiliicoccales; Methanomassiliicoccaceae; unclassified Methanomassiliicoccaceae; Methanomassiliicoccaceae archaeon UBA317
GCA_002498455.1_ASM249845v1_genomic.fna	1915954	Archaea; Methanobacteriati; Thermoplasmatota; Candidatus Poseidoniia; Candidatus Poseidoniales; unclassified Candidatus Poseidoniales; Euryarchaeota archaeon UBA602
GCA_002498485.1_ASM249848v1_genomic.fna	1915432	Archaea; Methanobacteriati; Methanobacteriota; Methanomada group; Methanobacteria; Methanobacteriales; Methanobacteriaceae; Methanobacterium; unclassified Methanobacterium; Methanobacterium sp. UBA302
GCA_002498505.1_ASM249850v1_genomic.fna	301375	Archaea; Methanobacteriati; Methanobacteriota; Stenosarchaea group; Methanomicrobia; Methanotrichales; Methanotrichaceae; Methanothrix; Methanothrix harundinacea
GCA_002498525.1_ASM249852v1_genomic.fna	1915943	Archaea; Methanobacteriati; Thermoplasmatota; Candidatus Poseidoniia; Candidatus Poseidoniales; unclassified Candidatus Poseidoniales; Euryarchaeota archaeon UBA58
GCA_002498535.1_ASM249853v1_genomic.fna	1915846	Archaea; Methanobacteriati; Thermoplasmatota; Candidatus Poseidoniia; Candidatus Poseidoniales; unclassified Candidatus Poseidoniales; Euryarchaeota archaeon UBA221
GCA_002498545.1_ASM249854v1_genomic.fna	1915632	Archaea; Methanobacteriati; Thermoplasmatota; Thermoplasmata; Methanomassiliicoccales; Methanomassiliicoccaceae; unclassified Methanomassiliicoccaceae; Methanomassiliicoccaceae archaeon UBA271
GCA_002498585.1_ASM249858v1_genomic.fna	1915895	Archaea; Methanobacteriati; Thermoplasmatota; Candidatus Poseidoniia; Candidatus Poseidoniales; unclassified Candidatus Poseidoniales; Euryarchaeota archaeon UBA465
GCA_002498605.1_ASM249860v1_genomic.fna	1915660	Archaea; Methanobacteriati; Thermoplasmatota; Thermoplasmata; Methanomassiliicoccales; Methanomassiliicoccaceae; unclassified Methanomassiliicoccaceae; Methanomassiliicoccaceae archaeon UBA404
GCA_002498625.1_ASM249862v1_genomic.fna	1915894	Archaea; Methanobacteriati; Thermoplasmatota; Candidatus Poseidoniia; Candidatus Poseidoniales; unclassified Candidatus Poseidoniales; Euryarchaeota archaeon UBA464
GCA_002498635.1_ASM249863v1_genomic.fna	1915996	Archaea; Nanobdellati; Candidatus Micrarchaeota; unclassified Candidatus Micrarchaeota; Candidatus Micrarchaeota archaeon UBA514
GCA_002498665.1_ASM249866v1_genomic.fna	1915725	Archaea; Methanobacteriati; Thermoplasmatota; Thermoplasmata; Thermoplasmatales; unclassified Thermoplasmatales; Thermoplasmatales archaeon UBA513
GCA_002498685.1_ASM249868v1_genomic.fna	1916013	Archaea; Nanobdellati; Candidatus Parvarchaeota; unclassified Candidatus Parvarchaeota; Candidatus Parvarchaeota archaeon UBA515
GCA_002498705.1_ASM249870v1_genomic.fna	1915491	Archaea; Methanobacteriati; Methanobacteriota; Stenosarchaea group; Methanomicrobia; Methanomicrobiales; Methanocorpusculaceae; Methanocorpusculum; unclassified Methanocorpusculum; Methanocorpusculum sp. UBA362
GCA_002498725.1_ASM249872v1_genomic.fna	1915854	Archaea; Methanobacteriati; Thermoplasmatota; Candidatus Poseidoniia; Candidatus Poseidoniales; unclassified Candidatus Poseidoniales; Euryarchaeota archaeon UBA23
GCA_002498745.1_ASM249874v1_genomic.fna	1915562	Archaea; Methanobacteriati; Methanobacteriota; Stenosarchaea group; Methanomicrobia; Methanotrichales; Methanotrichaceae; Methanothrix; unclassified Methanothrix; Methanosaeta sp. UBA533
GCA_002498765.1_ASM249876v1_genomic.fna	1915644	Archaea; Methanobacteriati; Thermoplasmatota; Thermoplasmata; Methanomassiliicoccales; Methanomassiliicoccaceae; unclassified Methanomassiliicoccaceae; Methanomassiliicoccaceae archaeon UBA343
GCA_002498785.1_ASM249878v1_genomic.fna	1915659	Archaea; Methanobacteriati; Thermoplasmatota; Thermoplasmata; Methanomassiliicoccales; Methanomassiliicoccaceae; unclassified Methanomassiliicoccaceae; Methanomassiliicoccaceae archaeon UBA400
GCA_002498805.1_ASM249880v1_genomic.fna	1915658	Archaea; Methanobacteriati; Thermoplasmatota; Thermoplasmata; Methanomassiliicoccales; Methanomassiliicoccaceae; unclassified Methanomassiliicoccaceae; Methanomassiliicoccaceae archaeon UBA399
GCA_002498825.1_ASM249882v1_genomic.fna	1915522	Archaea; Methanobacteriati; Methanobacteriota; Stenosarchaea group; Methanomicrobia; Methanomicrobiales; Methanoregulaceae; Methanolinea; unclassified Methanolinea; Methanolinea sp. UBA437
GCA_002498845.1_ASM249884v1_genomic.fna	1915722	Archaea; Methanobacteriati; Thermoplasmatota; Thermoplasmata; Thermoplasmatales; unclassified Thermoplasmatales; Thermoplasmatales archaeon UBA509
GCA_002498855.1_ASM249885v1_genomic.fna	1915721	Archaea; Methanobacteriati; Thermoplasmatota; Thermoplasmata; Thermoplasmatales; unclassified Thermoplasmatales; Thermoplasmatales archaeon UBA508
GCA_002498865.1_ASM249886v1_genomic.fna	1915735	Archaea; Methanobacteriati; Thermoplasmatota; Thermoplasmata; Thermoplasmatales; unclassified Thermoplasmatales; Thermoplasmatales archaeon UBA568
GCA_002498905.1_ASM249890v1_genomic.fna	1915454	Archaea; Methanobacteriati; Methanobacteriota; Methanomada group; Methanobacteria; Methanobacteriales; Methanobacteriaceae; Methanobacterium; unclassified Methanobacterium; Methanobacterium sp. UBA384
GCA_002498925.1_ASM249892v1_genomic.fna	1915819	Archaea; Methanobacteriati; Thermoplasmatota; Candidatus Poseidoniia; Candidatus Poseidoniales; unclassified Candidatus Poseidoniales; Euryarchaeota archaeon UBA173
GCA_002498935.1_ASM249893v1_genomic.fna	1915964	Archaea; Methanobacteriati; Thermoplasmatota; Candidatus Poseidoniia; Candidatus Poseidoniales; unclassified Candidatus Poseidoniales; Euryarchaeota archaeon UBA619
GCA_002498945.1_ASM249894v1_genomic.fna	1915879	Archaea; Methanobacteriati; Thermoplasmatota; Candidatus Poseidoniia; Candidatus Poseidoniales; unclassified Candidatus Poseidoniales; Euryarchaeota archaeon UBA37
GCA_002498985.1_ASM249898v1_genomic.fna	1915865	Archaea; Methanobacteriati; Thermoplasmatota; Candidatus Poseidoniia; Candidatus Poseidoniales; unclassified Candidatus Poseidoniales; Euryarchaeota archaeon UBA257
GCA_002499005.1_ASM249900v1_genomic.fna	1915755	Archaea; Thermoproteati; Nitrososphaerota; unclassified Nitrososphaerota; Thaumarchaeota archaeon UBA164
GCA_002499015.1_ASM249901v1_genomic.fna	1915855	Archaea; Methanobacteriati; Thermoplasmatota; Candidatus Poseidoniia; Candidatus Poseidoniales; unclassified Candidatus Poseidoniales; Euryarchaeota archaeon UBA242
GCA_002499025.1_ASM249902v1_genomic.fna	1915542	Archaea; Methanobacteriati; Methanobacteriota; Stenosarchaea group; Methanomicrobia; Methanomicrobiales; Methanoregulaceae; Methanoregula; unclassified Methanoregula; Methanoregula sp. UBA143
GCA_002499035.1_ASM249903v1_genomic.fna	1915448	Archaea; Methanobacteriati; Methanobacteriota; Methanomada group; Methanobacteria; Methanobacteriales; Methanobacteriaceae; Methanobacterium; unclassified Methanobacterium; Methanobacterium sp. UBA357
GCA_002499085.1_ASM249908v1_genomic.fna	1915701	Archaea; Methanobacteriati; Thermoplasmatota; Thermoplasmata; Methanomassiliicoccales; unclassified Methanomassiliicoccales; Methanomassiliicoccales archaeon UBA280
GCA_002499095.1_ASM249909v1_genomic.fna	1915998	Archaea; Nanobdellati; Candidatus Micrarchaeota; unclassified Candidatus Micrarchaeota; Candidatus Micrarchaeota archaeon UBA524
GCA_002499105.1_ASM249910v1_genomic.fna	1915714	Archaea; Methanobacteriati; Thermoplasmatota; Thermoplasmata; Thermoplasmatales; unclassified Thermoplasmatales; Thermoplasmatales archaeon UBA270
GCA_002499145.1_ASM249914v1_genomic.fna	1915452	Archaea; Methanobacteriati; Methanobacteriota; Methanomada group; Methanobacteria; Methanobacteriales; Methanobacteriaceae; Methanobacterium; unclassified Methanobacterium; Methanobacterium sp. UBA379
GCA_002499165.1_ASM249916v1_genomic.fna	1915501	Archaea; Methanobacteriati; Methanobacteriota; Stenosarchaea group; Methanomicrobia; Methanomicrobiales; Methanomicrobiaceae; Methanoculleus; unclassified Methanoculleus; Methanoculleus sp. UBA326
GCA_002499185.1_ASM249918v1_genomic.fna	1916005	Archaea; Nanobdellati; Candidatus Pacearchaeota; Candidatus Pacearchaeota archaeon UBA284
GCA_002499195.1_ASM249919v1_genomic.fna	1915890	Archaea; Methanobacteriati; Thermoplasmatota; Candidatus Poseidoniia; Candidatus Poseidoniales; unclassified Candidatus Poseidoniales; Euryarchaeota archaeon UBA443
GCA_002499205.1_ASM249920v1_genomic.fna	1915889	Archaea; Methanobacteriati; Thermoplasmatota; Candidatus Poseidoniia; Candidatus Poseidoniales; unclassified Candidatus Poseidoniales; Euryarchaeota archaeon UBA442
GCA_002499245.1_ASM249924v1_genomic.fna	1915727	Archaea; Methanobacteriati; Thermoplasmatota; Thermoplasmata; Thermoplasmatales; unclassified Thermoplasmatales; Thermoplasmatales archaeon UBA517
GCA_002499265.1_ASM249926v1_genomic.fna	1915953	Archaea; Methanobacteriati; Thermoplasmatota; Candidatus Poseidoniia; Candidatus Poseidoniales; unclassified Candidatus Poseidoniales; Euryarchaeota archaeon UBA601
GCA_002499275.1_ASM249927v1_genomic.fna	1915726	Archaea; Methanobacteriati; Thermoplasmatota; Thermoplasmata; Thermoplasmatales; unclassified Thermoplasmatales; Thermoplasmatales archaeon UBA516
GCA_002499285.1_ASM249928v1_genomic.fna	1915818	Archaea; Methanobacteriati; Thermoplasmatota; Candidatus Poseidoniia; Candidatus Poseidoniales; unclassified Candidatus Poseidoniales; Euryarchaeota archaeon UBA172
GCA_002499325.1_ASM249932v1_genomic.fna	1915919	Archaea; Methanobacteriati; Thermoplasmatota; Candidatus Poseidoniia; Candidatus Poseidoniales; unclassified Candidatus Poseidoniales; Euryarchaeota archaeon UBA538
GCA_002499345.1_ASM249934v1_genomic.fna	1915816	Archaea; Methanobacteriati; Thermoplasmatota; Candidatus Poseidoniia; Candidatus Poseidoniales; unclassified Candidatus Poseidoniales; Euryarchaeota archaeon UBA170
GCA_002499365.1_ASM249936v1_genomic.fna	1915872	Archaea; Methanobacteriati; Thermoplasmatota; Candidatus Poseidoniia; Candidatus Poseidoniales; unclassified Candidatus Poseidoniales; Euryarchaeota archaeon UBA29
GCA_002499375.1_ASM249937v1_genomic.fna	1916003	Archaea; Nanobdellati; Candidatus Micrarchaeota; unclassified Candidatus Micrarchaeota; Candidatus Micrarchaeota archaeon UBA96
GCA_002499405.1_ASM249940v1_genomic.fna	1916002	Archaea; Nanobdellati; Candidatus Micrarchaeota; unclassified Candidatus Micrarchaeota; Candidatus Micrarchaeota archaeon UBA95
GCA_002499425.1_ASM249942v1_genomic.fna	1915876	Archaea; Methanobacteriati; Thermoplasmatota; Candidatus Poseidoniia; Candidatus Poseidoniales; unclassified Candidatus Poseidoniales; Euryarchaeota archaeon UBA34
GCA_002499445.1_ASM249944v1_genomic.fna	1915575	Archaea; Methanobacteriati; Methanobacteriota; Stenosarchaea group; Methanomicrobia; Methanosarcinales; Methanosarcinaceae; Methanosarcina; unclassified Methanosarcina; Methanosarcina sp. UBA293
GCA_002499455.1_ASM249945v1_genomic.fna	1915513	Archaea; Methanobacteriati; Methanobacteriota; Stenosarchaea group; Methanomicrobia; Methanomicrobiales; Methanomicrobiaceae; Methanoculleus; unclassified Methanoculleus; Methanoculleus sp. UBA77
GCA_002499485.1_ASM249948v1_genomic.fna	1915823	Archaea; Methanobacteriati; Thermoplasmatota; Candidatus Poseidoniia; Candidatus Poseidoniales; unclassified Candidatus Poseidoniales; Euryarchaeota archaeon UBA178
GCA_002499505.1_ASM249950v1_genomic.fna	1915992	Archaea; Nanobdellati; Candidatus Iainarchaeota; unclassified Diapherotrites; Candidatus Diapherotrites archaeon UBA493
GCA_002499525.1_ASM249952v1_genomic.fna	1915705	Archaea; Thermoproteati; Nitrososphaerota; Nitrososphaeria; Nitrosopumilales; unclassified Nitrosopumilales; Nitrosopumilales archaeon UBA218
GCA_002499545.1_ASM249954v1_genomic.fna	1915980	Archaea; Methanobacteriati; Thermoplasmatota; Candidatus Poseidoniia; Candidatus Poseidoniales; unclassified Candidatus Poseidoniales; Euryarchaeota archaeon UBA88
GCA_002499555.1_ASM249955v1_genomic.fna	1915901	Archaea; Methanobacteriati; Thermoplasmatota; Candidatus Poseidoniia; Candidatus Poseidoniales; unclassified Candidatus Poseidoniales; Euryarchaeota archaeon UBA494
GCA_002499585.1_ASM249958v1_genomic.fna	1915930	Archaea; Methanobacteriati; Thermoplasmatota; Candidatus Poseidoniia; Candidatus Poseidoniales; unclassified Candidatus Poseidoniales; Euryarchaeota archaeon UBA552
GCA_002499595.1_ASM249959v1_genomic.fna	1915906	Archaea; Methanobacteriati; Thermoplasmatota; Candidatus Poseidoniia; Candidatus Poseidoniales; unclassified Candidatus Poseidoniales; Euryarchaeota archaeon UBA499
GCA_002499625.1_ASM249962v1_genomic.fna	1915718	Archaea; Methanobacteriati; Thermoplasmatota; Thermoplasmata; Thermoplasmatales; unclassified Thermoplasmatales; Thermoplasmatales archaeon UBA504
GCA_002499645.1_ASM249964v1_genomic.fna	1915932	Archaea; Methanobacteriati; Thermoplasmatota; Candidatus Poseidoniia; Candidatus Poseidoniales; unclassified Candidatus Poseidoniales; Euryarchaeota archaeon UBA554
GCA_002499655.1_ASM249965v1_genomic.fna	1916012	Archaea; Nanobdellati; Candidatus Parvarchaeota; unclassified Candidatus Parvarchaeota; Candidatus Parvarchaeota archaeon UBA506
GCA_002499685.1_ASM249968v1_genomic.fna	1915720	Archaea; Methanobacteriati; Thermoplasmatota; Thermoplasmata; Thermoplasmatales; unclassified Thermoplasmatales; Thermoplasmatales archaeon UBA507
GCA_002499705.1_ASM249970v1_genomic.fna	1915984	Archaea; Methanobacteriati; Thermoplasmatota; Candidatus Poseidoniia; Candidatus Poseidoniales; unclassified Candidatus Poseidoniales; Euryarchaeota archaeon UBA91
GCA_002499715.1_ASM249971v1_genomic.fna	1915873	Archaea; Methanobacteriati; Thermoplasmatota; Candidatus Poseidoniia; Candidatus Poseidoniales; unclassified Candidatus Poseidoniales; Euryarchaeota archaeon UBA3
GCA_002499745.1_ASM249974v1_genomic.fna	1915973	Archaea; Methanobacteriati; Thermoplasmatota; Candidatus Poseidoniia; Candidatus Poseidoniales; unclassified Candidatus Poseidoniales; Euryarchaeota archaeon UBA69
GCA_002499755.1_ASM249975v1_genomic.fna	1915495	Archaea; Methanobacteriati; Methanobacteriota; Stenosarchaea group; Methanomicrobia; Methanomicrobiales; Methanomicrobiaceae; Methanoculleus; unclassified Methanoculleus; Methanoculleus sp. UBA291
GCA_002499785.1_ASM249978v1_genomic.fna	1915986	Archaea; Methanobacteriati; Thermoplasmatota; Candidatus Poseidoniia; Candidatus Poseidoniales; unclassified Candidatus Poseidoniales; Euryarchaeota archaeon UBA99
GCA_002499795.1_ASM249979v1_genomic.fna	1915959	Archaea; Methanobacteriati; Thermoplasmatota; Candidatus Poseidoniia; Candidatus Poseidoniales; unclassified Candidatus Poseidoniales; Euryarchaeota archaeon UBA607
GCA_002499825.1_ASM249982v1_genomic.fna	1915518	Archaea; Methanobacteriati; Methanobacteriota; Stenosarchaea group; Methanomicrobia; Methanomicrobiales; Methanoregulaceae; Methanolinea; unclassified Methanolinea; Methanolinea sp. UBA245
GCA_002499835.1_ASM249983v1_genomic.fna	1915961	Archaea; Methanobacteriati; Thermoplasmatota; Candidatus Poseidoniia; Candidatus Poseidoniales; unclassified Candidatus Poseidoniales; Euryarchaeota archaeon UBA609
GCA_002499865.1_ASM249986v1_genomic.fna	1915796	Archaea; Methanobacteriati; Thermoplasmatota; Candidatus Poseidoniia; Candidatus Poseidoniales; unclassified Candidatus Poseidoniales; Euryarchaeota archaeon UBA121
GCA_002499885.1_ASM249988v1_genomic.fna	1915797	Archaea; Methanobacteriati; Thermoplasmatota; Candidatus Poseidoniia; Candidatus Poseidoniales; unclassified Candidatus Poseidoniales; Euryarchaeota archaeon UBA122
GCA_002499905.1_ASM249990v1_genomic.fna	1915520	Archaea; Methanobacteriati; Methanobacteriota; Stenosarchaea group; Methanomicrobia; Methanomicrobiales; Methanoregulaceae; Methanolinea; unclassified Methanolinea; Methanolinea sp. UBA277
GCA_002499915.1_ASM249991v1_genomic.fna	1915810	Archaea; Methanobacteriati; Thermoplasmatota; Candidatus Poseidoniia; Candidatus Poseidoniales; unclassified Candidatus Poseidoniales; Euryarchaeota archaeon UBA134
GCA_002501605.1_ASM250160v1_genomic.fna	1915871	Archaea; Methanobacteriati; Thermoplasmatota; Candidatus Poseidoniia; Candidatus Poseidoniales; unclassified Candidatus Poseidoniales; Euryarchaeota archaeon UBA28
GCA_002501615.1_ASM250161v1_genomic.fna	1915870	Archaea; Methanobacteriati; Thermoplasmatota; Candidatus Poseidoniia; Candidatus Poseidoniales; unclassified Candidatus Poseidoniales; Euryarchaeota archaeon UBA27
GCA_002501645.1_ASM250164v1_genomic.fna	1915581	Archaea; Methanobacteriati; Methanobacteriota; Stenosarchaea group; Methanomicrobia; Methanosarcinales; Methanosarcinaceae; Methanosarcina; unclassified Methanosarcina; Methanosarcina sp. UBA361
GCA_002501655.1_ASM250165v1_genomic.fna	1915497	Archaea; Methanobacteriati; Methanobacteriota; Stenosarchaea group; Methanomicrobia; Methanomicrobiales; Methanomicrobiaceae; Methanoculleus; unclassified Methanoculleus; Methanoculleus sp. UBA303
GCA_002501685.1_ASM250168v1_genomic.fna	1915922	Archaea; Methanobacteriati; Thermoplasmatota; Candidatus Poseidoniia; Candidatus Poseidoniales; unclassified Candidatus Poseidoniales; Euryarchaeota archaeon UBA542
GCA_002501695.1_ASM250169v1_genomic.fna	1915528	Archaea; Methanobacteriati; Methanobacteriota; Stenosarchaea group; Methanomicrobia; Methanosarcinales; Methanosarcinaceae; Methanolobus; unclassified Methanolobus; Methanolobus sp. UBA474
GCA_002501725.1_ASM250172v1_genomic.fna	1915731	Archaea; Methanobacteriati; Thermoplasmatota; Thermoplasmata; Thermoplasmatales; unclassified Thermoplasmatales; Thermoplasmatales archaeon UBA522
GCA_002501735.1_ASM250173v1_genomic.fna	1915730	Archaea; Methanobacteriati; Thermoplasmatota; Thermoplasmata; Thermoplasmatales; unclassified Thermoplasmatales; Thermoplasmatales archaeon UBA521
GCA_002501765.1_ASM250176v1_genomic.fna	1915556	Archaea; Methanobacteriati; Methanobacteriota; Stenosarchaea group; Methanomicrobia; Methanotrichales; Methanotrichaceae; Methanothrix; unclassified Methanothrix; Methanosaeta sp. UBA204
GCA_002501775.1_ASM250177v1_genomic.fna	1915997	Archaea; Nanobdellati; Candidatus Micrarchaeota; unclassified Candidatus Micrarchaeota; Candidatus Micrarchaeota archaeon UBA523
GCA_002501815.1_ASM250181v1_genomic.fna	1915812	Archaea; Methanobacteriati; Thermoplasmatota; Candidatus Poseidoniia; Candidatus Poseidoniales; unclassified Candidatus Poseidoniales; Euryarchaeota archaeon UBA14
GCA_002501845.1_ASM250184v1_genomic.fna	1915601	Archaea; Thermoproteati; Nitrososphaerota; Nitrososphaeria; Nitrososphaerales; Nitrososphaeraceae; Nitrososphaera; unclassified Nitrososphaera; Nitrososphaera sp. UBA217
GCA_002501855.1_ASM250185v1_genomic.fna	1915686	Archaea; Thermoproteati; Nitrososphaerota; Nitrososphaeria; Nitrososphaerales; Nitrososphaeraceae; Candidatus Nitrosopolaris; Candidatus Nitrosopolaris nunavutensis	Merged into 2959593
GCA_002501885.1_ASM250188v1_genomic.fna	1915845	Archaea; Methanobacteriati; Thermoplasmatota; Candidatus Poseidoniia; Candidatus Poseidoniales; unclassified Candidatus Poseidoniales; Euryarchaeota archaeon UBA220
GCA_002501895.1_ASM250189v1_genomic.fna	1915776	Archaea; Methanobacteriati; Thermoplasmatota; Thermoplasmata; Candidatus Thermoprofundales; Euryarchaeota archaeon UBA491
GCA_002501915.1_ASM250191v1_genomic.fna	1915912	Archaea; Methanobacteriati; Thermoplasmatota; Candidatus Poseidoniia; Candidatus Poseidoniales; unclassified Candidatus Poseidoniales; Euryarchaeota archaeon UBA51
GCA_002501935.1_ASM250193v1_genomic.fna	1915684	Archaea; Thermoproteati; Nitrososphaerota; Nitrososphaeria; Nitrososphaerales; Nitrososphaeraceae; Candidatus Nitrosopolaris; Candidatus Nitrosopolaris nunavutensis	Merged into 2959593
GCA_002501965.1_ASM250196v1_genomic.fna	1915521	Archaea; Methanobacteriati; Methanobacteriota; Stenosarchaea group; Methanomicrobia; Methanomicrobiales; Methanoregulaceae; Methanolinea; unclassified Methanolinea; Methanolinea sp. UBA286
GCA_002501975.1_ASM250197v1_genomic.fna	1915875	Archaea; Methanobacteriati; Thermoplasmatota; Candidatus Poseidoniia; Candidatus Poseidoniales; unclassified Candidatus Poseidoniales; Euryarchaeota archaeon UBA31
GCA_002501985.1_ASM250198v1_genomic.fna	1917430	Archaea; unclassified Archaea; archaeon UBA140
GCA_002502005.1_ASM250200v1_genomic.fna	1915532	Archaea; Methanobacteriati; Thermoplasmatota; Thermoplasmata; Methanomassiliicoccales; Methanomassiliicoccaceae; Methanomassiliicoccus; unclassified Methanomassiliicoccus; Methanomassiliicoccus sp. UBA321
GCA_002502045.1_ASM250204v1_genomic.fna	1916016	Archaea; Nanobdellati; Candidatus Parvarchaeota; unclassified Candidatus Parvarchaeota; Candidatus Parvarchaeota archaeon UBA573
GCA_002502055.1_ASM250205v1_genomic.fna	1915837	Archaea; Methanobacteriati; Thermoplasmatota; Candidatus Poseidoniia; Candidatus Poseidoniales; unclassified Candidatus Poseidoniales; Euryarchaeota archaeon UBA199
GCA_002502085.1_ASM250208v1_genomic.fna	1915910	Archaea; Methanobacteriati; Thermoplasmatota; Candidatus Poseidoniia; Candidatus Poseidoniales; unclassified Candidatus Poseidoniales; Euryarchaeota archaeon UBA502
GCA_002502095.1_ASM250209v1_genomic.fna	1915965	Archaea; Methanobacteriati; Thermoplasmatota; Candidatus Poseidoniia; Candidatus Poseidoniales; unclassified Candidatus Poseidoniales; Euryarchaeota archaeon UBA62
GCA_002502125.1_ASM250212v1_genomic.fna	1915802	Archaea; Methanobacteriati; Thermoplasmatota; Candidatus Poseidoniia; Candidatus Poseidoniales; unclassified Candidatus Poseidoniales; Euryarchaeota archaeon UBA127
GCA_002502135.1_ASM250213v1_genomic.fna	1917432	Archaea; unclassified Archaea; archaeon UBA543
GCA_002502165.1_ASM250216v1_genomic.fna	1915649	Archaea; Methanobacteriati; Thermoplasmatota; Thermoplasmata; Methanomassiliicoccales; Methanomassiliicoccaceae; unclassified Methanomassiliicoccaceae; Methanomassiliicoccaceae archaeon UBA366
GCA_002502175.1_ASM250217v1_genomic.fna	1915829	Archaea; Methanobacteriati; Thermoplasmatota; Candidatus Poseidoniia; Candidatus Poseidoniales; unclassified Candidatus Poseidoniales; Euryarchaeota archaeon UBA19
GCA_002502205.1_ASM250220v1_genomic.fna	1915960	Archaea; Methanobacteriati; Thermoplasmatota; Candidatus Poseidoniia; Candidatus Poseidoniales; unclassified Candidatus Poseidoniales; Euryarchaeota archaeon UBA608
GCA_002502215.1_ASM250221v1_genomic.fna	1915799	Archaea; Methanobacteriati; Thermoplasmatota; Candidatus Poseidoniia; Candidatus Poseidoniales; unclassified Candidatus Poseidoniales; Euryarchaeota archaeon UBA124
GCA_002502245.1_ASM250224v1_genomic.fna	1915543	Archaea; Methanobacteriati; Methanobacteriota; Stenosarchaea group; Methanomicrobia; Methanomicrobiales; Methanoregulaceae; Methanoregula; unclassified Methanoregula; Methanoregula sp. UBA154
GCA_002502255.1_ASM250225v1_genomic.fna	1915843	Archaea; Methanobacteriati; Thermoplasmatota; Candidatus Poseidoniia; Candidatus Poseidoniales; unclassified Candidatus Poseidoniales; Euryarchaeota archaeon UBA215
GCA_002502285.1_ASM250228v1_genomic.fna	1915868	Archaea; Methanobacteriati; Thermoplasmatota; Candidatus Poseidoniia; Candidatus Poseidoniales; unclassified Candidatus Poseidoniales; Euryarchaeota archaeon UBA26
GCA_002502295.1_ASM250229v1_genomic.fna	1915940	Archaea; Methanobacteriati; Thermoplasmatota; Candidatus Poseidoniia; Candidatus Poseidoniales; unclassified Candidatus Poseidoniales; Euryarchaeota archaeon UBA561
GCA_002502325.1_ASM250232v1_genomic.fna	1915948	Archaea; Methanobacteriati; Thermoplasmatota; Candidatus Poseidoniia; Candidatus Poseidoniales; unclassified Candidatus Poseidoniales; Euryarchaeota archaeon UBA597
GCA_002502335.1_ASM250233v1_genomic.fna	1915917	Archaea; Methanobacteriati; Thermoplasmatota; Candidatus Poseidoniia; Candidatus Poseidoniales; unclassified Candidatus Poseidoniales; Euryarchaeota archaeon UBA530
GCA_002502365.1_ASM250236v1_genomic.fna	1915786	Archaea; Methanobacteriati; Thermoplasmatota; Candidatus Poseidoniia; Candidatus Poseidoniales; unclassified Candidatus Poseidoniales; Euryarchaeota archaeon UBA106
GCA_002502385.1_ASM250238v1_genomic.fna	1915958	Archaea; Methanobacteriati; Thermoplasmatota; Candidatus Poseidoniia; Candidatus Poseidoniales; unclassified Candidatus Poseidoniales; Euryarchaeota archaeon UBA606
GCA_002502405.1_ASM250240v1_genomic.fna	301375	Archaea; Methanobacteriati; Methanobacteriota; Stenosarchaea group; Methanomicrobia; Methanotrichales; Methanotrichaceae; Methanothrix; Methanothrix harundinacea
GCA_002502415.1_ASM250241v1_genomic.fna	1915807	Archaea; Methanobacteriati; Thermoplasmatota; Candidatus Poseidoniia; Candidatus Poseidoniales; unclassified Candidatus Poseidoniales; Euryarchaeota archaeon UBA131
GCA_002502445.1_ASM250244v1_genomic.fna	1915426	Archaea; Methanobacteriati; Methanobacteriota; Methanomada group; Methanobacteria; Methanobacteriales; Methanobacteriaceae; Methanobacterium; unclassified Methanobacterium; Methanobacterium sp. UBA283
GCA_002502465.1_ASM250246v1_genomic.fna	1915633	Archaea; Methanobacteriati; Thermoplasmatota; Thermoplasmata; Methanomassiliicoccales; Methanomassiliicoccaceae; unclassified Methanomassiliicoccaceae; Methanomassiliicoccaceae archaeon UBA296
GCA_002502475.1_ASM250247v1_genomic.fna	1915563	Archaea; Methanobacteriati; Methanobacteriota; Stenosarchaea group; Methanomicrobia; Methanotrichales; Methanotrichaceae; Methanothrix; unclassified Methanothrix; Methanosaeta sp. UBA70
GCA_002502485.1_ASM250248v1_genomic.fna	1915798	Archaea; Methanobacteriati; Thermoplasmatota; Candidatus Poseidoniia; Candidatus Poseidoniales; unclassified Candidatus Poseidoniales; Euryarchaeota archaeon UBA123
GCA_002502525.1_ASM250252v1_genomic.fna	1916017	Archaea; Nanobdellati; Candidatus Parvarchaeota; unclassified Candidatus Parvarchaeota; Candidatus Parvarchaeota archaeon UBA575
GCA_002502545.1_ASM250254v1_genomic.fna	1915665	Archaea; Methanobacteriati; Thermoplasmatota; Thermoplasmata; Methanomassiliicoccales; Methanomassiliicoccaceae; unclassified Methanomassiliicoccaceae; Methanomassiliicoccaceae archaeon UBA415
GCA_002502555.1_ASM250255v1_genomic.fna	1915842	Archaea; Methanobacteriati; Thermoplasmatota; Candidatus Poseidoniia; Candidatus Poseidoniales; unclassified Candidatus Poseidoniales; Euryarchaeota archaeon UBA214
GCA_002502565.1_ASM250256v1_genomic.fna	1915838	Archaea; Methanobacteriati; Thermoplasmatota; Candidatus Poseidoniia; Candidatus Poseidoniales; unclassified Candidatus Poseidoniales; Euryarchaeota archaeon UBA20
GCA_002502605.1_ASM250260v1_genomic.fna	1915866	Archaea; Methanobacteriati; Thermoplasmatota; Candidatus Poseidoniia; Candidatus Poseidoniales; unclassified Candidatus Poseidoniales; Euryarchaeota archaeon UBA258
GCA_002502625.1_ASM250262v1_genomic.fna	1915800	Archaea; Methanobacteriati; Thermoplasmatota; Candidatus Poseidoniia; Candidatus Poseidoniales; unclassified Candidatus Poseidoniales; Euryarchaeota archaeon UBA125
GCA_002502635.1_ASM250263v1_genomic.fna	1915434	Archaea; Methanobacteriati; Methanobacteriota; Methanomada group; Methanobacteria; Methanobacteriales; Methanobacteriaceae; Methanobacterium; unclassified Methanobacterium; Methanobacterium sp. UBA310
GCA_002502655.1_ASM250265v1_genomic.fna	1915962	Archaea; Methanobacteriati; Thermoplasmatota; Candidatus Poseidoniia; Candidatus Poseidoniales; unclassified Candidatus Poseidoniales; Euryarchaeota archaeon UBA610
GCA_002502685.1_ASM250268v1_genomic.fna	1915763	Archaea; Methanobacteriati; Methanobacteriota; unclassified Methanobacteriota; Euryarchaeota archaeon UBA202
GCA_002502705.1_ASM250270v1_genomic.fna	1915745	Archaea; Methanobacteriati; Thermoplasmatota; Thermoplasmata; Thermoplasmatales; unclassified Thermoplasmatales; Thermoplasmatales archaeon UBA582
GCA_002502725.1_ASM250272v1_genomic.fna	1915999	Archaea; Nanobdellati; Candidatus Micrarchaeota; unclassified Candidatus Micrarchaeota; Candidatus Micrarchaeota archaeon UBA581
GCA_002502735.1_ASM250273v1_genomic.fna	1915554	Archaea; Methanobacteriati; Methanobacteriota; Stenosarchaea group; Methanomicrobia; Methanomicrobiales; Methanoregulaceae; Methanoregula; unclassified Methanoregula; Methanoregula sp. UBA64
GCA_002502765.1_ASM250276v1_genomic.fna	1915647	Archaea; Methanobacteriati; Thermoplasmatota; Thermoplasmata; Methanomassiliicoccales; Methanomassiliicoccaceae; unclassified Methanomassiliicoccaceae; Methanomassiliicoccaceae archaeon UBA358
GCA_002502785.1_ASM250278v1_genomic.fna	301375	Archaea; Methanobacteriati; Methanobacteriota; Stenosarchaea group; Methanomicrobia; Methanotrichales; Methanotrichaceae; Methanothrix; Methanothrix harundinacea
GCA_002502805.1_ASM250280v1_genomic.fna	1915578	Archaea; Methanobacteriati; Methanobacteriota; Stenosarchaea group; Methanomicrobia; Methanosarcinales; Methanosarcinaceae; Methanosarcina; unclassified Methanosarcina; Methanosarcina sp. UBA323
GCA_002502815.1_ASM250281v1_genomic.fna	1915689	Archaea; Methanobacteriati; Methanobacteriota; Stenosarchaea group; Methanomicrobia; Methanomicrobiales; Methanomicrobiaceae; unclassified Methanomicrobiaceae; Methanomicrobiaceae archaeon UBA2
GCA_002502845.1_ASM250284v1_genomic.fna	1915438	Archaea; Methanobacteriati; Methanobacteriota; Methanomada group; Methanobacteria; Methanobacteriales; Methanobacteriaceae; Methanobacterium; unclassified Methanobacterium; Methanobacterium sp. UBA324
GCA_002502855.1_ASM250285v1_genomic.fna	1915425	Archaea; Methanobacteriati; Methanobacteriota; Methanomada group; Methanobacteria; Methanobacteriales; Methanobacteriaceae; Methanobacterium; unclassified Methanobacterium; Methanobacterium sp. UBA279
GCA_002502885.1_ASM250288v1_genomic.fna	1915724	Archaea; Methanobacteriati; Thermoplasmatota; Thermoplasmata; Thermoplasmatales; unclassified Thermoplasmatales; Thermoplasmatales archaeon UBA512
GCA_002502895.1_ASM250289v1_genomic.fna	1915811	Archaea; Methanobacteriati; Thermoplasmatota; Candidatus Poseidoniia; Candidatus Poseidoniales; unclassified Candidatus Poseidoniales; Euryarchaeota archaeon UBA137
GCA_002502925.1_ASM250292v1_genomic.fna	1915664	Archaea; Methanobacteriati; Thermoplasmatota; Thermoplasmata; Methanomassiliicoccales; Methanomassiliicoccaceae; unclassified Methanomassiliicoccaceae; Methanomassiliicoccaceae archaeon UBA414
GCA_002502935.1_ASM250293v1_genomic.fna	1915509	Archaea; Methanobacteriati; Methanobacteriota; Stenosarchaea group; Methanomicrobia; Methanomicrobiales; Methanomicrobiaceae; Methanoculleus; unclassified Methanoculleus; Methanoculleus sp. UBA413
GCA_002502965.1_ASM250296v1_genomic.fna	1915654	Archaea; Methanobacteriati; Thermoplasmatota; Thermoplasmata; Methanomassiliicoccales; Methanomassiliicoccaceae; unclassified Methanomassiliicoccaceae; Methanomassiliicoccaceae archaeon UBA381
GCA_002502975.1_ASM250297v1_genomic.fna	1915523	Archaea; Methanobacteriati; Methanobacteriota; Stenosarchaea group; Methanomicrobia; Methanomicrobiales; Methanoregulaceae; Methanolinea; unclassified Methanolinea; Methanolinea sp. UBA451
GCA_002503005.1_ASM250300v1_genomic.fna	1915453	Archaea; Methanobacteriati; Methanobacteriota; Methanomada group; Methanobacteria; Methanobacteriales; Methanobacteriaceae; Methanobacterium; unclassified Methanobacterium; Methanobacterium sp. UBA380
GCA_002503015.1_ASM250301v1_genomic.fna	1915891	Archaea; Methanobacteriati; Thermoplasmatota; Candidatus Poseidoniia; Candidatus Poseidoniales; unclassified Candidatus Poseidoniales; Euryarchaeota archaeon UBA461
GCA_002503045.1_ASM250304v1_genomic.fna	1915881	Archaea; Methanobacteriati; Thermoplasmatota; Candidatus Poseidoniia; Candidatus Poseidoniales; unclassified Candidatus Poseidoniales; Euryarchaeota archaeon UBA39
GCA_002503055.1_ASM250305v1_genomic.fna	1915978	Archaea; Methanobacteriati; Thermoplasmatota; Candidatus Poseidoniia; Candidatus Poseidoniales; unclassified Candidatus Poseidoniales; Euryarchaeota archaeon UBA86
GCA_002503085.1_ASM250308v1_genomic.fna	301375	Archaea; Methanobacteriati; Methanobacteriota; Stenosarchaea group; Methanomicrobia; Methanotrichales; Methanotrichaceae; Methanothrix; Methanothrix harundinacea
GCA_002503105.1_ASM250310v1_genomic.fna	1915690	Archaea; Methanobacteriati; Methanobacteriota; Stenosarchaea group; Methanomicrobia; Methanomicrobiales; Methanomicrobiaceae; unclassified Methanomicrobiaceae; Methanomicrobiaceae archaeon UBA206
GCA_002503125.1_ASM250312v1_genomic.fna	1915462	Archaea; Methanobacteriati; Methanobacteriota; Methanomada group; Methanobacteria; Methanobacteriales; Methanobacteriaceae; Methanobacterium; unclassified Methanobacterium; Methanobacterium sp. UBA418
GCA_002503135.1_ASM250313v1_genomic.fna	1915691	Archaea; Methanobacteriati; Methanobacteriota; Stenosarchaea group; Methanomicrobia; Methanomicrobiales; Methanomicrobiaceae; unclassified Methanomicrobiaceae; Methanomicrobiaceae archaeon UBA207
GCA_002503145.1_ASM250314v1_genomic.fna	1915993	Archaea; Nanobdellati; Candidatus Micrarchaeota; unclassified Candidatus Micrarchaeota; Candidatus Micrarchaeota archaeon UBA267
GCA_002503185.1_ASM250318v1_genomic.fna	1915437	Archaea; Methanobacteriati; Methanobacteriota; Methanomada group; Methanobacteria; Methanobacteriales; Methanobacteriaceae; Methanobacterium; unclassified Methanobacterium; Methanobacterium sp. UBA322
GCA_002503205.1_ASM250320v1_genomic.fna	1915717	Archaea; Methanobacteriati; Thermoplasmatota; Thermoplasmata; Thermoplasmatales; unclassified Thermoplasmatales; Thermoplasmatales archaeon UBA447
GCA_002503215.1_ASM250321v1_genomic.fna	1916010	Archaea; Nanobdellati; Candidatus Parvarchaeota; unclassified Candidatus Parvarchaeota; Candidatus Parvarchaeota archaeon UBA446
GCA_002503225.1_ASM250322v1_genomic.fna	1915994	Archaea; Nanobdellati; Candidatus Micrarchaeota; unclassified Candidatus Micrarchaeota; Candidatus Micrarchaeota archaeon UBA448
GCA_002503265.1_ASM250326v1_genomic.fna	1915749	Archaea; Methanobacteriati; Thermoplasmatota; Thermoplasmata; Thermoplasmatales; unclassified Thermoplasmatales; Thermoplasmatales archaeon UBA616
GCA_002503285.1_ASM250328v1_genomic.fna	1915935	Archaea; Methanobacteriati; Thermoplasmatota; Candidatus Poseidoniia; Candidatus Poseidoniales; unclassified Candidatus Poseidoniales; Euryarchaeota archaeon UBA557
GCA_002503295.1_ASM250329v1_genomic.fna	1915888	Archaea; Methanobacteriati; Thermoplasmatota; Candidatus Poseidoniia; Candidatus Poseidoniales; unclassified Candidatus Poseidoniales; Euryarchaeota archaeon UBA441
GCA_002503305.1_ASM250330v1_genomic.fna	1916011	Archaea; Nanobdellati; Candidatus Parvarchaeota; unclassified Candidatus Parvarchaeota; Candidatus Parvarchaeota archaeon UBA449
GCA_002503345.1_ASM250334v1_genomic.fna	1915469	Archaea; Methanobacteriati; Methanobacteriota; Methanomada group; Methanobacteria; Methanobacteriales; Methanobacteriaceae; Methanobacterium; unclassified Methanobacterium; Methanobacterium sp. UBA479
GCA_002503365.1_ASM250336v1_genomic.fna	1915681	Archaea; Methanobacteriati; Methanobacteriota; Stenosarchaea group; Methanomicrobia; Methanosarcinales; Methanosarcinaceae; unclassified Methanosarcinaceae; Methanosarcinaceae archaeon UBA282
GCA_002503385.1_ASM250338v1_genomic.fna	1915942	Archaea; Methanobacteriati; Thermoplasmatota; Candidatus Poseidoniia; Candidatus Poseidoniales; unclassified Candidatus Poseidoniales; Euryarchaeota archaeon UBA563
GCA_002503395.1_ASM250339v1_genomic.fna	1915951	Archaea; Methanobacteriati; Thermoplasmatota; Candidatus Poseidoniia; Candidatus Poseidoniales; unclassified Candidatus Poseidoniales; Euryarchaeota archaeon UBA60
GCA_002503425.1_ASM250342v1_genomic.fna	1916028	Archaea; Nanobdellati; Candidatus Woesearchaeota; Candidatus Woesearchaeota archaeon UBA94
GCA_002503445.1_ASM250344v1_genomic.fna	1915557	Archaea; Methanobacteriati; Methanobacteriota; Stenosarchaea group; Methanomicrobia; Methanotrichales; Methanotrichaceae; Methanothrix; unclassified Methanothrix; Methanosaeta sp. UBA243
GCA_002503455.1_ASM250345v1_genomic.fna	1915594	Archaea; Methanobacteriati; Methanobacteriota; Stenosarchaea group; Methanomicrobia; Methanosarcinales; Methanosarcinaceae; Methanosarcina; unclassified Methanosarcina; Methanosarcina sp. UBA591
GCA_002503485.1_ASM250348v1_genomic.fna	1915857	Archaea; Methanobacteriati; Thermoplasmatota; Candidatus Poseidoniia; Candidatus Poseidoniales; unclassified Candidatus Poseidoniales; Euryarchaeota archaeon UBA25
GCA_002503495.1_ASM250349v1_genomic.fna	1915533	Archaea; Methanobacteriati; Thermoplasmatota; Thermoplasmata; Methanomassiliicoccales; Methanomassiliicoccaceae; Methanomassiliicoccus; unclassified Methanomassiliicoccus; Methanomassiliicoccus sp. UBA335
GCA_002503525.1_ASM250352v1_genomic.fna	2198	Archaea; Methanobacteriati; Methanobacteriota; Stenosarchaea group; Methanomicrobia; Methanomicrobiales; Methanomicrobiaceae; Methanoculleus; Methanoculleus marisnigri
GCA_002503545.1_ASM250354v1_genomic.fna	1915608	Archaea; Methanobacteriati; Thermoplasmatota; Thermoplasmata; Methanomassiliicoccales; Methanomethylophilaceae; Methanomethylophilus; unclassified Methanomethylophilus; Candidatus Methanomethylophilus sp. UBA78
GCA_002503565.1_ASM250356v1_genomic.fna	1915441	Archaea; Methanobacteriati; Methanobacteriota; Methanomada group; Methanobacteria; Methanobacteriales; Methanobacteriaceae; Methanobacterium; unclassified Methanobacterium; Methanobacterium sp. UBA336
GCA_002503585.1_ASM250358v1_genomic.fna	1915436	Archaea; Methanobacteriati; Methanobacteriota; Methanomada group; Methanobacteria; Methanobacteriales; Methanobacteriaceae; Methanobacterium; unclassified Methanobacterium; Methanobacterium sp. UBA316
GCA_002503595.1_ASM250359v1_genomic.fna	1915703	Archaea; Methanobacteriati; Methanobacteriota; Stenosarchaea group; Methanomicrobia; Methanosarcinales; unclassified Methanosarcinales; Methanosarcinales archaeon UBA203
GCA_002503625.1_ASM250362v1_genomic.fna	1915848	Archaea; Methanobacteriati; Thermoplasmatota; Candidatus Poseidoniia; Candidatus Poseidoniales; unclassified Candidatus Poseidoniales; Euryarchaeota archaeon UBA224
GCA_002503645.1_ASM250364v1_genomic.fna	1915531	Archaea; Methanobacteriati; Thermoplasmatota; Thermoplasmata; Methanomassiliicoccales; Methanomassiliicoccaceae; Methanomassiliicoccus; unclassified Methanomassiliicoccus; Methanomassiliicoccus sp. UBA315
GCA_002503665.1_ASM250366v1_genomic.fna	1915847	Archaea; Methanobacteriati; Thermoplasmatota; Candidatus Poseidoniia; Candidatus Poseidoniales; unclassified Candidatus Poseidoniales; Euryarchaeota archaeon UBA222
GCA_002503675.1_ASM250367v1_genomic.fna	1915903	Archaea; Methanobacteriati; Thermoplasmatota; Candidatus Poseidoniia; Candidatus Poseidoniales; unclassified Candidatus Poseidoniales; Euryarchaeota archaeon UBA496
GCA_002503705.1_ASM250370v1_genomic.fna	1916023	Archaea; Nanobdellati; Candidatus Woesearchaeota; Candidatus Woesearchaeota archaeon UBA153
GCA_002503725.1_ASM250372v1_genomic.fna	1915832	Archaea; Methanobacteriati; Thermoplasmatota; Candidatus Poseidoniia; Candidatus Poseidoniales; unclassified Candidatus Poseidoniales; Euryarchaeota archaeon UBA193
GCA_002503745.1_ASM250374v1_genomic.fna	1916025	Archaea; Nanobdellati; Candidatus Woesearchaeota; Candidatus Woesearchaeota archaeon UBA492
GCA_002503755.1_ASM250375v1_genomic.fna	1915907	Archaea; Methanobacteriati; Thermoplasmatota; Candidatus Poseidoniia; Candidatus Poseidoniales; unclassified Candidatus Poseidoniales; Euryarchaeota archaeon UBA50
GCA_002503785.1_ASM250378v1_genomic.fna	1915679	Archaea; Methanobacteriati; Thermoplasmatota; Thermoplasmata; Methanomassiliicoccales; Methanomassiliicoccaceae; unclassified Methanomassiliicoccaceae; Methanomassiliicoccaceae archaeon UBA75
GCA_002503805.1_ASM250380v1_genomic.fna	301375	Archaea; Methanobacteriati; Methanobacteriota; Stenosarchaea group; Methanomicrobia; Methanotrichales; Methanotrichaceae; Methanothrix; Methanothrix harundinacea
GCA_002503825.1_ASM250382v1_genomic.fna	1915694	Archaea; Methanobacteriati; Methanobacteriota; Stenosarchaea group; Methanomicrobia; Methanomicrobiales; Methanoregulaceae; unclassified Methanoregulaceae; Methanoregulaceae archaeon UBA467
GCA_002503835.1_ASM250383v1_genomic.fna	301375	Archaea; Methanobacteriati; Methanobacteriota; Stenosarchaea group; Methanomicrobia; Methanotrichales; Methanotrichaceae; Methanothrix; Methanothrix harundinacea
GCA_002503845.1_ASM250384v1_genomic.fna	1915765	Archaea; Methanobacteriati; Methanobacteriota; unclassified Methanobacteriota; Euryarchaeota archaeon UBA24
GCA_002503885.1_ASM250388v1_genomic.fna	2198	Archaea; Methanobacteriati; Methanobacteriota; Stenosarchaea group; Methanomicrobia; Methanomicrobiales; Methanomicrobiaceae; Methanoculleus; Methanoculleus marisnigri
GCA_002503905.1_ASM250390v1_genomic.fna	1915941	Archaea; Methanobacteriati; Thermoplasmatota; Candidatus Poseidoniia; Candidatus Poseidoniales; unclassified Candidatus Poseidoniales; Euryarchaeota archaeon UBA562
GCA_002503915.1_ASM250391v1_genomic.fna	1916008	Archaea; Nanobdellati; Candidatus Parvarchaeota; unclassified Candidatus Parvarchaeota; Candidatus Parvarchaeota archaeon UBA264
GCA_002503925.1_ASM250392v1_genomic.fna	1915672	Archaea; Methanobacteriati; Thermoplasmatota; Thermoplasmata; Methanomassiliicoccales; Methanomassiliicoccaceae; unclassified Methanomassiliicoccaceae; Methanomassiliicoccaceae archaeon UBA481
GCA_002503965.1_ASM250396v1_genomic.fna	1915711	Archaea; Methanobacteriati; Thermoplasmatota; Thermoplasmata; Thermoplasmatales; unclassified Thermoplasmatales; Thermoplasmatales archaeon UBA266
GCA_002503985.1_ASM250398v1_genomic.fna	1915752	Archaea; Methanobacteriati; Thermoplasmatota; Thermoplasmata; unclassified Thermoplasmata; Thermoplasmata archaeon UBA61
GCA_002503995.1_ASM250399v1_genomic.fna	1916009	Archaea; Nanobdellati; Candidatus Parvarchaeota; unclassified Candidatus Parvarchaeota; Candidatus Parvarchaeota archaeon UBA265
GCA_002504005.1_ASM250400v1_genomic.fna	1915709	Archaea; Methanobacteriati; Thermoplasmatota; Thermoplasmata; Thermoplasmatales; unclassified Thermoplasmatales; Thermoplasmatales archaeon UBA262
GCA_002504045.1_ASM250404v1_genomic.fna	1915788	Archaea; Methanobacteriati; Thermoplasmatota; Candidatus Poseidoniia; Candidatus Poseidoniales; unclassified Candidatus Poseidoniales; Euryarchaeota archaeon UBA108
GCA_002504405.1_ASM250440v1_genomic.fna	1915677	Archaea; Methanobacteriati; Thermoplasmatota; Thermoplasmata; Methanomassiliicoccales; Methanomassiliicoccaceae; unclassified Methanomassiliicoccaceae; Methanomassiliicoccaceae archaeon UBA71
GCA_002504415.1_ASM250441v1_genomic.fna	1915861	Archaea; Methanobacteriati; Thermoplasmatota; Candidatus Poseidoniia; Candidatus Poseidoniales; unclassified Candidatus Poseidoniales; Euryarchaeota archaeon UBA252
GCA_002504425.1_ASM250442v1_genomic.fna	1915683	Archaea; Thermoproteati; Nitrososphaerota; Nitrososphaeria; Nitrososphaerales; Nitrososphaeraceae; Candidatus Nitrosopolaris; Candidatus Nitrosopolaris nunavutensis	Merged into 2959593
GCA_002504435.1_ASM250443v1_genomic.fna	1915886	Archaea; Methanobacteriati; Thermoplasmatota; Candidatus Poseidoniia; Candidatus Poseidoniales; unclassified Candidatus Poseidoniales; Euryarchaeota archaeon UBA438
GCA_002504485.1_ASM250448v1_genomic.fna	1915465	Archaea; Methanobacteriati; Methanobacteriota; Methanomada group; Methanobacteria; Methanobacteriales; Methanobacteriaceae; Methanobacterium; unclassified Methanobacterium; Methanobacterium sp. UBA426
GCA_002504495.1_ASM250449v1_genomic.fna	1915675	Archaea; Methanobacteriati; Thermoplasmatota; Thermoplasmata; Methanomassiliicoccales; Methanomassiliicoccaceae; unclassified Methanomassiliicoccaceae; Methanomassiliicoccaceae archaeon UBA537
GCA_002504505.1_ASM250450v1_genomic.fna	1915458	Archaea; Methanobacteriati; Methanobacteriota; Methanomada group; Methanobacteria; Methanobacteriales; Methanobacteriaceae; Methanobacterium; unclassified Methanobacterium; Methanobacterium sp. UBA391
GCA_002504525.1_ASM250452v1_genomic.fna	1915534	Archaea; Methanobacteriati; Thermoplasmatota; Thermoplasmata; Methanomassiliicoccales; Methanomassiliicoccaceae; Methanomassiliicoccus; unclassified Methanomassiliicoccus; Methanomassiliicoccus sp. UBA345
GCA_002504565.1_ASM250456v1_genomic.fna	1915952	Archaea; Methanobacteriati; Thermoplasmatota; Candidatus Poseidoniia; Candidatus Poseidoniales; unclassified Candidatus Poseidoniales; Euryarchaeota archaeon UBA600
GCA_002504585.1_ASM250458v1_genomic.fna	1915431	Archaea; Methanobacteriati; Methanobacteriota; Methanomada group; Methanobacteria; Methanobacteriales; Methanobacteriaceae; Methanobacterium; unclassified Methanobacterium; Methanobacterium sp. UBA299
GCA_002504595.1_ASM250459v1_genomic.fna	1915815	Archaea; Methanobacteriati; Thermoplasmatota; Candidatus Poseidoniia; Candidatus Poseidoniales; unclassified Candidatus Poseidoniales; Euryarchaeota archaeon UBA17
GCA_002504605.1_ASM250460v1_genomic.fna	1915576	Archaea; Methanobacteriati; Methanobacteriota; Stenosarchaea group; Methanomicrobia; Methanosarcinales; Methanosarcinaceae; Methanosarcina; unclassified Methanosarcina; Methanosarcina sp. UBA301
GCA_002504645.1_ASM250464v1_genomic.fna	1915635	Archaea; Methanobacteriati; Thermoplasmatota; Thermoplasmata; Methanomassiliicoccales; Methanomassiliicoccaceae; unclassified Methanomassiliicoccaceae; Methanomassiliicoccaceae archaeon UBA306
GCA_002504665.1_ASM250466v1_genomic.fna	1915748	Archaea; Methanobacteriati; Thermoplasmatota; Thermoplasmata; Thermoplasmatales; unclassified Thermoplasmatales; Thermoplasmatales archaeon UBA613
GCA_002504675.1_ASM250467v1_genomic.fna	1915944	Archaea; Methanobacteriati; Thermoplasmatota; Candidatus Poseidoniia; Candidatus Poseidoniales; unclassified Candidatus Poseidoniales; Euryarchaeota archaeon UBA584
GCA_002504695.1_ASM250469v1_genomic.fna	1915814	Archaea; Methanobacteriati; Thermoplasmatota; Candidatus Poseidoniia; Candidatus Poseidoniales; unclassified Candidatus Poseidoniales; Euryarchaeota archaeon UBA16
GCA_002504725.1_ASM250472v1_genomic.fna	1915624	Archaea; Methanobacteriati; Methanobacteriota; Methanomada group; Methanobacteria; Methanobacteriales; Methanobacteriaceae; unclassified Methanobacteriaceae; Methanobacteriaceae archaeon UBA587
GCA_002504745.1_ASM250474v1_genomic.fna	1915719	Archaea; Methanobacteriati; Thermoplasmatota; Thermoplasmata; Thermoplasmatales; unclassified Thermoplasmatales; Thermoplasmatales archaeon UBA505
GCA_002504755.1_ASM250475v1_genomic.fna	1915938	Archaea; Methanobacteriati; Thermoplasmatota; Candidatus Poseidoniia; Candidatus Poseidoniales; unclassified Candidatus Poseidoniales; Euryarchaeota archaeon UBA56
GCA_002504765.1_ASM250476v1_genomic.fna	1915457	Archaea; Methanobacteriati; Methanobacteriota; Methanomada group; Methanobacteria; Methanobacteriales; Methanobacteriaceae; Methanobacterium; unclassified Methanobacterium; Methanobacterium sp. UBA390
GCA_002504805.1_ASM250480v1_genomic.fna	1915787	Archaea; Methanobacteriati; Thermoplasmatota; Candidatus Poseidoniia; Candidatus Poseidoniales; unclassified Candidatus Poseidoniales; Euryarchaeota archaeon UBA107
GCA_002504825.1_ASM250482v1_genomic.fna	1915933	Archaea; Methanobacteriati; Thermoplasmatota; Candidatus Poseidoniia; Candidatus Poseidoniales; unclassified Candidatus Poseidoniales; Euryarchaeota archaeon UBA555
GCA_002504835.1_ASM250483v1_genomic.fna	1915921	Archaea; Methanobacteriati; Thermoplasmatota; Candidatus Poseidoniia; Candidatus Poseidoniales; unclassified Candidatus Poseidoniales; Euryarchaeota archaeon UBA540
GCA_002504845.1_ASM250484v1_genomic.fna	1915859	Archaea; Methanobacteriati; Thermoplasmatota; Candidatus Poseidoniia; Candidatus Poseidoniales; unclassified Candidatus Poseidoniales; Euryarchaeota archaeon UBA250
GCA_002504885.1_ASM250488v1_genomic.fna	1915831	Archaea; Methanobacteriati; Thermoplasmatota; Candidatus Poseidoniia; Candidatus Poseidoniales; unclassified Candidatus Poseidoniales; Euryarchaeota archaeon UBA192
GCA_002504905.1_ASM250490v1_genomic.fna	1915957	Archaea; Methanobacteriati; Thermoplasmatota; Candidatus Poseidoniia; Candidatus Poseidoniales; unclassified Candidatus Poseidoniales; Euryarchaeota archaeon UBA605
GCA_002504925.1_ASM250492v1_genomic.fna	1915900	Archaea; Methanobacteriati; Thermoplasmatota; Candidatus Poseidoniia; Candidatus Poseidoniales; unclassified Candidatus Poseidoniales; Euryarchaeota archaeon UBA49
GCA_002504935.1_ASM250493v1_genomic.fna	1915956	Archaea; Methanobacteriati; Thermoplasmatota; Candidatus Poseidoniia; Candidatus Poseidoniales; unclassified Candidatus Poseidoniales; Euryarchaeota archaeon UBA604
GCA_002504965.1_ASM250496v1_genomic.fna	1915444	Archaea; Methanobacteriati; Methanobacteriota; Methanomada group; Methanobacteria; Methanobacteriales; Methanobacteriaceae; Methanobacterium; unclassified Methanobacterium; Methanobacterium sp. UBA350
GCA_002504985.1_ASM250498v1_genomic.fna	1916019	Archaea; Thermoproteati; Candidatus Methanomethylicota; unclassified Candidatus Methanomethylicota; Candidatus Methanomethylicota archaeon UBA156
GCA_002504995.1_ASM250499v1_genomic.fna	1915795	Archaea; Methanobacteriati; Thermoplasmatota; Candidatus Poseidoniia; Candidatus Poseidoniales; unclassified Candidatus Poseidoniales; Euryarchaeota archaeon UBA120
GCA_002505025.1_ASM250502v1_genomic.fna	301375	Archaea; Methanobacteriati; Methanobacteriota; Stenosarchaea group; Methanomicrobia; Methanotrichales; Methanotrichaceae; Methanothrix; Methanothrix harundinacea
GCA_002505065.1_ASM250506v1_genomic.fna	1915746	Archaea; Methanobacteriati; Thermoplasmatota; Thermoplasmata; Thermoplasmatales; unclassified Thermoplasmatales; Thermoplasmatales archaeon UBA611
GCA_002505075.1_ASM250507v1_genomic.fna	1916015	Archaea; Nanobdellati; Candidatus Parvarchaeota; unclassified Candidatus Parvarchaeota; Candidatus Parvarchaeota archaeon UBA569
GCA_002505105.1_ASM250510v1_genomic.fna	1915747	Archaea; Methanobacteriati; Thermoplasmatota; Thermoplasmata; Thermoplasmatales; unclassified Thermoplasmatales; Thermoplasmatales archaeon UBA612
GCA_002505115.1_ASM250511v1_genomic.fna	1916018	Archaea; Nanobdellati; Candidatus Parvarchaeota; unclassified Candidatus Parvarchaeota; Candidatus Parvarchaeota archaeon UBA614
GCA_002505145.1_ASM250514v1_genomic.fna	1916000	Archaea; Nanobdellati; Candidatus Micrarchaeota; unclassified Candidatus Micrarchaeota; Candidatus Micrarchaeota archaeon UBA615
GCA_002505155.1_ASM250515v1_genomic.fna	1915975	Archaea; Methanobacteriati; Thermoplasmatota; Candidatus Poseidoniia; Candidatus Poseidoniales; unclassified Candidatus Poseidoniales; Euryarchaeota archaeon UBA83
GCA_002505185.1_ASM250518v1_genomic.fna	1915618	Archaea; Methanobacteriati; Thermoplasmatota; Thermoplasmata; Thermoplasmatales; Ferroplasmaceae; unclassified Ferroplasmaceae; Ferroplasmaceae archaeon UBA567
GCA_002505195.1_ASM250519v1_genomic.fna	1915734	Archaea; Methanobacteriati; Thermoplasmatota; Thermoplasmata; Thermoplasmatales; unclassified Thermoplasmatales; Thermoplasmatales archaeon UBA566
GCA_002505225.1_ASM250522v1_genomic.fna	1915540	Archaea; Methanobacteriati; Thermoplasmatota; Thermoplasmata; Methanomassiliicoccales; Methanomassiliicoccaceae; Methanomassiliicoccus; unclassified Methanomassiliicoccus; Methanomassiliicoccus sp. UBA429
GCA_002505245.1_ASM250524v1_genomic.fna	1915667	Archaea; Methanobacteriati; Thermoplasmatota; Thermoplasmata; Methanomassiliicoccales; Methanomassiliicoccaceae; unclassified Methanomassiliicoccaceae; Methanomassiliicoccaceae archaeon UBA422
GCA_002505265.1_ASM250526v1_genomic.fna	1915793	Archaea; Methanobacteriati; Thermoplasmatota; Candidatus Poseidoniia; Candidatus Poseidoniales; unclassified Candidatus Poseidoniales; Euryarchaeota archaeon UBA112
GCA_002505275.1_ASM250527v1_genomic.fna	1915652	Archaea; Methanobacteriati; Thermoplasmatota; Thermoplasmata; Methanomassiliicoccales; Methanomassiliicoccaceae; unclassified Methanomassiliicoccaceae; Methanomassiliicoccaceae archaeon UBA371
GCA_002505305.1_ASM250530v1_genomic.fna	1915759	Archaea; Thermoproteati; Nitrososphaerota; unclassified Nitrososphaerota; Thaumarchaeota archaeon UBA539
GCA_002505325.1_ASM250532v1_genomic.fna	1915969	Archaea; Methanobacteriati; Thermoplasmatota; Candidatus Poseidoniia; Candidatus Poseidoniales; unclassified Candidatus Poseidoniales; Euryarchaeota archaeon UBA623
GCA_002505345.1_ASM250534v1_genomic.fna	1915651	Archaea; Methanobacteriati; Thermoplasmatota; Thermoplasmata; Methanomassiliicoccales; Methanomassiliicoccaceae; unclassified Methanomassiliicoccaceae; Methanomassiliicoccaceae archaeon UBA370
GCA_002505355.1_ASM250535v1_genomic.fna	1915853	Archaea; Methanobacteriati; Thermoplasmatota; Candidatus Poseidoniia; Candidatus Poseidoniales; unclassified Candidatus Poseidoniales; Euryarchaeota archaeon UBA229
GCA_002505385.1_ASM250538v1_genomic.fna	1915840	Archaea; Methanobacteriati; Thermoplasmatota; Candidatus Poseidoniia; Candidatus Poseidoniales; unclassified Candidatus Poseidoniales; Euryarchaeota archaeon UBA209
GCA_002505405.1_ASM250540v1_genomic.fna	1915863	Archaea; Methanobacteriati; Thermoplasmatota; Candidatus Poseidoniia; Candidatus Poseidoniales; Candidatus Poseidoniaceae; Candidatus Poseidonia; Candidatus Poseidonia alphae
GCA_002505415.1_ASM250541v1_genomic.fna	1915963	Archaea; Methanobacteriati; Thermoplasmatota; Candidatus Poseidoniia; Candidatus Poseidoniales; unclassified Candidatus Poseidoniales; Euryarchaeota archaeon UBA618
GCA_002505445.1_ASM250544v1_genomic.fna	1915834	Archaea; Methanobacteriati; Thermoplasmatota; Candidatus Poseidoniia; Candidatus Poseidoniales; unclassified Candidatus Poseidoniales; Euryarchaeota archaeon UBA195
GCA_002505455.1_ASM250545v1_genomic.fna	1915913	Archaea; Methanobacteriati; Thermoplasmatota; Candidatus Poseidoniia; Candidatus Poseidoniales; unclassified Candidatus Poseidoniales; Euryarchaeota archaeon UBA52
GCA_002505485.1_ASM250548v1_genomic.fna	1915593	Archaea; Methanobacteriati; Methanobacteriota; Stenosarchaea group; Methanomicrobia; Methanosarcinales; Methanosarcinaceae; Methanosarcina; unclassified Methanosarcina; Methanosarcina sp. UBA5
GCA_002505495.1_ASM250549v1_genomic.fna	1915945	Archaea; Methanobacteriati; Thermoplasmatota; Candidatus Poseidoniia; Candidatus Poseidoniales; unclassified Candidatus Poseidoniales; Euryarchaeota archaeon UBA59
GCA_002505525.1_ASM250552v1_genomic.fna	1917428	Archaea; unclassified Archaea; archaeon UBA431
GCA_002505535.1_ASM250553v1_genomic.fna	1915455	Archaea; Methanobacteriati; Methanobacteriota; Methanomada group; Methanobacteria; Methanobacteriales; Methanobacteriaceae; Methanobacterium; unclassified Methanobacterium; Methanobacterium sp. UBA385
GCA_002505565.1_ASM250556v1_genomic.fna	1915712	Archaea; Methanobacteriati; Thermoplasmatota; Thermoplasmata; Thermoplasmatales; unclassified Thermoplasmatales; Thermoplasmatales archaeon UBA268
GCA_002505605.1_ASM250560v1_genomic.fna	1915472	Archaea; Methanobacteriati; Methanobacteriota; Methanomada group; Methanobacteria; Methanobacteriales; Methanobacteriaceae; Methanobrevibacter; unclassified Methanobrevibacter; Methanobrevibacter sp. UBA187
GCA_002505615.1_ASM250561v1_genomic.fna	1915713	Archaea; Methanobacteriati; Thermoplasmatota; Thermoplasmata; Thermoplasmatales; unclassified Thermoplasmatales; Thermoplasmatales archaeon UBA269
GCA_002505645.1_ASM250564v1_genomic.fna	1917434	Archaea; unclassified Archaea; archaeon UBA460
GCA_002505655.1_ASM250565v1_genomic.fna	1915995	Archaea; Nanobdellati; Candidatus Micrarchaeota; unclassified Candidatus Micrarchaeota; Candidatus Micrarchaeota archaeon UBA510
GCA_002505685.1_ASM250568v1_genomic.fna	1915909	Archaea; Methanobacteriati; Thermoplasmatota; Candidatus Poseidoniia; Candidatus Poseidoniales; unclassified Candidatus Poseidoniales; Euryarchaeota archaeon UBA501
GCA_002505725.1_ASM250572v1_genomic.fna	1915442	Archaea; Methanobacteriati; Methanobacteriota; Methanomada group; Methanobacteria; Methanobacteriales; Methanobacteriaceae; Methanobacterium; unclassified Methanobacterium; Methanobacterium sp. UBA339
GCA_002505735.1_ASM250573v1_genomic.fna	1915634	Archaea; Methanobacteriati; Thermoplasmatota; Thermoplasmata; Methanomassiliicoccales; Methanomassiliicoccaceae; unclassified Methanomassiliicoccaceae; Methanomassiliicoccaceae archaeon UBA298
GCA_002505765.1_ASM250576v1_genomic.fna	1915424	Archaea; Methanobacteriati; Methanobacteriota; Methanomada group; Methanobacteria; Methanobacteriales; Methanobacteriaceae; Methanobacterium; unclassified Methanobacterium; Methanobacterium sp. UBA176
GCA_002505775.1_ASM250577v1_genomic.fna	1915806	Archaea; Methanobacteriati; Thermoplasmatota; Candidatus Poseidoniia; Candidatus Poseidoniales; unclassified Candidatus Poseidoniales; Euryarchaeota archaeon UBA130
GCA_002505805.1_ASM250580v1_genomic.fna	1915564	Archaea; Methanobacteriati; Methanobacteriota; Stenosarchaea group; Methanomicrobia; Methanotrichales; Methanotrichaceae; Methanothrix; unclassified Methanothrix; Methanosaeta sp. UBA80
GCA_002505825.1_ASM250582v1_genomic.fna	1915579	Archaea; Methanobacteriati; Methanobacteriota; Stenosarchaea group; Methanomicrobia; Methanosarcinales; Methanosarcinaceae; Methanosarcina; unclassified Methanosarcina; Methanosarcina sp. UBA338
GCA_002505845.1_ASM250584v1_genomic.fna	1916022	Archaea; Nanobdellati; Candidatus Woesearchaeota; Candidatus Woesearchaeota archaeon UBA142
GCA_002505855.1_ASM250585v1_genomic.fna	1915826	Archaea; Methanobacteriati; Thermoplasmatota; Candidatus Poseidoniia; Candidatus Poseidoniales; unclassified Candidatus Poseidoniales; Euryarchaeota archaeon UBA180
GCA_002505885.1_ASM250588v1_genomic.fna	1915764	Archaea; Methanobacteriati; Methanobacteriota; unclassified Methanobacteriota; Euryarchaeota archaeon UBA211
GCA_002505895.1_ASM250589v1_genomic.fna	1915443	Archaea; Methanobacteriati; Methanobacteriota; Methanomada group; Methanobacteria; Methanobacteriales; Methanobacteriaceae; Methanobacterium; unclassified Methanobacterium; Methanobacterium sp. UBA341
GCA_002505925.1_ASM250592v1_genomic.fna	1915445	Archaea; Methanobacteriati; Methanobacteriota; Methanomada group; Methanobacteria; Methanobacteriales; Methanobacteriaceae; Methanobacterium; unclassified Methanobacterium; Methanobacterium sp. UBA351
GCA_002505935.1_ASM250593v1_genomic.fna	1915850	Archaea; Methanobacteriati; Thermoplasmatota; Candidatus Poseidoniia; Candidatus Poseidoniales; unclassified Candidatus Poseidoniales; Euryarchaeota archaeon UBA226
GCA_002505945.1_ASM250594v1_genomic.fna	1916021	Archaea; Nanobdellati; Candidatus Woesearchaeota; Candidatus Woesearchaeota archaeon UBA119
GCA_002505985.1_ASM250598v1_genomic.fna	1915809	Archaea; Methanobacteriati; Thermoplasmatota; Candidatus Poseidoniia; Candidatus Poseidoniales; unclassified Candidatus Poseidoniales; Euryarchaeota archaeon UBA133
GCA_002506005.1_ASM250600v1_genomic.fna	1915839	Archaea; Methanobacteriati; Thermoplasmatota; Candidatus Poseidoniia; Candidatus Poseidoniales; unclassified Candidatus Poseidoniales; Euryarchaeota archaeon UBA200
GCA_002506015.1_ASM250601v1_genomic.fna	1915704	Archaea; Methanobacteriati; Methanobacteriota; Stenosarchaea group; Methanomicrobia; Methanosarcinales; unclassified Methanosarcinales; Methanosarcinales archaeon UBA261
GCA_002506025.1_ASM250602v1_genomic.fna	1915792	Archaea; Methanobacteriati; Thermoplasmatota; Candidatus Poseidoniia; Candidatus Poseidoniales; unclassified Candidatus Poseidoniales; Euryarchaeota archaeon UBA111
GCA_002506065.1_ASM250606v1_genomic.fna	1915804	Archaea; Methanobacteriati; Thermoplasmatota; Candidatus Poseidoniia; Candidatus Poseidoniales; unclassified Candidatus Poseidoniales; Euryarchaeota archaeon UBA129
GCA_002506085.1_ASM250608v1_genomic.fna	1915628	Archaea; Methanobacteriati; Methanobacteriota; Stenosarchaea group; Methanomicrobia; Methanomicrobiales; Methanocorpusculaceae; unclassified Methanocorpusculaceae; Methanocorpusculaceae archaeon UBA425
GCA_002506095.1_ASM250609v1_genomic.fna	1915590	Archaea; Methanobacteriati; Methanobacteriota; Stenosarchaea group; Methanomicrobia; Methanosarcinales; Methanosarcinaceae; Methanosarcina; unclassified Methanosarcina; Methanosarcina sp. UBA423
GCA_002506105.1_ASM250610v1_genomic.fna	1915519	Archaea; Methanobacteriati; Methanobacteriota; Stenosarchaea group; Methanomicrobia; Methanomicrobiales; Methanoregulaceae; Methanolinea; unclassified Methanolinea; Methanolinea sp. UBA275
GCA_002506145.1_ASM250614v1_genomic.fna	1915546	Archaea; Methanobacteriati; Methanobacteriota; Stenosarchaea group; Methanomicrobia; Methanomicrobiales; Methanoregulaceae; Methanoregula; unclassified Methanoregula; Methanoregula sp. UBA274
GCA_002506165.1_ASM250616v1_genomic.fna	1916027	Archaea; Nanobdellati; Candidatus Woesearchaeota; Candidatus Woesearchaeota archaeon UBA544
GCA_002506175.1_ASM250617v1_genomic.fna	1915630	Archaea; Methanobacteriati; Thermoplasmatota; Thermoplasmata; Methanomassiliicoccales; Methanomassiliicoccaceae; unclassified Methanomassiliicoccaceae; Methanomassiliicoccaceae archaeon UBA113
GCA_002506185.1_ASM250618v1_genomic.fna	1915856	Archaea; Methanobacteriati; Thermoplasmatota; Candidatus Poseidoniia; Candidatus Poseidoniales; unclassified Candidatus Poseidoniales; Euryarchaeota archaeon UBA249
GCA_002506225.1_ASM250622v1_genomic.fna	1915732	Archaea; Methanobacteriati; Thermoplasmatota; Thermoplasmata; Thermoplasmatales; unclassified Thermoplasmatales; Thermoplasmatales archaeon UBA564
GCA_002506245.1_ASM250624v1_genomic.fna	1915733	Archaea; Methanobacteriati; Thermoplasmatota; Thermoplasmata; Thermoplasmatales; unclassified Thermoplasmatales; Thermoplasmatales archaeon UBA565
GCA_002506255.1_ASM250625v1_genomic.fna	1915650	Archaea; Methanobacteriati; Thermoplasmatota; Thermoplasmata; Methanomassiliicoccales; Methanomassiliicoccaceae; unclassified Methanomassiliicoccaceae; Methanomassiliicoccaceae archaeon UBA367
GCA_002506275.1_ASM250627v1_genomic.fna	1915867	Archaea; Methanobacteriati; Thermoplasmatota; Candidatus Poseidoniia; Candidatus Poseidoniales; unclassified Candidatus Poseidoniales; Euryarchaeota archaeon UBA259
GCA_002506305.1_ASM250630v1_genomic.fna	1915908	Archaea; Methanobacteriati; Thermoplasmatota; Candidatus Poseidoniia; Candidatus Poseidoniales; unclassified Candidatus Poseidoniales; Euryarchaeota archaeon UBA500
GCA_002506325.1_ASM250632v1_genomic.fna	1915638	Archaea; Methanobacteriati; Thermoplasmatota; Thermoplasmata; Methanomassiliicoccales; Methanomassiliicoccaceae; unclassified Methanomassiliicoccaceae; Methanomassiliicoccaceae archaeon UBA314
GCA_002506335.1_ASM250633v1_genomic.fna	1915555	Archaea; Methanobacteriati; Methanobacteriota; Stenosarchaea group; Methanomicrobia; Methanotrichales; Methanotrichaceae; Methanothrix; unclassified Methanothrix; Methanosaeta sp. UBA114
GCA_002506365.1_ASM250636v1_genomic.fna	1917429	Archaea; unclassified Archaea; archaeon UBA583
GCA_002506385.1_ASM250638v1_genomic.fna	1915791	Archaea; Methanobacteriati; Thermoplasmatota; Candidatus Poseidoniia; Candidatus Poseidoniales; unclassified Candidatus Poseidoniales; Euryarchaeota archaeon UBA110
GCA_002506405.1_ASM250640v1_genomic.fna	1915844	Archaea; Methanobacteriati; Thermoplasmatota; Candidatus Poseidoniia; Candidatus Poseidoniales; unclassified Candidatus Poseidoniales; Euryarchaeota archaeon UBA22
GCA_002506415.1_ASM250641v1_genomic.fna	2209	Archaea; Methanobacteriati; Methanobacteriota; Stenosarchaea group; Methanomicrobia; Methanosarcinales; Methanosarcinaceae; Methanosarcina; Methanosarcina mazei
GCA_002506425.1_ASM250642v1_genomic.fna	1915671	Archaea; Methanobacteriati; Thermoplasmatota; Thermoplasmata; Methanomassiliicoccales; Methanomassiliicoccaceae; unclassified Methanomassiliicoccaceae; Methanomassiliicoccaceae archaeon UBA480
GCA_002506455.1_ASM250645v1_genomic.fna	1915585	Archaea; Methanobacteriati; Methanobacteriota; Stenosarchaea group; Methanomicrobia; Methanosarcinales; Methanosarcinaceae; Methanosarcina; unclassified Methanosarcina; Methanosarcina sp. UBA383
GCA_002506485.1_ASM250648v1_genomic.fna	1915770	Archaea; Methanobacteriati; Thermoplasmatota; Thermoplasmata; Candidatus Thermoprofundales; Euryarchaeota archaeon UBA136
GCA_002506495.1_ASM250649v1_genomic.fna	1915836	Archaea; Methanobacteriati; Thermoplasmatota; Candidatus Poseidoniia; Candidatus Poseidoniales; unclassified Candidatus Poseidoniales; Euryarchaeota archaeon UBA197
GCA_002506515.1_ASM250651v1_genomic.fna	1915569	Archaea; Thermoproteati; Thermoproteota; Thermoprotei; Thermoproteales; Thermoproteaceae; Caldivirga; unclassified Caldivirga; Caldivirga sp. UBA161
GCA_002506535.1_ASM250653v1_genomic.fna	301375	Archaea; Methanobacteriati; Methanobacteriota; Stenosarchaea group; Methanomicrobia; Methanotrichales; Methanotrichaceae; Methanothrix; Methanothrix harundinacea
GCA_002506565.1_ASM250656v1_genomic.fna	1915643	Archaea; Methanobacteriati; Thermoplasmatota; Thermoplasmata; Methanomassiliicoccales; Methanomassiliicoccaceae; unclassified Methanomassiliicoccaceae; Methanomassiliicoccaceae archaeon UBA333
GCA_002506585.1_ASM250658v1_genomic.fna	1915511	Archaea; Methanobacteriati; Methanobacteriota; Stenosarchaea group; Methanomicrobia; Methanomicrobiales; Methanomicrobiaceae; Methanoculleus; unclassified Methanoculleus; Methanoculleus sp. UBA430
GCA_002506595.1_ASM250659v1_genomic.fna	1915614	Archaea; Thermoproteati; Thermoproteota; Thermoprotei; Acidilobales; Acidilobaceae; unclassified Acidilobaceae; Acidilobaceae archaeon UBA158
GCA_002506605.1_ASM250660v1_genomic.fna	1915754	Archaea; Thermoproteati; Nitrososphaerota; unclassified Nitrososphaerota; Thaumarchaeota archaeon UBA160
GCA_002506645.1_ASM250664v1_genomic.fna	164451	Archaea; Thermoproteati; Thermoproteota; Thermoprotei; Thermoproteales; Thermoproteaceae; Vulcanisaeta; Vulcanisaeta distributa
GCA_002506665.1_ASM250666v1_genomic.fna	1915597	Archaea; Thermoproteati; Nitrososphaerota; Nitrososphaeria; Nitrosopumilales; Nitrosopumilaceae; Nitrosopumilus; unclassified Nitrosopumilus; Nitrosopumilus sp. UBA526
GCA_002506675.1_ASM250667v1_genomic.fna	1915929	Archaea; Methanobacteriati; Thermoplasmatota; Candidatus Poseidoniia; Candidatus Poseidoniales; unclassified Candidatus Poseidoniales; Euryarchaeota archaeon UBA551
GCA_002506705.1_ASM250670v1_genomic.fna	1915928	Archaea; Methanobacteriati; Thermoplasmatota; Candidatus Poseidoniia; Candidatus Poseidoniales; unclassified Candidatus Poseidoniales; Euryarchaeota archaeon UBA550
GCA_002506725.1_ASM250672v1_genomic.fna	1915923	Archaea; Methanobacteriati; Thermoplasmatota; Candidatus Poseidoniia; Candidatus Poseidoniales; unclassified Candidatus Poseidoniales; Euryarchaeota archaeon UBA545
GCA_002506745.1_ASM250674v1_genomic.fna	1915767	Archaea; Methanobacteriati; Methanobacteriota; unclassified Methanobacteriota; Euryarchaeota archaeon UBA33
GCA_002506755.1_ASM250675v1_genomic.fna	1915892	Archaea; Methanobacteriati; Thermoplasmatota; Candidatus Poseidoniia; Candidatus Poseidoniales; unclassified Candidatus Poseidoniales; Euryarchaeota archaeon UBA462
GCA_002506785.1_ASM250678v1_genomic.fna	1915551	Archaea; Methanobacteriati; Methanobacteriota; Stenosarchaea group; Methanomicrobia; Methanomicrobiales; Methanoregulaceae; Methanoregula; unclassified Methanoregula; Methanoregula sp. UBA452
GCA_002506795.1_ASM250679v1_genomic.fna	1915459	Archaea; Methanobacteriati; Methanobacteriota; Methanomada group; Methanobacteria; Methanobacteriales; Methanobacteriaceae; Methanobacterium; unclassified Methanobacterium; Methanobacterium sp. UBA397
GCA_002506825.1_ASM250682v1_genomic.fna	1915783	Archaea; Methanobacteriati; Thermoplasmatota; Candidatus Poseidoniia; Candidatus Poseidoniales; unclassified Candidatus Poseidoniales; Euryarchaeota archaeon UBA103
GCA_002506845.1_ASM250684v1_genomic.fna	1915587	Archaea; Methanobacteriati; Methanobacteriota; Stenosarchaea group; Methanomicrobia; Methanosarcinales; Methanosarcinaceae; Methanosarcina; unclassified Methanosarcina; Methanosarcina sp. UBA398
GCA_002506865.1_ASM250686v1_genomic.fna	1915642	Archaea; Methanobacteriati; Thermoplasmatota; Thermoplasmata; Methanomassiliicoccales; Methanomassiliicoccaceae; unclassified Methanomassiliicoccaceae; Methanomassiliicoccaceae archaeon UBA329
GCA_002506875.1_ASM250687v1_genomic.fna	1915883	Archaea; Methanobacteriati; Thermoplasmatota; Candidatus Poseidoniia; Candidatus Poseidoniales; unclassified Candidatus Poseidoniales; Euryarchaeota archaeon UBA40
GCA_002506905.1_ASM250690v1_genomic.fna	1915641	Archaea; Methanobacteriati; Thermoplasmatota; Thermoplasmata; Methanomassiliicoccales; Methanomassiliicoccaceae; unclassified Methanomassiliicoccaceae; Methanomassiliicoccaceae archaeon UBA328
GCA_002506915.1_ASM250691v1_genomic.fna	1915583	Archaea; Methanobacteriati; Methanobacteriota; Stenosarchaea group; Methanomicrobia; Methanosarcinales; Methanosarcinaceae; Methanosarcina; unclassified Methanosarcina; Methanosarcina sp. UBA369
GCA_002506945.1_ASM250694v1_genomic.fna	1915737	Archaea; Methanobacteriati; Thermoplasmatota; Thermoplasmata; Thermoplasmatales; unclassified Thermoplasmatales; Thermoplasmatales archaeon UBA571
GCA_002506955.1_ASM250695v1_genomic.fna	1915742	Archaea; Methanobacteriati; Thermoplasmatota; Thermoplasmata; Thermoplasmatales; unclassified Thermoplasmatales; Thermoplasmatales archaeon UBA578
GCA_002506985.1_ASM250698v1_genomic.fna	1915631	Archaea; Methanobacteriati; Thermoplasmatota; Thermoplasmata; Methanomassiliicoccales; Methanomassiliicoccaceae; unclassified Methanomassiliicoccaceae; Methanomassiliicoccaceae archaeon UBA248
GCA_002506995.1_ASM250699v1_genomic.fna	1915668	Archaea; Methanobacteriati; Thermoplasmatota; Thermoplasmata; Methanomassiliicoccales; Methanomassiliicoccaceae; unclassified Methanomassiliicoccaceae; Methanomassiliicoccaceae archaeon UBA427
GCA_002507025.1_ASM250702v1_genomic.fna	1915450	Archaea; Methanobacteriati; Methanobacteriota; Methanomada group; Methanobacteria; Methanobacteriales; Methanobacteriaceae; Methanobacterium; unclassified Methanobacterium; Methanobacterium sp. UBA373
GCA_002507035.1_ASM250703v1_genomic.fna	1915560	Archaea; Methanobacteriati; Methanobacteriota; Stenosarchaea group; Methanomicrobia; Methanotrichales; Methanotrichaceae; Methanothrix; unclassified Methanothrix; Methanosaeta sp. UBA372
GCA_002507065.1_ASM250706v1_genomic.fna	2209	Archaea; Methanobacteriati; Methanobacteriota; Stenosarchaea group; Methanomicrobia; Methanosarcinales; Methanosarcinaceae; Methanosarcina; Methanosarcina mazei
GCA_002507085.1_ASM250708v1_genomic.fna	1915609	Archaea; unclassified Archaea; archaeon UBA168
GCA_002507095.1_ASM250709v1_genomic.fna	1915468	Archaea; Methanobacteriati; Methanobacteriota; Methanomada group; Methanobacteria; Methanobacteriales; Methanobacteriaceae; Methanobacterium; unclassified Methanobacterium; Methanobacterium sp. UBA455
GCA_002507125.1_ASM250712v1_genomic.fna	1915914	Archaea; Methanobacteriati; Thermoplasmatota; Candidatus Poseidoniia; Candidatus Poseidoniales; unclassified Candidatus Poseidoniales; Euryarchaeota archaeon UBA528
GCA_002507145.1_ASM250714v1_genomic.fna	1915949	Archaea; Methanobacteriati; Thermoplasmatota; Candidatus Poseidoniia; Candidatus Poseidoniales; unclassified Candidatus Poseidoniales; Euryarchaeota archaeon UBA598
GCA_002507165.1_ASM250716v1_genomic.fna	1915937	Archaea; Methanobacteriati; Thermoplasmatota; Candidatus Poseidoniia; Candidatus Poseidoniales; unclassified Candidatus Poseidoniales; Euryarchaeota archaeon UBA559
GCA_002507175.1_ASM250717v1_genomic.fna	1915936	Archaea; Methanobacteriati; Thermoplasmatota; Candidatus Poseidoniia; Candidatus Poseidoniales; unclassified Candidatus Poseidoniales; Euryarchaeota archaeon UBA558
GCA_002507205.1_ASM250720v1_genomic.fna	1915527	Archaea; Methanobacteriati; Methanobacteriota; Stenosarchaea group; Methanomicrobia; Methanosarcinales; Methanosarcinaceae; Methanolobus; unclassified Methanolobus; Methanolobus sp. UBA32
GCA_002507225.1_ASM250722v1_genomic.fna	1915822	Archaea; Methanobacteriati; Thermoplasmatota; Candidatus Poseidoniia; Candidatus Poseidoniales; unclassified Candidatus Poseidoniales; Euryarchaeota archaeon UBA177
GCA_002507245.1_ASM250724v1_genomic.fna	1915990	Archaea; Thermoproteati; Candidatus Bathyarchaeota; unclassified Candidatus Bathyarchaeota; Candidatus Bathyarchaeota archaeon UBA233
GCA_002507265.1_ASM250726v1_genomic.fna	1915558	Archaea; Methanobacteriati; Methanobacteriota; Stenosarchaea group; Methanomicrobia; Methanotrichales; Methanotrichaceae; Methanothrix; unclassified Methanothrix; Methanosaeta sp. UBA332
GCA_002507275.1_ASM250727v1_genomic.fna	1915570	Archaea; Methanobacteriati; Methanobacteriota; Archaeoglobi; Archaeoglobales; Archaeoglobaceae; Geoglobus; unclassified Geoglobus; Geoglobus sp. UBA232
GCA_002507305.1_ASM250730v1_genomic.fna	1915915	Archaea; Methanobacteriati; Thermoplasmatota; Candidatus Poseidoniia; Candidatus Poseidoniales; unclassified Candidatus Poseidoniales; Euryarchaeota archaeon UBA529
GCA_002507315.1_ASM250731v1_genomic.fna	1915566	Archaea; Methanobacteriati; Methanobacteriota; Archaeoglobi; Archaeoglobales; Archaeoglobaceae; Archaeoglobus; unclassified Archaeoglobus; Archaeoglobus sp. UBA231
GCA_002507345.1_ASM250734v1_genomic.fna	1915985	Archaea; Methanobacteriati; Thermoplasmatota; Candidatus Poseidoniia; Candidatus Poseidoniales; unclassified Candidatus Poseidoniales; Euryarchaeota archaeon UBA98
GCA_002507365.1_ASM250736v1_genomic.fna	1915750	Archaea; Methanobacteriati; Thermoplasmatota; Thermoplasmata; Thermoplasmatales; unclassified Thermoplasmatales; Thermoplasmatales archaeon UBA617
GCA_002507385.1_ASM250738v1_genomic.fna	1916004	Archaea; Nanobdellati; Candidatus Micrarchaeota; unclassified Candidatus Micrarchaeota; Candidatus Micrarchaeota archaeon UBA97
GCA_002507395.1_ASM250739v1_genomic.fna	1916020	Archaea; Thermoproteati; Candidatus Methanomethylicota; unclassified Candidatus Methanomethylicota; Candidatus Methanomethylicota archaeon UBA76
GCA_002507425.1_ASM250742v1_genomic.fna	1915916	Archaea; Methanobacteriati; Thermoplasmatota; Candidatus Poseidoniia; Candidatus Poseidoniales; unclassified Candidatus Poseidoniales; Euryarchaeota archaeon UBA53
GCA_002507545.1_ASM250754v1_genomic.fna	1915565	Archaea; Methanobacteriati; Methanobacteriota; Archaeoglobi; Archaeoglobales; Archaeoglobaceae; Archaeoglobus; unclassified Archaeoglobus; Archaeoglobus sp. UBA230
GCA_002507555.1_ASM250755v1_genomic.fna	1915716	Archaea; Methanobacteriati; Thermoplasmatota; Thermoplasmata; Thermoplasmatales; unclassified Thermoplasmatales; Thermoplasmatales archaeon UBA445
GCA_002508305.1_ASM250830v1_genomic.fna	1915757	Archaea; Thermoproteati; Nitrososphaerota; unclassified Nitrososphaerota; Thaumarchaeota archaeon UBA201
GCA_002508315.1_ASM250831v1_genomic.fna	1915605	Archaea; Thermoproteati; Thermoproteota; Thermoprotei; Thermoproteales; Thermoproteaceae; Thermocladium; unclassified Thermocladium; Thermocladium sp. UBA166
GCA_002508325.1_ASM250832v1_genomic.fna	1915741	Archaea; Methanobacteriati; Thermoplasmatota; Thermoplasmata; Thermoplasmatales; unclassified Thermoplasmatales; Thermoplasmatales archaeon UBA577
GCA_002508335.1_ASM250833v1_genomic.fna	1915715	Archaea; Methanobacteriati; Thermoplasmatota; Thermoplasmata; Thermoplasmatales; unclassified Thermoplasmatales; Thermoplasmatales archaeon UBA444
GCA_002508385.1_ASM250838v1_genomic.fna	1915680	Archaea; Methanobacteriati; Methanobacteriota; Stenosarchaea group; Methanomicrobia; Methanosarcinales; Methanosarcinaceae; unclassified Methanosarcinaceae; Methanosarcinaceae archaeon UBA151
GCA_002508395.1_ASM250839v1_genomic.fna	1915596	Archaea; Thermoproteati; Nitrososphaerota; Nitrososphaeria; Nitrosopumilales; Nitrosopumilaceae; Nitrosopumilus; unclassified Nitrosopumilus; Nitrosopumilus sp. UBA241
GCA_002508425.1_ASM250842v1_genomic.fna	1915682	Archaea; Methanobacteriati; Methanobacteriota; Stenosarchaea group; Methanomicrobia; Methanosarcinales; Methanosarcinaceae; unclassified Methanosarcinaceae; Methanosarcinaceae archaeon UBA470
GCA_002508435.1_ASM250843v1_genomic.fna	1915603	Archaea; Thermoproteati; Nitrososphaerota; Nitrososphaeria; Nitrososphaerales; Nitrososphaeraceae; Nitrososphaera; unclassified Nitrososphaera; Nitrososphaera sp. UBA240
GCA_002508465.1_ASM250846v1_genomic.fna	1915595	Archaea; Methanobacteriati; Methanobacteriota; Stenosarchaea group; Methanomicrobia; Methanosarcinales; Methanosarcinaceae; Methanosarcina; unclassified Methanosarcina; Methanosarcina sp. UBA7
GCA_002508475.1_ASM250847v1_genomic.fna	1915586	Archaea; Methanobacteriati; Methanobacteriota; Stenosarchaea group; Methanomicrobia; Methanosarcinales; Methanosarcinaceae; Methanosarcina; unclassified Methanosarcina; Methanosarcina sp. UBA392
GCA_002508495.1_ASM250849v1_genomic.fna	1915547	Archaea; Methanobacteriati; Methanobacteriota; Stenosarchaea group; Methanomicrobia; Methanomicrobiales; Methanoregulaceae; Methanoregula; unclassified Methanoregula; Methanoregula sp. UBA276
GCA_002508505.1_ASM250850v1_genomic.fna	1915577	Archaea; Methanobacteriati; Methanobacteriota; Stenosarchaea group; Methanomicrobia; Methanosarcinales; Methanosarcinaceae; Methanosarcina; unclassified Methanosarcina; Methanosarcina sp. UBA304
GCA_002508545.1_ASM250854v1_genomic.fna	1915541	Archaea; Methanobacteriati; Thermoplasmatota; Thermoplasmata; Methanomassiliicoccales; Methanomassiliicoccaceae; Methanomassiliicoccus; unclassified Methanomassiliicoccus; Methanomassiliicoccus sp. UBA6
GCA_002508555.1_ASM250855v1_genomic.fna	1915536	Archaea; Methanobacteriati; Thermoplasmatota; Thermoplasmata; Methanomassiliicoccales; Methanomassiliicoccaceae; Methanomassiliicoccus; unclassified Methanomassiliicoccus; Methanomassiliicoccus sp. UBA364
GCA_002508585.1_ASM250858v1_genomic.fna	1915535	Archaea; Methanobacteriati; Thermoplasmatota; Thermoplasmata; Methanomassiliicoccales; Methanomassiliicoccaceae; Methanomassiliicoccus; unclassified Methanomassiliicoccus; Methanomassiliicoccus sp. UBA360
GCA_002508595.1_ASM250859v1_genomic.fna	1915670	Archaea; Methanobacteriati; Thermoplasmatota; Thermoplasmata; Methanomassiliicoccales; Methanomassiliicoccaceae; unclassified Methanomassiliicoccaceae; Methanomassiliicoccaceae archaeon UBA48
GCA_002508625.1_ASM250862v1_genomic.fna	1915645	Archaea; Methanobacteriati; Thermoplasmatota; Thermoplasmata; Methanomassiliicoccales; Methanomassiliicoccaceae; unclassified Methanomassiliicoccaceae; Methanomassiliicoccaceae archaeon UBA344
GCA_002508635.1_ASM250863v1_genomic.fna	1915526	Archaea; Methanobacteriati; Methanobacteriota; Stenosarchaea group; Methanomicrobia; Methanosarcinales; Methanosarcinaceae; Methanolobus; unclassified Methanolobus; Methanolobus sp. UBA118
GCA_002508665.1_ASM250866v1_genomic.fna	1915510	Archaea; Methanobacteriati; Methanobacteriota; Stenosarchaea group; Methanomicrobia; Methanomicrobiales; Methanomicrobiaceae; Methanoculleus; unclassified Methanoculleus; Methanoculleus sp. UBA416
GCA_002508675.1_ASM250867v1_genomic.fna	1915507	Archaea; Methanobacteriati; Methanobacteriota; Stenosarchaea group; Methanomicrobia; Methanomicrobiales; Methanomicrobiaceae; Methanoculleus; unclassified Methanoculleus; Methanoculleus sp. UBA389
GCA_002508705.1_ASM250870v1_genomic.fna	1915505	Archaea; Methanobacteriati; Methanobacteriota; Stenosarchaea group; Methanomicrobia; Methanomicrobiales; Methanomicrobiaceae; Methanoculleus; unclassified Methanoculleus; Methanoculleus sp. UBA374
GCA_002508725.1_ASM250872v1_genomic.fna	1915504	Archaea; Methanobacteriati; Methanobacteriota; Stenosarchaea group; Methanomicrobia; Methanomicrobiales; Methanomicrobiaceae; Methanoculleus; unclassified Methanoculleus; Methanoculleus sp. UBA340
GCA_002508745.1_ASM250874v1_genomic.fna	1915503	Archaea; Methanobacteriati; Methanobacteriota; Stenosarchaea group; Methanomicrobia; Methanomicrobiales; Methanomicrobiaceae; Methanoculleus; unclassified Methanoculleus; Methanoculleus sp. UBA334
GCA_002508765.1_ASM250876v1_genomic.fna	1915502	Archaea; Methanobacteriati; Methanobacteriota; Stenosarchaea group; Methanomicrobia; Methanomicrobiales; Methanomicrobiaceae; Methanoculleus; unclassified Methanoculleus; Methanoculleus sp. UBA331
GCA_002508775.1_ASM250877v1_genomic.fna	1915499	Archaea; Methanobacteriati; Methanobacteriota; Stenosarchaea group; Methanomicrobia; Methanomicrobiales; Methanomicrobiaceae; Methanoculleus; unclassified Methanoculleus; Methanoculleus sp. UBA312
GCA_002508805.1_ASM250880v1_genomic.fna	1915496	Archaea; Methanobacteriati; Methanobacteriota; Stenosarchaea group; Methanomicrobia; Methanomicrobiales; Methanomicrobiaceae; Methanoculleus; unclassified Methanoculleus; Methanoculleus sp. UBA300
GCA_002508825.1_ASM250882v1_genomic.fna	1915488	Archaea; Methanobacteriati; Methanobacteriota; Methanomada group; Methanobacteria; Methanobacteriales; Methanobacteriaceae; Methanobrevibacter; unclassified Methanobrevibacter; Methanobrevibacter sp. UBA46
GCA_002508845.1_ASM250884v1_genomic.fna	1915487	Archaea; Methanobacteriati; Methanobacteriota; Methanomada group; Methanobacteria; Methanobacteriales; Methanobacteriaceae; Methanobrevibacter; unclassified Methanobrevibacter; Methanobrevibacter sp. UBA417
GCA_002508855.1_ASM250885v1_genomic.fna	1915485	Archaea; Methanobacteriati; Methanobacteriota; Methanomada group; Methanobacteria; Methanobacteriales; Methanobacteriaceae; Methanobrevibacter; unclassified Methanobrevibacter; Methanobrevibacter sp. UBA403
GCA_002508885.1_ASM250888v1_genomic.fna	1915483	Archaea; Methanobacteriati; Methanobacteriota; Methanomada group; Methanobacteria; Methanobacteriales; Methanobacteriaceae; Methanobrevibacter; unclassified Methanobrevibacter; Methanobrevibacter sp. UBA395
GCA_002508905.1_ASM250890v1_genomic.fna	1915482	Archaea; Methanobacteriati; Methanobacteriota; Methanomada group; Methanobacteria; Methanobacteriales; Methanobacteriaceae; Methanobrevibacter; unclassified Methanobrevibacter; Methanobrevibacter sp. UBA365
GCA_002508925.1_ASM250892v1_genomic.fna	1915479	Archaea; Methanobacteriati; Methanobacteriota; Methanomada group; Methanobacteria; Methanobacteriales; Methanobacteriaceae; Methanobrevibacter; unclassified Methanobrevibacter; Methanobrevibacter sp. UBA325
GCA_002508935.1_ASM250893v1_genomic.fna	1915481	Archaea; Methanobacteriati; Methanobacteriota; Methanomada group; Methanobacteria; Methanobacteriales; Methanobacteriaceae; Methanobrevibacter; unclassified Methanobrevibacter; Methanobrevibacter sp. UBA352
GCA_002508965.1_ASM250896v1_genomic.fna	1915475	Archaea; Methanobacteriati; Methanobacteriota; Methanomada group; Methanobacteria; Methanobacteriales; Methanobacteriaceae; Methanobrevibacter; unclassified Methanobrevibacter; Methanobrevibacter sp. UBA190
GCA_002508985.1_ASM250898v1_genomic.fna	1915474	Archaea; Methanobacteriati; Methanobacteriota; Methanomada group; Methanobacteria; Methanobacteriales; Methanobacteriaceae; Methanobrevibacter; unclassified Methanobrevibacter; Methanobrevibacter sp. UBA189
GCA_002509005.1_ASM250900v1_genomic.fna	1915456	Archaea; Methanobacteriati; Methanobacteriota; Methanomada group; Methanobacteria; Methanobacteriales; Methanobacteriaceae; Methanobacterium; unclassified Methanobacterium; Methanobacterium sp. UBA388
GCA_002509015.1_ASM250901v1_genomic.fna	1915473	Archaea; Methanobacteriati; Methanobacteriota; Methanomada group; Methanobacteria; Methanobacteriales; Methanobacteriaceae; Methanobrevibacter; unclassified Methanobrevibacter; Methanobrevibacter sp. UBA188
GCA_002509045.1_ASM250904v1_genomic.fna	1915449	Archaea; Methanobacteriati; Methanobacteriota; Methanomada group; Methanobacteria; Methanobacteriales; Methanobacteriaceae; Methanobacterium; unclassified Methanobacterium; Methanobacterium sp. UBA368
GCA_002509065.1_ASM250906v1_genomic.fna	1915440	Archaea; Methanobacteriati; Methanobacteriota; Methanomada group; Methanobacteria; Methanobacteriales; Methanobacteriaceae; Methanobacterium; unclassified Methanobacterium; Methanobacterium sp. UBA330
GCA_002509085.1_ASM250908v1_genomic.fna	1915625	Archaea; Methanobacteriati; Methanobacteriota; Methanomada group; Methanobacteria; Methanobacteriales; Methanobacteriaceae; unclassified Methanobacteriaceae; Methanobacteriaceae archaeon UBA588
GCA_002509095.1_ASM250909v1_genomic.fna	1915621	Archaea; Methanobacteriati; Methanobacteriota; Methanomada group; Methanobacteria; Methanobacteriales; Methanobacteriaceae; unclassified Methanobacteriaceae; Methanobacteriaceae archaeon UBA254
GCA_002509125.1_ASM250912v1_genomic.fna	1915620	Archaea; Methanobacteriati; Methanobacteriota; Methanomada group; Methanobacteria; Methanobacteriales; Methanobacteriaceae; unclassified Methanobacteriaceae; Methanobacteriaceae archaeon UBA237
GCA_002509145.1_ASM250914v1_genomic.fna	1915572	Archaea; Thermoproteati; Thermoproteota; Thermoprotei; Sulfolobales; Sulfolobaceae; Metallosphaera; unclassified Metallosphaera; Metallosphaera sp. UBA165
GCA_002509165.1_ASM250916v1_genomic.fna	1915775	Archaea; Methanobacteriati; Thermoplasmatota; Thermoplasmata; Candidatus Thermoprofundales; Euryarchaeota archaeon UBA488
GCA_002509175.1_ASM250917v1_genomic.fna	1915777	Archaea; Methanobacteriati; Methanobacteriota; unclassified Methanobacteriota; Euryarchaeota archaeon UBA585
GCA_002509195.1_ASM250919v1_genomic.fna	1915774	Archaea; Methanobacteriati; Thermoplasmatota; Thermoplasmata; Candidatus Thermoprofundales; Euryarchaeota archaeon UBA440
GCA_002509225.1_ASM250922v1_genomic.fna	1915769	Archaea; Methanobacteriati; Thermoplasmatota; Thermoplasmata; Candidatus Thermoprofundales; Euryarchaeota archaeon UBA102
GCA_002509245.1_ASM250924v1_genomic.fna	1915991	Archaea; Thermoproteati; Candidatus Bathyarchaeota; unclassified Candidatus Bathyarchaeota; Candidatus Bathyarchaeota archaeon UBA589
GCA_002509255.1_ASM250925v1_genomic.fna	1915736	Archaea; Methanobacteriati; Thermoplasmatota; Thermoplasmata; Thermoplasmatales; unclassified Thermoplasmatales; Thermoplasmatales archaeon UBA570
GCA_002509265.1_ASM250926v1_genomic.fna	1915729	Archaea; Methanobacteriati; Thermoplasmatota; Thermoplasmata; Thermoplasmatales; unclassified Thermoplasmatales; Thermoplasmatales archaeon UBA520
GCA_002509305.1_ASM250930v1_genomic.fna	1915728	Archaea; Methanobacteriati; Thermoplasmatota; Thermoplasmata; Thermoplasmatales; unclassified Thermoplasmatales; Thermoplasmatales archaeon UBA518
GCA_002509325.1_ASM250932v1_genomic.fna	1915588	Archaea; Methanobacteriati; Methanobacteriota; Stenosarchaea group; Methanomicrobia; Methanosarcinales; Methanosarcinaceae; Methanosarcina; unclassified Methanosarcina; Methanosarcina sp. UBA402
GCA_002509335.1_ASM250933v1_genomic.fna	1915580	Archaea; Methanobacteriati; Methanobacteriota; Stenosarchaea group; Methanomicrobia; Methanosarcinales; Methanosarcinaceae; Methanosarcina; unclassified Methanosarcina; Methanosarcina sp. UBA342
GCA_002509345.1_ASM250934v1_genomic.fna	1915552	Archaea; Methanobacteriati; Methanobacteriota; Stenosarchaea group; Methanomicrobia; Methanomicrobiales; Methanoregulaceae; Methanoregula; unclassified Methanoregula; Methanoregula sp. UBA469
GCA_002509385.1_ASM250938v1_genomic.fna	1915696	Archaea; Methanobacteriati; Methanobacteriota; Stenosarchaea group; Methanomicrobia; unclassified Methanomicrobia; Methanomicrobia archaeon UBA590
GCA_002509405.1_ASM250940v1_genomic.fna	1915678	Archaea; Methanobacteriati; Thermoplasmatota; Thermoplasmata; Methanomassiliicoccales; Methanomassiliicoccaceae; unclassified Methanomassiliicoccaceae; Methanomassiliicoccaceae archaeon UBA72
GCA_002509415.1_ASM250941v1_genomic.fna	1915640	Archaea; Methanobacteriati; Thermoplasmatota; Thermoplasmata; Methanomassiliicoccales; Methanomassiliicoccaceae; unclassified Methanomassiliicoccaceae; Methanomassiliicoccaceae archaeon UBA319
GCA_002509425.1_ASM250942v1_genomic.fna	1915648	Archaea; Methanobacteriati; Thermoplasmatota; Thermoplasmata; Methanomassiliicoccales; Methanomassiliicoccaceae; unclassified Methanomassiliicoccaceae; Methanomassiliicoccaceae archaeon UBA359
GCA_002509465.1_ASM250946v1_genomic.fna	1915636	Archaea; Methanobacteriati; Thermoplasmatota; Thermoplasmata; Methanomassiliicoccales; Methanomassiliicoccaceae; unclassified Methanomassiliicoccaceae; Methanomassiliicoccaceae archaeon UBA308
GCA_002509485.1_ASM250948v1_genomic.fna	1915525	Archaea; Methanobacteriati; Methanobacteriota; Stenosarchaea group; Methanomicrobia; Methanomicrobiales; Methanoregulaceae; Methanolinea; unclassified Methanolinea; Methanolinea sp. UBA477
GCA_002509495.1_ASM250949v1_genomic.fna	1915524	Archaea; Methanobacteriati; Methanobacteriota; Stenosarchaea group; Methanomicrobia; Methanomicrobiales; Methanoregulaceae; Methanolinea; unclassified Methanolinea; Methanolinea sp. UBA473
GCA_002509505.1_ASM250950v1_genomic.fna	1915517	Archaea; Methanobacteriati; Methanobacteriota; Stenosarchaea group; Methanomicrobia; Methanomicrobiales; Methanoregulaceae; Methanolinea; unclassified Methanolinea; Methanolinea sp. UBA155
GCA_002509545.1_ASM250954v1_genomic.fna	1915512	Archaea; Methanobacteriati; Methanobacteriota; Stenosarchaea group; Methanomicrobia; Methanomicrobiales; Methanomicrobiaceae; Methanoculleus; unclassified Methanoculleus; Methanoculleus sp. UBA45
GCA_002509565.1_ASM250956v1_genomic.fna	1915506	Archaea; Methanobacteriati; Methanobacteriota; Stenosarchaea group; Methanomicrobia; Methanomicrobiales; Methanomicrobiaceae; Methanoculleus; unclassified Methanoculleus; Methanoculleus sp. UBA377
GCA_002509575.1_ASM250957v1_genomic.fna	1915500	Archaea; Methanobacteriati; Methanobacteriota; Stenosarchaea group; Methanomicrobia; Methanomicrobiales; Methanomicrobiaceae; Methanoculleus; unclassified Methanoculleus; Methanoculleus sp. UBA320
GCA_002509605.1_ASM250960v1_genomic.fna	1915490	Archaea; Methanobacteriati; Methanobacteriota; Methanomada group; Methanobacteria; Methanobacteriales; Methanobacteriaceae; Methanobrevibacter; unclassified Methanobrevibacter; Methanobrevibacter sp. UBA594
GCA_002509625.1_ASM250962v1_genomic.fna	1915484	Archaea; Methanobacteriati; Methanobacteriota; Methanomada group; Methanobacteria; Methanobacteriales; Methanobacteriaceae; Methanobrevibacter; unclassified Methanobrevibacter; Methanobrevibacter sp. UBA401
GCA_002509645.1_ASM250964v1_genomic.fna	1915478	Archaea; Methanobacteriati; Methanobacteriota; Methanomada group; Methanobacteria; Methanobacteriales; Methanobacteriaceae; Methanobrevibacter; unclassified Methanobrevibacter; Methanobrevibacter sp. UBA318
GCA_002509655.1_ASM250965v1_genomic.fna	1915477	Archaea; Methanobacteriati; Methanobacteriota; Methanomada group; Methanobacteria; Methanobacteriales; Methanobacteriaceae; Methanobrevibacter; unclassified Methanobrevibacter; Methanobrevibacter sp. UBA313
GCA_002509665.1_ASM250966v1_genomic.fna	1915471	Archaea; Methanobacteriati; Methanobacteriota; Methanomada group; Methanobacteria; Methanobacteriales; Methanobacteriaceae; Methanobacterium; unclassified Methanobacterium; Methanobacterium sp. UBA8
GCA_002509705.1_ASM250970v1_genomic.fna	1915430	Archaea; Methanobacteriati; Methanobacteriota; Methanomada group; Methanobacteria; Methanobacteriales; Methanobacteriaceae; Methanobacterium; unclassified Methanobacterium; Methanobacterium sp. UBA297
GCA_002509725.1_ASM250972v1_genomic.fna	1915623	Archaea; Methanobacteriati; Methanobacteriota; Methanomada group; Methanobacteria; Methanobacteriales; Methanobacteriaceae; unclassified Methanobacteriaceae; Methanobacteriaceae archaeon UBA541
GCA_002509745.1_ASM250974v1_genomic.fna	1915622	Archaea; Methanobacteriati; Methanobacteriota; Methanomada group; Methanobacteria; Methanobacteriales; Methanobacteriaceae; unclassified Methanobacteriaceae; Methanobacteriaceae archaeon UBA349
GCA_002572525.1_ASM257252v1_genomic.fna	1608465	Archaea; Methanobacteriati; Methanobacteriota; Stenosarchaea group; Halobacteria; Halobacteriales; Natrialbaceae; Natrinema; unclassified Natrinema; Natrinema sp. CBA1119
GCA_002683155.1_ASM268315v1_genomic.fna	2026739	Archaea; Methanobacteriati; Methanobacteriota; unclassified Methanobacteriota; Methanobacteriota archaeon
GCA_002685215.1_ASM268521v1_genomic.fna	2026739	Archaea; Methanobacteriati; Methanobacteriota; unclassified Methanobacteriota; Methanobacteriota archaeon
GCA_002685315.1_ASM268531v1_genomic.fna	2026739	Archaea; Methanobacteriati; Methanobacteriota; unclassified Methanobacteriota; Methanobacteriota archaeon
GCA_002685415.1_ASM268541v1_genomic.fna	2026739	Archaea; Methanobacteriati; Methanobacteriota; unclassified Methanobacteriota; Methanobacteriota archaeon
GCA_002685635.1_ASM268563v1_genomic.fna	2026739	Archaea; Methanobacteriati; Methanobacteriota; unclassified Methanobacteriota; Methanobacteriota archaeon
GCA_002685735.1_ASM268573v1_genomic.fna	2026739	Archaea; Methanobacteriati; Methanobacteriota; unclassified Methanobacteriota; Methanobacteriota archaeon
GCA_002685855.1_ASM268585v1_genomic.fna	2026803	Archaea; Nanobdellati; Candidatus Woesearchaeota; unclassified Candidatus Woesearchaeota; Candidatus Woesearchaeota archaeon
GCA_002685895.1_ASM268589v1_genomic.fna	2026739	Archaea; Methanobacteriati; Methanobacteriota; unclassified Methanobacteriota; Methanobacteriota archaeon
GCA_002686035.1_ASM268603v1_genomic.fna	2026739	Archaea; Methanobacteriati; Methanobacteriota; unclassified Methanobacteriota; Methanobacteriota archaeon
GCA_002686195.1_ASM268619v1_genomic.fna	2026773	Archaea; Nanobdellati; Candidatus Pacearchaeota; unclassified Candidatus Pacearchaeota; Candidatus Pacearchaeota archaeon
GCA_002686215.1_ASM268621v1_genomic.fna	2026803	Archaea; Nanobdellati; Candidatus Woesearchaeota; unclassified Candidatus Woesearchaeota; Candidatus Woesearchaeota archaeon
GCA_002686295.1_ASM268629v1_genomic.fna	2026803	Archaea; Nanobdellati; Candidatus Woesearchaeota; unclassified Candidatus Woesearchaeota; Candidatus Woesearchaeota archaeon
GCA_002686315.1_ASM268631v1_genomic.fna	1906665	Archaea; unclassified Archaea; archaeon
GCA_002686355.1_ASM268635v1_genomic.fna	2026773	Archaea; Nanobdellati; Candidatus Pacearchaeota; unclassified Candidatus Pacearchaeota; Candidatus Pacearchaeota archaeon
GCA_002686495.1_ASM268649v1_genomic.fna	2026803	Archaea; Nanobdellati; Candidatus Woesearchaeota; unclassified Candidatus Woesearchaeota; Candidatus Woesearchaeota archaeon
GCA_002686525.1_ASM268652v1_genomic.fna	2026739	Archaea; Methanobacteriati; Methanobacteriota; unclassified Methanobacteriota; Methanobacteriota archaeon
GCA_002686775.1_ASM268677v1_genomic.fna	2026739	Archaea; Methanobacteriati; Methanobacteriota; unclassified Methanobacteriota; Methanobacteriota archaeon
GCA_002686855.1_ASM268685v1_genomic.fna	2026803	Archaea; Nanobdellati; Candidatus Woesearchaeota; unclassified Candidatus Woesearchaeota; Candidatus Woesearchaeota archaeon
GCA_002687075.1_ASM268707v1_genomic.fna	2026739	Archaea; Methanobacteriati; Methanobacteriota; unclassified Methanobacteriota; Methanobacteriota archaeon
GCA_002687185.1_ASM268718v1_genomic.fna	1906665	Archaea; unclassified Archaea; archaeon
GCA_002687255.1_ASM268725v1_genomic.fna	2026773	Archaea; Nanobdellati; Candidatus Pacearchaeota; unclassified Candidatus Pacearchaeota; Candidatus Pacearchaeota archaeon
GCA_002687275.1_ASM268727v1_genomic.fna	2026803	Archaea; Nanobdellati; Candidatus Woesearchaeota; unclassified Candidatus Woesearchaeota; Candidatus Woesearchaeota archaeon
GCA_002687305.1_ASM268730v1_genomic.fna	2026739	Archaea; Methanobacteriati; Methanobacteriota; unclassified Methanobacteriota; Methanobacteriota archaeon
GCA_002687355.1_ASM268735v1_genomic.fna	2026739	Archaea; Methanobacteriati; Methanobacteriota; unclassified Methanobacteriota; Methanobacteriota archaeon
GCA_002687735.1_ASM268773v1_genomic.fna	2026736	Archaea; Nanobdellati; Candidatus Iainarchaeota; unclassified Candidatus Diapherotrites; Candidatus Diapherotrites archaeon
GCA_002687775.1_ASM268777v1_genomic.fna	2026764	Archaea; Nanobdellati; Nanobdellota; unclassified Nanoarchaeota; Nanoarchaeota archaeon
GCA_002687795.1_ASM268779v1_genomic.fna	2026803	Archaea; Nanobdellati; Candidatus Woesearchaeota; unclassified Candidatus Woesearchaeota; Candidatus Woesearchaeota archaeon
GCA_002687815.1_ASM268781v1_genomic.fna	1906665	Archaea; unclassified Archaea; archaeon
GCA_002687825.1_ASM268782v1_genomic.fna	2026764	Archaea; Nanobdellati; Nanobdellota; unclassified Nanoarchaeota; Nanoarchaeota archaeon
GCA_002687935.1_ASM268793v1_genomic.fna	2026739	Archaea; Methanobacteriati; Methanobacteriota; unclassified Methanobacteriota; Methanobacteriota archaeon
GCA_002687975.1_ASM268797v1_genomic.fna	2026773	Archaea; Nanobdellati; Candidatus Pacearchaeota; unclassified Candidatus Pacearchaeota; Candidatus Pacearchaeota archaeon
GCA_002688015.1_ASM268801v1_genomic.fna	2026773	Archaea; Nanobdellati; Candidatus Pacearchaeota; unclassified Candidatus Pacearchaeota; Candidatus Pacearchaeota archaeon
GCA_002688035.1_ASM268803v1_genomic.fna	2026736	Archaea; Nanobdellati; Candidatus Iainarchaeota; unclassified Candidatus Diapherotrites; Candidatus Diapherotrites archaeon
GCA_002688095.1_ASM268809v1_genomic.fna	2026764	Archaea; Nanobdellati; Nanobdellota; unclassified Nanoarchaeota; Nanoarchaeota archaeon
GCA_002688165.1_ASM268816v1_genomic.fna	2026773	Archaea; Nanobdellati; Candidatus Pacearchaeota; unclassified Candidatus Pacearchaeota; Candidatus Pacearchaeota archaeon
GCA_002688265.1_ASM268826v1_genomic.fna	1906665	Archaea; unclassified Archaea; archaeon
GCA_002688315.1_ASM268831v1_genomic.fna	2026803	Archaea; Nanobdellati; Candidatus Woesearchaeota; unclassified Candidatus Woesearchaeota; Candidatus Woesearchaeota archaeon
GCA_002688325.1_ASM268832v1_genomic.fna	1906665	Archaea; unclassified Archaea; archaeon
GCA_002688335.1_ASM268833v1_genomic.fna	2026773	Archaea; Nanobdellati; Candidatus Pacearchaeota; unclassified Candidatus Pacearchaeota; Candidatus Pacearchaeota archaeon
GCA_002688355.1_ASM268835v1_genomic.fna	1906665	Archaea; unclassified Archaea; archaeon
GCA_002688395.1_ASM268839v1_genomic.fna	2026764	Archaea; Nanobdellati; Nanobdellota; unclassified Nanoarchaeota; Nanoarchaeota archaeon
GCA_002688415.1_ASM268841v1_genomic.fna	2026773	Archaea; Nanobdellati; Candidatus Pacearchaeota; unclassified Candidatus Pacearchaeota; Candidatus Pacearchaeota archaeon
GCA_002688745.1_ASM268874v1_genomic.fna	1906665	Archaea; unclassified Archaea; archaeon
GCA_002688755.1_ASM268875v1_genomic.fna	2026773	Archaea; Nanobdellati; Candidatus Pacearchaeota; unclassified Candidatus Pacearchaeota; Candidatus Pacearchaeota archaeon
GCA_002688775.1_ASM268877v1_genomic.fna	2026803	Archaea; Nanobdellati; Candidatus Woesearchaeota; unclassified Candidatus Woesearchaeota; Candidatus Woesearchaeota archaeon
GCA_002688825.1_ASM268882v1_genomic.fna	2026739	Archaea; Methanobacteriati; Methanobacteriota; unclassified Methanobacteriota; Methanobacteriota archaeon
GCA_002688875.1_ASM268887v1_genomic.fna	2026773	Archaea; Nanobdellati; Candidatus Pacearchaeota; unclassified Candidatus Pacearchaeota; Candidatus Pacearchaeota archaeon
GCA_002688905.1_ASM268890v1_genomic.fna	2026739	Archaea; Methanobacteriati; Methanobacteriota; unclassified Methanobacteriota; Methanobacteriota archaeon
GCA_002688925.1_ASM268892v1_genomic.fna	1906665	Archaea; unclassified Archaea; archaeon
GCA_002688965.1_ASM268896v1_genomic.fna	1906665	Archaea; unclassified Archaea; archaeon
GCA_002689085.1_ASM268908v1_genomic.fna	2026739	Archaea; Methanobacteriati; Methanobacteriota; unclassified Methanobacteriota; Methanobacteriota archaeon
GCA_002689165.1_ASM268916v1_genomic.fna	2026739	Archaea; Methanobacteriati; Methanobacteriota; unclassified Methanobacteriota; Methanobacteriota archaeon
GCA_002689345.1_ASM268934v1_genomic.fna	2026739	Archaea; Methanobacteriati; Methanobacteriota; unclassified Methanobacteriota; Methanobacteriota archaeon
GCA_002689565.1_ASM268956v1_genomic.fna	2026739	Archaea; Methanobacteriati; Methanobacteriota; unclassified Methanobacteriota; Methanobacteriota archaeon
GCA_002689805.1_ASM268980v1_genomic.fna	2026739	Archaea; Methanobacteriati; Methanobacteriota; unclassified Methanobacteriota; Methanobacteriota archaeon
GCA_002689985.1_ASM268998v1_genomic.fna	2026773	Archaea; Nanobdellati; Candidatus Pacearchaeota; unclassified Candidatus Pacearchaeota; Candidatus Pacearchaeota archaeon
GCA_002690055.1_ASM269005v1_genomic.fna	2026803	Archaea; Nanobdellati; Candidatus Woesearchaeota; unclassified Candidatus Woesearchaeota; Candidatus Woesearchaeota archaeon
GCA_002690335.1_ASM269033v1_genomic.fna	2026795	Archaea; Thermoproteati; Nitrososphaerota; unclassified Nitrososphaerota; Nitrososphaerota archaeon
GCA_002690445.1_ASM269044v1_genomic.fna	2026773	Archaea; Nanobdellati; Candidatus Pacearchaeota; unclassified Candidatus Pacearchaeota; Candidatus Pacearchaeota archaeon
GCA_002690535.1_ASM269053v1_genomic.fna	2024843	Archaea; Thermoproteati; Nitrososphaerota; Nitrososphaeria; Nitrosopumilales; Nitrosopumilaceae; Nitrosopumilus; unclassified Nitrosopumilus; Nitrosopumilus sp.
GCA_002690785.1_ASM269078v1_genomic.fna	2026739	Archaea; Methanobacteriati; Methanobacteriota; unclassified Methanobacteriota; Methanobacteriota archaeon
GCA_002690815.1_ASM269081v1_genomic.fna	2026739	Archaea; Methanobacteriati; Methanobacteriota; unclassified Methanobacteriota; Methanobacteriota archaeon
GCA_002690835.1_ASM269083v1_genomic.fna	2026739	Archaea; Methanobacteriati; Methanobacteriota; unclassified Methanobacteriota; Methanobacteriota archaeon
GCA_002692145.1_ASM269214v1_genomic.fna	2026739	Archaea; Methanobacteriati; Methanobacteriota; unclassified Methanobacteriota; Methanobacteriota archaeon
GCA_002692365.2_ASM269236v2_genomic.fna	2026739	Archaea; Methanobacteriati; Methanobacteriota; unclassified Methanobacteriota; Methanobacteriota archaeon
GCA_002692465.1_ASM269246v1_genomic.fna	2026739	Archaea; Methanobacteriati; Methanobacteriota; unclassified Methanobacteriota; Methanobacteriota archaeon
GCA_002692555.1_ASM269255v1_genomic.fna	2026739	Archaea; Methanobacteriati; Methanobacteriota; unclassified Methanobacteriota; Methanobacteriota archaeon
GCA_002692625.1_ASM269262v1_genomic.fna	2026739	Archaea; Methanobacteriati; Methanobacteriota; unclassified Methanobacteriota; Methanobacteriota archaeon
GCA_002692695.1_ASM269269v1_genomic.fna	2026739	Archaea; Methanobacteriati; Methanobacteriota; unclassified Methanobacteriota; Methanobacteriota archaeon
GCA_002692765.1_ASM269276v1_genomic.fna	2026739	Archaea; Methanobacteriati; Methanobacteriota; unclassified Methanobacteriota; Methanobacteriota archaeon
GCA_002692775.1_ASM269277v1_genomic.fna	2026739	Archaea; Methanobacteriati; Methanobacteriota; unclassified Methanobacteriota; Methanobacteriota archaeon
GCA_002693165.1_ASM269316v1_genomic.fna	2026795	Archaea; Thermoproteati; Nitrososphaerota; unclassified Nitrososphaerota; Nitrososphaerota archaeon
GCA_002693225.1_ASM269322v1_genomic.fna	2026739	Archaea; Methanobacteriati; Methanobacteriota; unclassified Methanobacteriota; Methanobacteriota archaeon
GCA_002693485.1_ASM269348v1_genomic.fna	2026739	Archaea; Methanobacteriati; Methanobacteriota; unclassified Methanobacteriota; Methanobacteriota archaeon
GCA_002693705.1_ASM269370v1_genomic.fna	2026739	Archaea; Methanobacteriati; Methanobacteriota; unclassified Methanobacteriota; Methanobacteriota archaeon
GCA_002693905.2_ASM269390v2_genomic.fna	2026739	Archaea; Methanobacteriati; Methanobacteriota; unclassified Methanobacteriota; Methanobacteriota archaeon
GCA_002693925.2_ASM269392v2_genomic.fna	2026739	Archaea; Methanobacteriati; Methanobacteriota; unclassified Methanobacteriota; Methanobacteriota archaeon
GCA_002694235.1_ASM269423v1_genomic.fna	2026739	Archaea; Methanobacteriati; Methanobacteriota; unclassified Methanobacteriota; Methanobacteriota archaeon
GCA_002694245.1_ASM269424v1_genomic.fna	2026739	Archaea; Methanobacteriati; Methanobacteriota; unclassified Methanobacteriota; Methanobacteriota archaeon
GCA_002694255.1_ASM269425v1_genomic.fna	2026739	Archaea; Methanobacteriati; Methanobacteriota; unclassified Methanobacteriota; Methanobacteriota archaeon
GCA_002694525.1_ASM269452v1_genomic.fna	2026739	Archaea; Methanobacteriati; Methanobacteriota; unclassified Methanobacteriota; Methanobacteriota archaeon
GCA_002694585.1_ASM269458v1_genomic.fna	2026739	Archaea; Methanobacteriati; Methanobacteriota; unclassified Methanobacteriota; Methanobacteriota archaeon
GCA_002695105.1_ASM269510v1_genomic.fna	2026739	Archaea; Methanobacteriati; Methanobacteriota; unclassified Methanobacteriota; Methanobacteriota archaeon
GCA_002695145.1_ASM269514v1_genomic.fna	2026739	Archaea; Methanobacteriati; Methanobacteriota; unclassified Methanobacteriota; Methanobacteriota archaeon
GCA_002695525.1_ASM269552v1_genomic.fna	2026739	Archaea; Methanobacteriati; Methanobacteriota; unclassified Methanobacteriota; Methanobacteriota archaeon
GCA_002696315.1_ASM269631v1_genomic.fna	2026739	Archaea; Methanobacteriati; Methanobacteriota; unclassified Methanobacteriota; Methanobacteriota archaeon
GCA_002696505.1_ASM269650v1_genomic.fna	2026739	Archaea; Methanobacteriati; Methanobacteriota; unclassified Methanobacteriota; Methanobacteriota archaeon
GCA_002696565.1_ASM269656v1_genomic.fna	2026739	Archaea; Methanobacteriati; Methanobacteriota; unclassified Methanobacteriota; Methanobacteriota archaeon
GCA_002696615.1_ASM269661v1_genomic.fna	2026739	Archaea; Methanobacteriati; Methanobacteriota; unclassified Methanobacteriota; Methanobacteriota archaeon
GCA_002696845.1_ASM269684v1_genomic.fna	2026739	Archaea; Methanobacteriati; Methanobacteriota; unclassified Methanobacteriota; Methanobacteriota archaeon
GCA_002697065.1_ASM269706v1_genomic.fna	2026739	Archaea; Methanobacteriati; Methanobacteriota; unclassified Methanobacteriota; Methanobacteriota archaeon
GCA_002697105.1_ASM269710v1_genomic.fna	2026739	Archaea; Methanobacteriati; Methanobacteriota; unclassified Methanobacteriota; Methanobacteriota archaeon
GCA_002697175.1_ASM269717v1_genomic.fna	2026739	Archaea; Methanobacteriati; Methanobacteriota; unclassified Methanobacteriota; Methanobacteriota archaeon
GCA_002697305.1_ASM269730v1_genomic.fna	2026739	Archaea; Methanobacteriati; Methanobacteriota; unclassified Methanobacteriota; Methanobacteriota archaeon
GCA_002697685.1_ASM269768v1_genomic.fna	2026739	Archaea; Methanobacteriati; Methanobacteriota; unclassified Methanobacteriota; Methanobacteriota archaeon
GCA_002697705.1_ASM269770v1_genomic.fna	2026739	Archaea; Methanobacteriati; Methanobacteriota; unclassified Methanobacteriota; Methanobacteriota archaeon
GCA_002697845.1_ASM269784v1_genomic.fna	2026739	Archaea; Methanobacteriati; Methanobacteriota; unclassified Methanobacteriota; Methanobacteriota archaeon
GCA_002698105.1_ASM269810v1_genomic.fna	2026739	Archaea; Methanobacteriati; Methanobacteriota; unclassified Methanobacteriota; Methanobacteriota archaeon
GCA_002698145.1_ASM269814v1_genomic.fna	2026739	Archaea; Methanobacteriati; Methanobacteriota; unclassified Methanobacteriota; Methanobacteriota archaeon
GCA_002698285.1_ASM269828v1_genomic.fna	2026739	Archaea; Methanobacteriati; Methanobacteriota; unclassified Methanobacteriota; Methanobacteriota archaeon
GCA_002698405.1_ASM269840v1_genomic.fna	2026739	Archaea; Methanobacteriati; Methanobacteriota; unclassified Methanobacteriota; Methanobacteriota archaeon
GCA_002698465.1_ASM269846v1_genomic.fna	2026739	Archaea; Methanobacteriati; Methanobacteriota; unclassified Methanobacteriota; Methanobacteriota archaeon
GCA_002698545.1_ASM269854v1_genomic.fna	2026739	Archaea; Methanobacteriati; Methanobacteriota; unclassified Methanobacteriota; Methanobacteriota archaeon
GCA_002698565.1_ASM269856v1_genomic.fna	2026739	Archaea; Methanobacteriati; Methanobacteriota; unclassified Methanobacteriota; Methanobacteriota archaeon
GCA_002698725.1_ASM269872v1_genomic.fna	2026739	Archaea; Methanobacteriati; Methanobacteriota; unclassified Methanobacteriota; Methanobacteriota archaeon
GCA_002698805.1_ASM269880v1_genomic.fna	2026739	Archaea; Methanobacteriati; Methanobacteriota; unclassified Methanobacteriota; Methanobacteriota archaeon
GCA_002698885.1_ASM269888v1_genomic.fna	2026795	Archaea; Thermoproteati; Nitrososphaerota; unclassified Nitrososphaerota; Nitrososphaerota archaeon
GCA_002699425.1_ASM269942v1_genomic.fna	2026739	Archaea; Methanobacteriati; Methanobacteriota; unclassified Methanobacteriota; Methanobacteriota archaeon
GCA_002699515.1_ASM269951v1_genomic.fna	2026739	Archaea; Methanobacteriati; Methanobacteriota; unclassified Methanobacteriota; Methanobacteriota archaeon
GCA_002699665.1_ASM269966v1_genomic.fna	2026739	Archaea; Methanobacteriati; Methanobacteriota; unclassified Methanobacteriota; Methanobacteriota archaeon
GCA_002700555.1_ASM270055v1_genomic.fna	2026739	Archaea; Methanobacteriati; Methanobacteriota; unclassified Methanobacteriota; Methanobacteriota archaeon
GCA_002700615.1_ASM270061v1_genomic.fna	2026739	Archaea; Methanobacteriati; Methanobacteriota; unclassified Methanobacteriota; Methanobacteriota archaeon
GCA_002700955.2_ASM270095v2_genomic.fna	2026739	Archaea; Methanobacteriati; Methanobacteriota; unclassified Methanobacteriota; Methanobacteriota archaeon
GCA_002701025.1_ASM270102v1_genomic.fna	2026739	Archaea; Methanobacteriati; Methanobacteriota; unclassified Methanobacteriota; Methanobacteriota archaeon
GCA_002701145.1_ASM270114v1_genomic.fna	2026739	Archaea; Methanobacteriati; Methanobacteriota; unclassified Methanobacteriota; Methanobacteriota archaeon
GCA_002701965.1_ASM270196v1_genomic.fna	2026739	Archaea; Methanobacteriati; Methanobacteriota; unclassified Methanobacteriota; Methanobacteriota archaeon
GCA_002702035.1_ASM270203v1_genomic.fna	2026739	Archaea; Methanobacteriati; Methanobacteriota; unclassified Methanobacteriota; Methanobacteriota archaeon
GCA_002702155.1_ASM270215v1_genomic.fna	2026739	Archaea; Methanobacteriati; Methanobacteriota; unclassified Methanobacteriota; Methanobacteriota archaeon
GCA_002702305.1_ASM270230v1_genomic.fna	2026739	Archaea; Methanobacteriati; Methanobacteriota; unclassified Methanobacteriota; Methanobacteriota archaeon
GCA_002702645.1_ASM270264v1_genomic.fna	2026739	Archaea; Methanobacteriati; Methanobacteriota; unclassified Methanobacteriota; Methanobacteriota archaeon
GCA_002702715.1_ASM270271v1_genomic.fna	2026739	Archaea; Methanobacteriati; Methanobacteriota; unclassified Methanobacteriota; Methanobacteriota archaeon
GCA_002702945.1_ASM270294v1_genomic.fna	2026739	Archaea; Methanobacteriati; Methanobacteriota; unclassified Methanobacteriota; Methanobacteriota archaeon
GCA_002702985.1_ASM270298v1_genomic.fna	2026739	Archaea; Methanobacteriati; Methanobacteriota; unclassified Methanobacteriota; Methanobacteriota archaeon
GCA_002703075.2_ASM270307v2_genomic.fna	2026739	Archaea; Methanobacteriati; Methanobacteriota; unclassified Methanobacteriota; Methanobacteriota archaeon
GCA_002703125.1_ASM270312v1_genomic.fna	2026739	Archaea; Methanobacteriati; Methanobacteriota; unclassified Methanobacteriota; Methanobacteriota archaeon
GCA_002703295.1_ASM270329v1_genomic.fna	2026739	Archaea; Methanobacteriati; Methanobacteriota; unclassified Methanobacteriota; Methanobacteriota archaeon
GCA_002704515.1_ASM270451v1_genomic.fna	2026739	Archaea; Methanobacteriati; Methanobacteriota; unclassified Methanobacteriota; Methanobacteriota archaeon
GCA_002704585.1_ASM270458v1_genomic.fna	2026739	Archaea; Methanobacteriati; Methanobacteriota; unclassified Methanobacteriota; Methanobacteriota archaeon
GCA_002704705.1_ASM270470v1_genomic.fna	2026739	Archaea; Methanobacteriati; Methanobacteriota; unclassified Methanobacteriota; Methanobacteriota archaeon
GCA_002704975.1_ASM270497v1_genomic.fna	2026739	Archaea; Methanobacteriati; Methanobacteriota; unclassified Methanobacteriota; Methanobacteriota archaeon
GCA_002705285.1_ASM270528v1_genomic.fna	2026739	Archaea; Methanobacteriati; Methanobacteriota; unclassified Methanobacteriota; Methanobacteriota archaeon
GCA_002705345.1_ASM270534v1_genomic.fna	2026739	Archaea; Methanobacteriati; Methanobacteriota; unclassified Methanobacteriota; Methanobacteriota archaeon
GCA_002706065.1_ASM270606v1_genomic.fna	2026739	Archaea; Methanobacteriati; Methanobacteriota; unclassified Methanobacteriota; Methanobacteriota archaeon
GCA_002706615.1_ASM270661v1_genomic.fna	2026739	Archaea; Methanobacteriati; Methanobacteriota; unclassified Methanobacteriota; Methanobacteriota archaeon
GCA_002706635.1_ASM270663v1_genomic.fna	2026739	Archaea; Methanobacteriati; Methanobacteriota; unclassified Methanobacteriota; Methanobacteriota archaeon
GCA_002706825.1_ASM270682v1_genomic.fna	2026739	Archaea; Methanobacteriati; Methanobacteriota; unclassified Methanobacteriota; Methanobacteriota archaeon
GCA_002707335.2_ASM270733v2_genomic.fna	2026739	Archaea; Methanobacteriati; Methanobacteriota; unclassified Methanobacteriota; Methanobacteriota archaeon
GCA_002708015.1_ASM270801v1_genomic.fna	2026739	Archaea; Methanobacteriati; Methanobacteriota; unclassified Methanobacteriota; Methanobacteriota archaeon
GCA_002708275.1_ASM270827v1_genomic.fna	2026739	Archaea; Methanobacteriati; Methanobacteriota; unclassified Methanobacteriota; Methanobacteriota archaeon
GCA_002708385.1_ASM270838v1_genomic.fna	2026739	Archaea; Methanobacteriati; Methanobacteriota; unclassified Methanobacteriota; Methanobacteriota archaeon
GCA_002708695.1_ASM270869v1_genomic.fna	2026739	Archaea; Methanobacteriati; Methanobacteriota; unclassified Methanobacteriota; Methanobacteriota archaeon
GCA_002708745.1_ASM270874v1_genomic.fna	2026739	Archaea; Methanobacteriati; Methanobacteriota; unclassified Methanobacteriota; Methanobacteriota archaeon
GCA_002708785.1_ASM270878v1_genomic.fna	2026739	Archaea; Methanobacteriati; Methanobacteriota; unclassified Methanobacteriota; Methanobacteriota archaeon
GCA_002709285.1_ASM270928v1_genomic.fna	2026795	Archaea; Thermoproteati; Nitrososphaerota; unclassified Nitrososphaerota; Nitrososphaerota archaeon
GCA_002709705.1_ASM270970v1_genomic.fna	2026739	Archaea; Methanobacteriati; Methanobacteriota; unclassified Methanobacteriota; Methanobacteriota archaeon
GCA_002710015.1_ASM271001v1_genomic.fna	2026739	Archaea; Methanobacteriati; Methanobacteriota; unclassified Methanobacteriota; Methanobacteriota archaeon
GCA_002710035.1_ASM271003v1_genomic.fna	2026739	Archaea; Methanobacteriati; Methanobacteriota; unclassified Methanobacteriota; Methanobacteriota archaeon
GCA_002710205.1_ASM271020v1_genomic.fna	2026739	Archaea; Methanobacteriati; Methanobacteriota; unclassified Methanobacteriota; Methanobacteriota archaeon
GCA_002710505.1_ASM271050v1_genomic.fna	2026795	Archaea; Thermoproteati; Nitrososphaerota; unclassified Nitrososphaerota; Nitrososphaerota archaeon
GCA_002711575.1_ASM271157v1_genomic.fna	2026739	Archaea; Methanobacteriati; Methanobacteriota; unclassified Methanobacteriota; Methanobacteriota archaeon
GCA_002711795.1_ASM271179v1_genomic.fna	2026739	Archaea; Methanobacteriati; Methanobacteriota; unclassified Methanobacteriota; Methanobacteriota archaeon
GCA_002711985.1_ASM271198v1_genomic.fna	2026739	Archaea; Methanobacteriati; Methanobacteriota; unclassified Methanobacteriota; Methanobacteriota archaeon
GCA_002712285.1_ASM271228v1_genomic.fna	2026739	Archaea; Methanobacteriati; Methanobacteriota; unclassified Methanobacteriota; Methanobacteriota archaeon
GCA_002712495.1_ASM271249v1_genomic.fna	2026739	Archaea; Methanobacteriati; Methanobacteriota; unclassified Methanobacteriota; Methanobacteriota archaeon
GCA_002712545.1_ASM271254v1_genomic.fna	2026739	Archaea; Methanobacteriati; Methanobacteriota; unclassified Methanobacteriota; Methanobacteriota archaeon
GCA_002712575.1_ASM271257v1_genomic.fna	2026739	Archaea; Methanobacteriati; Methanobacteriota; unclassified Methanobacteriota; Methanobacteriota archaeon
GCA_002712645.1_ASM271264v1_genomic.fna	2026739	Archaea; Methanobacteriati; Methanobacteriota; unclassified Methanobacteriota; Methanobacteriota archaeon
GCA_002712685.1_ASM271268v1_genomic.fna	2026739	Archaea; Methanobacteriati; Methanobacteriota; unclassified Methanobacteriota; Methanobacteriota archaeon
GCA_002712805.2_ASM271280v2_genomic.fna	2026739	Archaea; Methanobacteriati; Methanobacteriota; unclassified Methanobacteriota; Methanobacteriota archaeon
GCA_002712925.1_ASM271292v1_genomic.fna	2026739	Archaea; Methanobacteriati; Methanobacteriota; unclassified Methanobacteriota; Methanobacteriota archaeon
GCA_002713185.1_ASM271318v1_genomic.fna	2026739	Archaea; Methanobacteriati; Methanobacteriota; unclassified Methanobacteriota; Methanobacteriota archaeon
GCA_002713205.1_ASM271320v1_genomic.fna	2026795	Archaea; Thermoproteati; Nitrososphaerota; unclassified Nitrososphaerota; Nitrososphaerota archaeon
GCA_002713325.1_ASM271332v1_genomic.fna	2026795	Archaea; Thermoproteati; Nitrososphaerota; unclassified Nitrososphaerota; Nitrososphaerota archaeon
GCA_002713585.1_ASM271358v1_genomic.fna	2026739	Archaea; Methanobacteriati; Methanobacteriota; unclassified Methanobacteriota; Methanobacteriota archaeon
GCA_002713665.1_ASM271366v1_genomic.fna	2026739	Archaea; Methanobacteriati; Methanobacteriota; unclassified Methanobacteriota; Methanobacteriota archaeon
GCA_002713925.1_ASM271392v1_genomic.fna	2026739	Archaea; Methanobacteriati; Methanobacteriota; unclassified Methanobacteriota; Methanobacteriota archaeon
GCA_002714305.1_ASM271430v1_genomic.fna	2026739	Archaea; Methanobacteriati; Methanobacteriota; unclassified Methanobacteriota; Methanobacteriota archaeon
GCA_002714545.1_ASM271454v1_genomic.fna	2026739	Archaea; Methanobacteriati; Methanobacteriota; unclassified Methanobacteriota; Methanobacteriota archaeon
GCA_002714605.1_ASM271460v1_genomic.fna	2026739	Archaea; Methanobacteriati; Methanobacteriota; unclassified Methanobacteriota; Methanobacteriota archaeon
GCA_002714745.1_ASM271474v1_genomic.fna	2026739	Archaea; Methanobacteriati; Methanobacteriota; unclassified Methanobacteriota; Methanobacteriota archaeon
GCA_002714905.1_ASM271490v1_genomic.fna	2026739	Archaea; Methanobacteriati; Methanobacteriota; unclassified Methanobacteriota; Methanobacteriota archaeon
GCA_002715245.1_ASM271524v1_genomic.fna	2026739	Archaea; Methanobacteriati; Methanobacteriota; unclassified Methanobacteriota; Methanobacteriota archaeon
GCA_002715325.1_ASM271532v1_genomic.fna	2026739	Archaea; Methanobacteriati; Methanobacteriota; unclassified Methanobacteriota; Methanobacteriota archaeon
GCA_002715545.1_ASM271554v1_genomic.fna	2026739	Archaea; Methanobacteriati; Methanobacteriota; unclassified Methanobacteriota; Methanobacteriota archaeon
GCA_002715725.1_ASM271572v1_genomic.fna	2026739	Archaea; Methanobacteriati; Methanobacteriota; unclassified Methanobacteriota; Methanobacteriota archaeon
GCA_002716085.1_ASM271608v1_genomic.fna	2026739	Archaea; Methanobacteriati; Methanobacteriota; unclassified Methanobacteriota; Methanobacteriota archaeon
GCA_002716785.1_ASM271678v1_genomic.fna	2026739	Archaea; Methanobacteriati; Methanobacteriota; unclassified Methanobacteriota; Methanobacteriota archaeon
GCA_002717165.1_ASM271716v1_genomic.fna	2026795	Archaea; Thermoproteati; Nitrososphaerota; unclassified Nitrososphaerota; Nitrososphaerota archaeon
GCA_002717835.1_ASM271783v1_genomic.fna	2026739	Archaea; Methanobacteriati; Methanobacteriota; unclassified Methanobacteriota; Methanobacteriota archaeon
GCA_002718195.1_ASM271819v1_genomic.fna	2026739	Archaea; Methanobacteriati; Methanobacteriota; unclassified Methanobacteriota; Methanobacteriota archaeon
GCA_002718575.1_ASM271857v1_genomic.fna	2026739	Archaea; Methanobacteriati; Methanobacteriota; unclassified Methanobacteriota; Methanobacteriota archaeon
GCA_002718695.1_ASM271869v1_genomic.fna	2026739	Archaea; Methanobacteriati; Methanobacteriota; unclassified Methanobacteriota; Methanobacteriota archaeon
GCA_002718755.1_ASM271875v1_genomic.fna	2026739	Archaea; Methanobacteriati; Methanobacteriota; unclassified Methanobacteriota; Methanobacteriota archaeon
GCA_002718915.1_ASM271891v1_genomic.fna	2026739	Archaea; Methanobacteriati; Methanobacteriota; unclassified Methanobacteriota; Methanobacteriota archaeon
GCA_002718975.1_ASM271897v1_genomic.fna	2026739	Archaea; Methanobacteriati; Methanobacteriota; unclassified Methanobacteriota; Methanobacteriota archaeon
GCA_002718995.2_ASM271899v2_genomic.fna	2026739	Archaea; Methanobacteriati; Methanobacteriota; unclassified Methanobacteriota; Methanobacteriota archaeon
GCA_002719015.1_ASM271901v1_genomic.fna	2026739	Archaea; Methanobacteriati; Methanobacteriota; unclassified Methanobacteriota; Methanobacteriota archaeon
GCA_002719035.1_ASM271903v1_genomic.fna	2026739	Archaea; Methanobacteriati; Methanobacteriota; unclassified Methanobacteriota; Methanobacteriota archaeon
GCA_002719055.1_ASM271905v1_genomic.fna	2026739	Archaea; Methanobacteriati; Methanobacteriota; unclassified Methanobacteriota; Methanobacteriota archaeon
GCA_002719255.1_ASM271925v1_genomic.fna	2026739	Archaea; Methanobacteriati; Methanobacteriota; unclassified Methanobacteriota; Methanobacteriota archaeon
GCA_002719265.1_ASM271926v1_genomic.fna	2026739	Archaea; Methanobacteriati; Methanobacteriota; unclassified Methanobacteriota; Methanobacteriota archaeon
GCA_002719355.1_ASM271935v1_genomic.fna	2026739	Archaea; Methanobacteriati; Methanobacteriota; unclassified Methanobacteriota; Methanobacteriota archaeon
GCA_002719395.1_ASM271939v1_genomic.fna	2026739	Archaea; Methanobacteriati; Methanobacteriota; unclassified Methanobacteriota; Methanobacteriota archaeon
GCA_002719455.1_ASM271945v1_genomic.fna	2026739	Archaea; Methanobacteriati; Methanobacteriota; unclassified Methanobacteriota; Methanobacteriota archaeon
GCA_002719475.1_ASM271947v1_genomic.fna	2026739	Archaea; Methanobacteriati; Methanobacteriota; unclassified Methanobacteriota; Methanobacteriota archaeon
GCA_002719555.1_ASM271955v1_genomic.fna	2026739	Archaea; Methanobacteriati; Methanobacteriota; unclassified Methanobacteriota; Methanobacteriota archaeon
GCA_002719615.1_ASM271961v1_genomic.fna	2026739	Archaea; Methanobacteriati; Methanobacteriota; unclassified Methanobacteriota; Methanobacteriota archaeon
GCA_002719635.1_ASM271963v1_genomic.fna	2026739	Archaea; Methanobacteriati; Methanobacteriota; unclassified Methanobacteriota; Methanobacteriota archaeon
GCA_002719655.1_ASM271965v1_genomic.fna	2026739	Archaea; Methanobacteriati; Methanobacteriota; unclassified Methanobacteriota; Methanobacteriota archaeon
GCA_002719795.1_ASM271979v1_genomic.fna	2026739	Archaea; Methanobacteriati; Methanobacteriota; unclassified Methanobacteriota; Methanobacteriota archaeon
GCA_002719815.1_ASM271981v1_genomic.fna	2026739	Archaea; Methanobacteriati; Methanobacteriota; unclassified Methanobacteriota; Methanobacteriota archaeon
GCA_002719965.1_ASM271996v1_genomic.fna	2026739	Archaea; Methanobacteriati; Methanobacteriota; unclassified Methanobacteriota; Methanobacteriota archaeon
GCA_002719975.1_ASM271997v1_genomic.fna	2026739	Archaea; Methanobacteriati; Methanobacteriota; unclassified Methanobacteriota; Methanobacteriota archaeon
GCA_002720055.1_ASM272005v1_genomic.fna	2026739	Archaea; Methanobacteriati; Methanobacteriota; unclassified Methanobacteriota; Methanobacteriota archaeon
GCA_002720095.2_ASM272009v2_genomic.fna	2026739	Archaea; Methanobacteriati; Methanobacteriota; unclassified Methanobacteriota; Methanobacteriota archaeon
GCA_002720115.1_ASM272011v1_genomic.fna	2026739	Archaea; Methanobacteriati; Methanobacteriota; unclassified Methanobacteriota; Methanobacteriota archaeon
GCA_002720275.1_ASM272027v1_genomic.fna	2026739	Archaea; Methanobacteriati; Methanobacteriota; unclassified Methanobacteriota; Methanobacteriota archaeon
GCA_002720395.1_ASM272039v1_genomic.fna	2026739	Archaea; Methanobacteriati; Methanobacteriota; unclassified Methanobacteriota; Methanobacteriota archaeon
GCA_002721085.1_ASM272108v1_genomic.fna	2026739	Archaea; Methanobacteriati; Methanobacteriota; unclassified Methanobacteriota; Methanobacteriota archaeon
GCA_002721855.1_ASM272185v1_genomic.fna	2026739	Archaea; Methanobacteriati; Methanobacteriota; unclassified Methanobacteriota; Methanobacteriota archaeon
GCA_002722075.1_ASM272207v1_genomic.fna	2026739	Archaea; Methanobacteriati; Methanobacteriota; unclassified Methanobacteriota; Methanobacteriota archaeon
GCA_002722135.1_ASM272213v1_genomic.fna	2026739	Archaea; Methanobacteriati; Methanobacteriota; unclassified Methanobacteriota; Methanobacteriota archaeon
GCA_002722595.1_ASM272259v1_genomic.fna	2026739	Archaea; Methanobacteriati; Methanobacteriota; unclassified Methanobacteriota; Methanobacteriota archaeon
GCA_002722615.1_ASM272261v1_genomic.fna	2026739	Archaea; Methanobacteriati; Methanobacteriota; unclassified Methanobacteriota; Methanobacteriota archaeon
GCA_002722625.1_ASM272262v1_genomic.fna	2026739	Archaea; Methanobacteriati; Methanobacteriota; unclassified Methanobacteriota; Methanobacteriota archaeon
GCA_002722695.1_ASM272269v1_genomic.fna	2026739	Archaea; Methanobacteriati; Methanobacteriota; unclassified Methanobacteriota; Methanobacteriota archaeon
GCA_002722735.1_ASM272273v1_genomic.fna	2026739	Archaea; Methanobacteriati; Methanobacteriota; unclassified Methanobacteriota; Methanobacteriota archaeon
GCA_002723045.1_ASM272304v1_genomic.fna	2026739	Archaea; Methanobacteriati; Methanobacteriota; unclassified Methanobacteriota; Methanobacteriota archaeon
GCA_002723635.1_ASM272363v1_genomic.fna	2026739	Archaea; Methanobacteriati; Methanobacteriota; unclassified Methanobacteriota; Methanobacteriota archaeon
GCA_002724175.1_ASM272417v1_genomic.fna	2026739	Archaea; Methanobacteriati; Methanobacteriota; unclassified Methanobacteriota; Methanobacteriota archaeon
GCA_002724535.1_ASM272453v1_genomic.fna	2026739	Archaea; Methanobacteriati; Methanobacteriota; unclassified Methanobacteriota; Methanobacteriota archaeon
GCA_002724655.1_ASM272465v1_genomic.fna	2026739	Archaea; Methanobacteriati; Methanobacteriota; unclassified Methanobacteriota; Methanobacteriota archaeon
GCA_002724775.1_ASM272477v1_genomic.fna	2026739	Archaea; Methanobacteriati; Methanobacteriota; unclassified Methanobacteriota; Methanobacteriota archaeon
GCA_002724795.1_ASM272479v1_genomic.fna	2026808	Archaea; Thermoproteati; Nitrososphaerota; Nitrososphaerota incertae sedis; Candidatus Nitrosopelagicus; unclassified Candidatus Nitrosopelagicus; Candidatus Nitrosopelagicus sp.
GCA_002724815.1_ASM272481v1_genomic.fna	2026739	Archaea; Methanobacteriati; Methanobacteriota; unclassified Methanobacteriota; Methanobacteriota archaeon
GCA_002725245.1_ASM272524v1_genomic.fna	2026739	Archaea; Methanobacteriati; Methanobacteriota; unclassified Methanobacteriota; Methanobacteriota archaeon
GCA_002725275.1_ASM272527v1_genomic.fna	2026739	Archaea; Methanobacteriati; Methanobacteriota; unclassified Methanobacteriota; Methanobacteriota archaeon
GCA_002725315.1_ASM272531v1_genomic.fna	2026739	Archaea; Methanobacteriati; Methanobacteriota; unclassified Methanobacteriota; Methanobacteriota archaeon
GCA_002725475.1_ASM272547v1_genomic.fna	2026739	Archaea; Methanobacteriati; Methanobacteriota; unclassified Methanobacteriota; Methanobacteriota archaeon
GCA_002725495.1_ASM272549v1_genomic.fna	2026803	Archaea; Nanobdellati; Candidatus Woesearchaeota; unclassified Candidatus Woesearchaeota; Candidatus Woesearchaeota archaeon
GCA_002725535.1_ASM272553v1_genomic.fna	2026739	Archaea; Methanobacteriati; Methanobacteriota; unclassified Methanobacteriota; Methanobacteriota archaeon
GCA_002725735.1_ASM272573v1_genomic.fna	2026739	Archaea; Methanobacteriati; Methanobacteriota; unclassified Methanobacteriota; Methanobacteriota archaeon
GCA_002726115.1_ASM272611v1_genomic.fna	2026739	Archaea; Methanobacteriati; Methanobacteriota; unclassified Methanobacteriota; Methanobacteriota archaeon
GCA_002726275.1_ASM272627v1_genomic.fna	2026739	Archaea; Methanobacteriati; Methanobacteriota; unclassified Methanobacteriota; Methanobacteriota archaeon
GCA_002726395.1_ASM272639v1_genomic.fna	2026739	Archaea; Methanobacteriati; Methanobacteriota; unclassified Methanobacteriota; Methanobacteriota archaeon
GCA_002726495.1_ASM272649v1_genomic.fna	2026739	Archaea; Methanobacteriati; Methanobacteriota; unclassified Methanobacteriota; Methanobacteriota archaeon
GCA_002726695.1_ASM272669v1_genomic.fna	2026739	Archaea; Methanobacteriati; Methanobacteriota; unclassified Methanobacteriota; Methanobacteriota archaeon
GCA_002726845.1_ASM272684v1_genomic.fna	2026739	Archaea; Methanobacteriati; Methanobacteriota; unclassified Methanobacteriota; Methanobacteriota archaeon
GCA_002726865.1_ASM272686v1_genomic.fna	2026714	Archaea; Thermoproteati; Candidatus Bathyarchaeota; unclassified Candidatus Bathyarchaeota; Candidatus Bathyarchaeota archaeon
GCA_002727095.1_ASM272709v1_genomic.fna	1383842	Archaea; Methanobacteriati; Methanobacteriota; Stenosarchaea group; Halobacteria; Halobacteriales; Haloferacaceae; Halorubrum; unclassified Halorubrum; Halorubrum sp. C191
GCA_002727105.1_ASM272710v1_genomic.fna	1483399	Archaea; Methanobacteriati; Methanobacteriota; Stenosarchaea group; Halobacteria; Halobacteriales; Haloferacaceae; Halorubrum; unclassified Halorubrum; Halorubrum sp. C3
GCA_002727125.1_ASM272712v1_genomic.fna	1383844	Archaea; Methanobacteriati; Methanobacteriota; Stenosarchaea group; Halobacteria; Halobacteriales; Haloferacaceae; Halorubrum; Halorubrum persicum
GCA_002727275.1_ASM272727v1_genomic.fna	2026739	Archaea; Methanobacteriati; Methanobacteriota; unclassified Methanobacteriota; Methanobacteriota archaeon
GCA_002727485.1_ASM272748v1_genomic.fna	2026739	Archaea; Methanobacteriati; Methanobacteriota; unclassified Methanobacteriota; Methanobacteriota archaeon
GCA_002727515.1_ASM272751v1_genomic.fna	2026739	Archaea; Methanobacteriati; Methanobacteriota; unclassified Methanobacteriota; Methanobacteriota archaeon
GCA_002727675.1_ASM272767v1_genomic.fna	1906666	Archaea; Methanobacteriati; Thermoplasmatota; Thermoplasmata; unclassified Thermoplasmata; Thermoplasmata archaeon
GCA_002727695.1_ASM272769v1_genomic.fna	2026739	Archaea; Methanobacteriati; Methanobacteriota; unclassified Methanobacteriota; Methanobacteriota archaeon
GCA_002727815.1_ASM272781v1_genomic.fna	2026739	Archaea; Methanobacteriati; Methanobacteriota; unclassified Methanobacteriota; Methanobacteriota archaeon
GCA_002728015.1_ASM272801v1_genomic.fna	2026739	Archaea; Methanobacteriati; Methanobacteriota; unclassified Methanobacteriota; Methanobacteriota archaeon
GCA_002728035.1_ASM272803v1_genomic.fna	2026739	Archaea; Methanobacteriati; Methanobacteriota; unclassified Methanobacteriota; Methanobacteriota archaeon
GCA_002728155.1_ASM272815v1_genomic.fna	2026739	Archaea; Methanobacteriati; Methanobacteriota; unclassified Methanobacteriota; Methanobacteriota archaeon
GCA_002728275.1_ASM272827v1_genomic.fna	2026747	Archaea; Promethearchaeati; Candidatus Heimdallarchaeota; unclassified Candidatus Heimdallarchaeota; Candidatus Heimdallarchaeota archaeon
GCA_002728565.1_ASM272856v1_genomic.fna	2026739	Archaea; Methanobacteriati; Methanobacteriota; unclassified Methanobacteriota; Methanobacteriota archaeon
GCA_002728595.1_ASM272859v1_genomic.fna	2026739	Archaea; Methanobacteriati; Methanobacteriota; unclassified Methanobacteriota; Methanobacteriota archaeon
GCA_002728885.1_ASM272888v1_genomic.fna	2026739	Archaea; Methanobacteriati; Methanobacteriota; unclassified Methanobacteriota; Methanobacteriota archaeon
GCA_002728975.1_ASM272897v1_genomic.fna	2026739	Archaea; Methanobacteriati; Methanobacteriota; unclassified Methanobacteriota; Methanobacteriota archaeon
GCA_002729095.1_ASM272909v1_genomic.fna	2026739	Archaea; Methanobacteriati; Methanobacteriota; unclassified Methanobacteriota; Methanobacteriota archaeon
GCA_002729355.1_ASM272935v1_genomic.fna	2026739	Archaea; Methanobacteriati; Methanobacteriota; unclassified Methanobacteriota; Methanobacteriota archaeon
GCA_002730005.1_ASM273000v1_genomic.fna	2026739	Archaea; Methanobacteriati; Methanobacteriota; unclassified Methanobacteriota; Methanobacteriota archaeon
GCA_002730095.1_ASM273009v1_genomic.fna	2026739	Archaea; Methanobacteriati; Methanobacteriota; unclassified Methanobacteriota; Methanobacteriota archaeon
GCA_002730165.1_ASM273016v1_genomic.fna	2026739	Archaea; Methanobacteriati; Methanobacteriota; unclassified Methanobacteriota; Methanobacteriota archaeon
GCA_002730185.1_ASM273018v1_genomic.fna	2026739	Archaea; Methanobacteriati; Methanobacteriota; unclassified Methanobacteriota; Methanobacteriota archaeon
GCA_002730325.1_ASM273032v1_genomic.fna	2026795	Archaea; Thermoproteati; Nitrososphaerota; unclassified Nitrososphaerota; Nitrososphaerota archaeon
GCA_002730445.1_ASM273044v1_genomic.fna	2026739	Archaea; Methanobacteriati; Methanobacteriota; unclassified Methanobacteriota; Methanobacteriota archaeon
GCA_002730625.1_ASM273062v1_genomic.fna	2026803	Archaea; Nanobdellati; Candidatus Woesearchaeota; unclassified Candidatus Woesearchaeota; Candidatus Woesearchaeota archaeon
GCA_002730775.1_ASM273077v1_genomic.fna	2026739	Archaea; Methanobacteriati; Methanobacteriota; unclassified Methanobacteriota; Methanobacteriota archaeon
GCA_002731115.1_ASM273111v1_genomic.fna	2026773	Archaea; Nanobdellati; Candidatus Pacearchaeota; unclassified Candidatus Pacearchaeota; Candidatus Pacearchaeota archaeon
GCA_002731165.1_ASM273116v1_genomic.fna	2026768	Archaea; Thermoproteati; Nitrososphaerota; Nitrososphaeria; Nitrosopumilales; unclassified Nitrosopumilales; Nitrosopumilales archaeon
GCA_002731195.1_ASM273119v1_genomic.fna	2026739	Archaea; Methanobacteriati; Methanobacteriota; unclassified Methanobacteriota; Methanobacteriota archaeon
GCA_002731395.1_ASM273139v1_genomic.fna	2026739	Archaea; Methanobacteriati; Methanobacteriota; unclassified Methanobacteriota; Methanobacteriota archaeon
GCA_002731465.1_ASM273146v1_genomic.fna	2026739	Archaea; Methanobacteriati; Methanobacteriota; unclassified Methanobacteriota; Methanobacteriota archaeon
GCA_002731655.1_ASM273165v1_genomic.fna	2026739	Archaea; Methanobacteriati; Methanobacteriota; unclassified Methanobacteriota; Methanobacteriota archaeon
GCA_002731905.1_ASM273190v1_genomic.fna	2026739	Archaea; Methanobacteriati; Methanobacteriota; unclassified Methanobacteriota; Methanobacteriota archaeon
GCA_002731935.1_ASM273193v1_genomic.fna	2026739	Archaea; Methanobacteriati; Methanobacteriota; unclassified Methanobacteriota; Methanobacteriota archaeon
GCA_002737445.1_ASM273744v1_genomic.fna	2026886	Archaea; Thermoproteati; Nitrososphaerota; Nitrososphaeria; Nitrosopumilales; Nitrosopumilaceae; Nitrosarchaeum; unclassified Nitrosarchaeum; Nitrosarchaeum sp.
GCA_002737455.1_ASM273745v1_genomic.fna	2026795	Archaea; Thermoproteati; Nitrososphaerota; unclassified Nitrososphaerota; Nitrososphaerota archaeon
GCA_002762655.1_ASM276265v1_genomic.fna	2014242	Archaea; Nanobdellati; Candidatus Altarchaeota; Candidatus Altiarchaeia; Candidatus Altarchaeales; Candidatus Altarchaeaceae; Candidatus Altarchaeum; unclassified Candidatus Altarchaeum; Candidatus Altarchaeum sp. CG12_big_fil_rev_8_21_14_0_65_33_22
GCA_002762665.1_ASM276266v1_genomic.fna	2014259	Archaea; Nanobdellati; Candidatus Huberarchaeota; Candidatus Huberarchaeia; Candidatus Huberarchaeales; Candidatus Huberarchaeaceae; Candidatus Huberarchaeum; Candidatus Huberarchaeum crystalense	Merged into 2014257
GCA_002762695.1_ASM276269v1_genomic.fna	1974469	Archaea; Nanobdellati; Candidatus Woesearchaeota; Candidatus Woesearchaeota archaeon CG11_big_fil_rev_8_21_14_0_20_57_5
GCA_002762705.1_ASM276270v1_genomic.fna	1974468	Archaea; Nanobdellati; Candidatus Woesearchaeota; Candidatus Woesearchaeota archaeon CG11_big_fil_rev_8_21_14_0_20_43_8
GCA_002762735.1_ASM276273v1_genomic.fna	1974447	Archaea; Nanobdellati; Candidatus Pacearchaeota; Candidatus Pacearchaeota archaeon CG11_big_fil_rev_8_21_14_0_20_30_13
GCA_002762745.1_ASM276274v1_genomic.fna	1974467	Archaea; Nanobdellati; Candidatus Woesearchaeota; Candidatus Woesearchaeota archaeon CG10_big_fil_rev_8_21_14_0_10_47_5
GCA_002762765.1_ASM276276v1_genomic.fna	1974466	Archaea; Nanobdellati; Candidatus Woesearchaeota; Candidatus Woesearchaeota archaeon CG10_big_fil_rev_8_21_14_0_10_45_5
GCA_002762785.1_ASM276278v1_genomic.fna	1974465	Archaea; Nanobdellati; Candidatus Woesearchaeota; Candidatus Woesearchaeota archaeon CG10_big_fil_rev_8_21_14_0_10_45_16
GCA_002762795.1_ASM276279v1_genomic.fna	1974463	Archaea; Nanobdellati; Candidatus Woesearchaeota; Candidatus Woesearchaeota archaeon CG10_big_fil_rev_8_21_14_0_10_37_12
GCA_002762835.1_ASM276283v1_genomic.fna	1974460	Archaea; Nanobdellati; Candidatus Woesearchaeota; Candidatus Woesearchaeota archaeon CG10_big_fil_rev_8_21_14_0_10_34_12
GCA_002762845.1_ASM276284v1_genomic.fna	1974462	Archaea; Nanobdellati; Candidatus Woesearchaeota; Candidatus Woesearchaeota archaeon CG10_big_fil_rev_8_21_14_0_10_36_11
GCA_002762855.1_ASM276285v1_genomic.fna	1974461	Archaea; Nanobdellati; Candidatus Woesearchaeota; Candidatus Woesearchaeota archaeon CG10_big_fil_rev_8_21_14_0_10_34_8
GCA_002762865.1_ASM276286v1_genomic.fna	1974459	Archaea; Nanobdellati; Candidatus Woesearchaeota; Candidatus Woesearchaeota archaeon CG10_big_fil_rev_8_21_14_0_10_33_12
GCA_002762915.1_ASM276291v1_genomic.fna	1974458	Archaea; Nanobdellati; Candidatus Woesearchaeota; Candidatus Woesearchaeota archaeon CG10_big_fil_rev_8_21_14_0_10_32_9
GCA_002762925.1_ASM276292v1_genomic.fna	1974456	Archaea; Nanobdellati; Candidatus Woesearchaeota; Candidatus Woesearchaeota archaeon CG10_big_fil_rev_8_21_14_0_10_30_7
GCA_002762955.1_ASM276295v1_genomic.fna	1974421	Archaea; Nanobdellati; Candidatus Micrarchaeota; unclassified Candidatus Micrarchaeota; Candidatus Micrarchaeota archaeon CG11_big_fil_rev_8_21_14_0_20_47_5
GCA_002762965.1_ASM276296v1_genomic.fna	2022692	Archaea; Thermoproteati; Nitrososphaerota; Nitrososphaeria; Nitrosopumilales; unclassified Nitrosopumilales; Nitrosopumilales archaeon CG11_big_fil_rev_8_21_14_0_20_33_24
GCA_002762975.1_ASM276297v1_genomic.fna	1974407	Archaea; Nanobdellati; Candidatus Iainarchaeota; unclassified Diapherotrites; Candidatus Diapherotrites archaeon CG11_big_fil_rev_8_21_14_0_20_37_9
GCA_002762985.1_ASM276298v1_genomic.fna	1974464	Archaea; Nanobdellati; Candidatus Woesearchaeota; Candidatus Woesearchaeota archaeon CG10_big_fil_rev_8_21_14_0_10_44_13
GCA_002763025.1_ASM276302v1_genomic.fna	1974457	Archaea; Nanobdellati; Candidatus Woesearchaeota; Candidatus Woesearchaeota archaeon CG10_big_fil_rev_8_21_14_0_10_32_24
GCA_002763035.1_ASM276303v1_genomic.fna	1974445	Archaea; Nanobdellati; Candidatus Pacearchaeota; Candidatus Pacearchaeota archaeon CG10_big_fil_rev_8_21_14_0_10_35_13
GCA_002763075.1_ASM276307v1_genomic.fna	1974444	Archaea; Nanobdellati; Candidatus Pacearchaeota; Candidatus Pacearchaeota archaeon CG10_big_fil_rev_8_21_14_0_10_34_76
GCA_002763085.1_ASM276308v1_genomic.fna	1974441	Archaea; Nanobdellati; Candidatus Pacearchaeota; Candidatus Pacearchaeota archaeon CG10_big_fil_rev_8_21_14_0_10_32_14
GCA_002763105.1_ASM276310v1_genomic.fna	1974440	Archaea; Nanobdellati; Candidatus Pacearchaeota; Candidatus Pacearchaeota archaeon CG10_big_fil_rev_8_21_14_0_10_31_9
GCA_002763115.1_ASM276311v1_genomic.fna	1974439	Archaea; Nanobdellati; Candidatus Pacearchaeota; Candidatus Pacearchaeota archaeon CG10_big_fil_rev_8_21_14_0_10_31_59
GCA_002763155.1_ASM276315v1_genomic.fna	1974437	Archaea; Nanobdellati; Candidatus Pacearchaeota; Candidatus Pacearchaeota archaeon CG10_big_fil_rev_8_21_14_0_10_30_48
GCA_002763165.1_ASM276316v1_genomic.fna	1974438	Archaea; Nanobdellati; Candidatus Pacearchaeota; Candidatus Pacearchaeota archaeon CG10_big_fil_rev_8_21_14_0_10_31_24
GCA_002763195.1_ASM276319v1_genomic.fna	1975533	Archaea; Thermoproteati; Nitrososphaerota; Nitrososphaeria; Nitrosopumilales; Nitrosopumilaceae; Nitrosopumilus; unclassified Nitrosopumilus; Nitrosopumilus sp. CG10_big_fil_rev_8_21_14_0_10_33_7
GCA_002763225.1_ASM276322v1_genomic.fna	1974406	Archaea; Nanobdellati; Candidatus Iainarchaeota; unclassified Diapherotrites; Candidatus Diapherotrites archaeon CG10_big_fil_rev_8_21_14_0_10_31_34
GCA_002763255.1_ASM276325v1_genomic.fna	1974416	Archaea; Nanobdellati; Candidatus Micrarchaeota; unclassified Candidatus Micrarchaeota; Candidatus Micrarchaeota archaeon CG09_land_8_20_14_0_10_60_16
GCA_002763265.1_ASM276326v1_genomic.fna	1975556	Archaea; unclassified Archaea; archaeon CG10_big_fil_rev_8_21_14_0_10_43_11
GCA_002763275.1_ASM276327v1_genomic.fna	1974415	Archaea; Nanobdellati; Candidatus Micrarchaeota; unclassified Candidatus Micrarchaeota; Candidatus Micrarchaeota archaeon CG09_land_8_20_14_0_10_55_25
GCA_002763285.1_ASM276328v1_genomic.fna	1974436	Archaea; Nanobdellati; Candidatus Pacearchaeota; Candidatus Pacearchaeota archaeon CG09_land_8_20_14_0_10_30_9
GCA_002763335.1_ASM276333v1_genomic.fna	1974455	Archaea; Nanobdellati; Candidatus Woesearchaeota; Candidatus Woesearchaeota archaeon CG08_land_8_20_14_0_20_47_9
GCA_002763345.1_ASM276334v1_genomic.fna	1974414	Archaea; Nanobdellati; Candidatus Micrarchaeota; unclassified Candidatus Micrarchaeota; Candidatus Micrarchaeota archaeon CG08_land_8_20_14_0_20_59_11
GCA_002778425.1_ASM277842v1_genomic.fna	1974419	Archaea; Nanobdellati; Candidatus Micrarchaeota; unclassified Candidatus Micrarchaeota; Candidatus Micrarchaeota archaeon CG10_big_fil_rev_8_21_14_0_10_59_7
GCA_002778455.1_ASM277845v1_genomic.fna	1974417	Archaea; Nanobdellati; Candidatus Micrarchaeota; unclassified Candidatus Micrarchaeota; Candidatus Micrarchaeota archaeon CG10_big_fil_rev_8_21_14_0_10_45_29
GCA_002778895.1_ASM277889v1_genomic.fna	1974405	Archaea; Nanobdellati; Candidatus Iainarchaeota; unclassified Diapherotrites; Candidatus Diapherotrites archaeon CG09_land_8_20_14_0_10_32_12
GCA_002778915.1_ASM277891v1_genomic.fna	1974413	Archaea; Nanobdellati; Candidatus Micrarchaeota; unclassified Candidatus Micrarchaeota; Candidatus Micrarchaeota archaeon CG08_land_8_20_14_0_20_49_17
GCA_002779005.1_ASM277900v1_genomic.fna	1975561	Archaea; Archaea incertae sedis; Candidatus Hadarchaeota; Candidatus Hadarchaeia; unclassified Candidatus Hadarchaeia; Hadesarchaea archaeon CG08_land_8_20_14_0_20_51_8
GCA_002779065.1_ASM277906v1_genomic.fna	1974404	Archaea; Nanobdellati; Candidatus Iainarchaeota; unclassified Diapherotrites; Candidatus Diapherotrites archaeon CG08_land_8_20_14_0_20_34_12
[truncated: 1,664 more rows]

## Sheet: Bacteria
List of Bacterial genomes used in custome Centrifuge database.
Genome Accession	Taxonomy ID	Lineage	Note
GCA_000003925.1_ASM392v1_genomic_masked_seqID2taxoID.txt	1405	Bacteria; Terrabacteria group; Bacillota; Bacilli; Bacillales; Bacillaceae; Bacillus; Bacillus cereus group; Bacillus mycoides
GCA_000006665.1_ASM666v1_genomic_masked_seqID2taxoID.txt	562	Bacteria; Pseudomonadota; Gammaproteobacteria; Enterobacterales; Enterobacteriaceae; Escherichia; Escherichia coli
GCA_000007025.1_ASM702v1_genomic_masked_seqID2taxoID.txt	781	Bacteria; Pseudomonadota; Alphaproteobacteria; Rickettsiales; Rickettsiaceae; Rickettsieae; Rickettsia; spotted fever group; Rickettsia conorii
GCA_000007605.1_ASM760v1_genomic_masked_seqID2taxoID.txt	83557	Bacteria; PVC group; Chlamydiota; Chlamydiia; Chlamydiales; Chlamydiaceae; Chlamydia/Chlamydophila group; Chlamydia; Chlamydia caviae
GCA_000007685.1_ASM768v1_genomic_masked_seqID2taxoID.txt	173	Bacteria; Spirochaetota; Spirochaetia; Leptospirales; Leptospiraceae; Leptospira; Leptospira interrogans
GCA_000007725.1_ASM772v1_genomic_masked_seqID2taxoID.txt	9	Bacteria; Pseudomonadota; Gammaproteobacteria; Enterobacterales; Erwiniaceae; Buchnera; Buchnera aphidicola
GCA_000007905.1_ASM790v1_genomic_masked_seqID2taxoID.txt	32025	Bacteria; Campylobacterota; Epsilonproteobacteria; Campylobacterales; Helicobacteraceae; Helicobacter; Helicobacter hepaticus
GCA_000007925.1_ASM792v1_genomic_masked_seqID2taxoID.txt	1219	Bacteria; Terrabacteria group; Cyanobacteriota/Melainabacteria group; Cyanobacteriota; Cyanophyceae; Synechococcales; Prochlorococcaceae; Prochlorococcus; Prochlorococcus marinus
[truncated: 13,615 more rows]

## Sheet: Eukaryotes
List of Eukaryote genomes used in custome Centrifuge database.
Genome Accession	Taxonomy ID	Lineage	Note
[truncated: 1,629 more rows]

## Sheet: EuPathDB
List of genomes from EuPath database used in custome Centrifuge database.
[truncated: 244 more rows]

[truncated: 2 more sheets: Mitochondria, Virus]
