# Supplementary material for: Eukfinder: a pipeline to retrieve microbial eukaryote genome sequences from metagenomic data
Source: mBio. 2025 Apr 10;16(5):e00699-25. doi: 10.1128/mbio.00699-25 (PMC12077102; doi:10.1128/mbio.00699-25)
Supplement: File S6 — Genomes used in custom PLAST database. [file mbio.00699-25-s0006.xlsx]

## Sheet: Archaeal
List of Archaeal genomes used in custome PLAST database.
Genome Accession	Taxonomy ID	Lineage
GCA_001515185.1_DG-33	1775754	Archaea; Archaea incertae sedis; Candidatus Hadarchaeota; Candidatus Hadarchaeia; unclassified Candidatus Hadarchaeia; Hadesarchaea archaeon DG-33
GCA_002011125.1_ASM201112v1	1935129	Archaea; Archaea incertae sedis; Candidatus Hydrothermarchaeota; Candidatus Hydrothermarchaeia; Candidatus Hydrothermarchaeales; Candidatus Hydrothermarchaeaceae; Candidatus Hydrothermarchaeum; Candidatus Hydrothermarchaeum profundi
GCA_000008665.1_ASM866v1	2234	Archaea; Methanobacteriati; Methanobacteriota; Archaeoglobi; Archaeoglobales; Archaeoglobaceae; Archaeoglobus; Archaeoglobus fulgidus
GCA_000194625.1_ASM19462v1	58290	Archaea; Methanobacteriati; Methanobacteriota; Archaeoglobi; Archaeoglobales; Archaeoglobaceae; Archaeoglobus; Archaeoglobus veneficus
GCA_000025505.1_ASM2550v1	54261	Archaea; Methanobacteriati; Methanobacteriota; Archaeoglobi; Archaeoglobales; Archaeoglobaceae; Ferroglobus; Ferroglobus placidus
GCA_000789255.1_ASM78925v1	565033	Archaea; Methanobacteriati; Methanobacteriota; Archaeoglobi; Archaeoglobales; Archaeoglobaceae; Geoglobus; Geoglobus acetivorans
GCA_001006045.1_ASM100604v1	113653	Archaea; Methanobacteriati; Methanobacteriota; Archaeoglobi; Archaeoglobales; Archaeoglobaceae; Geoglobus; Geoglobus ahangari
GCA_003935005.1_ASM393500v1	2250530	Archaea; Methanobacteriati; Methanobacteriota; Archaeoglobi; unclassified Archaeoglobi; Archaeoglobi archaeon
GCA_902158745.1_MASP	2588692	Archaea; Methanobacteriati; Methanobacteriota; Candidatus Methanoliparia; Candidatus Methanoliparales; Candidatus Methanollivieraceae; Candidatus Methanolliviera sp. GoM_asphalt
GCA_902760885.1_Rumen_uncultured_genome_RUG10606	114243	Archaea; Methanobacteriati; Methanobacteriota; environmental samples; uncultured euryarchaeote
GCA_900095295.1_MCBB	118062	Archaea; Methanobacteriati; Methanobacteriota; Methanomada group; Methanobacteria; Methanobacteriales; Methanobacteriaceae; Methanobacterium; Methanobacterium congolense
GCA_001458655.1_Mb9	2162	Archaea; Methanobacteriati; Methanobacteriota; Methanomada group; Methanobacteria; Methanobacteriales; Methanobacteriaceae; Methanobacterium; Methanobacterium formicicum
GCA_000191585.1_ASM19158v1	877455	Archaea; Methanobacteriati; Methanobacteriota; Methanomada group; Methanobacteria; Methanobacteriales; Methanobacteriaceae; Methanobacterium; Methanobacterium lacus
GCA_002813655.1_ASM281365v1	59277	Archaea; Methanobacteriati; Methanobacteriota; Methanomada group; Methanobacteria; Methanobacteriales; Methanobacteriaceae; Methanobacterium; Methanobacterium subterraneum
GCA_900320955.1_Rumen_uncultured_genome_RUG648	253161	Archaea; Methanobacteriati; Methanobacteriota; Methanomada group; Methanobacteria; Methanobacteriales; Methanobacteriaceae; Methanobrevibacter; environmental samples; uncultured Methanobrevibacter sp.
GCA_002072215.1_ASM207221v1	39441	Archaea; Methanobacteriati; Methanobacteriota; Methanomada group; Methanobacteria; Methanobacteriales; Methanobacteriaceae; Methanobrevibacter; Methanobrevibacter arboriphilus
GCA_001639265.1_ASM163926v1	55758	Archaea; Methanobacteriati; Methanobacteriota; Methanomada group; Methanobacteria; Methanobacteriales; Methanobacteriaceae; Methanobrevibacter; Methanobrevibacter filiformis
GCA_001477655.1_ASM147765v1	230361	Archaea; Methanobacteriati; Methanobacteriota; Methanomada group; Methanobacteria; Methanobacteriales; Methanobacteriaceae; Methanobrevibacter; Methanobrevibacter millerae
GCA_001563245.1_ASM156324v1	294671	Archaea; Methanobacteriati; Methanobacteriota; Methanomada group; Methanobacteria; Methanobacteriales; Methanobacteriaceae; Methanobrevibacter; Methanobrevibacter olleyae
GCA_000016525.1_ASM1652v1	2173	Archaea; Methanobacteriati; Methanobacteriota; Methanomada group; Methanobacteria; Methanobacteriales; Methanobacteriaceae; Methanobrevibacter; Methanobrevibacter smithii
GCA_002813085.1_ASM281308v1	2173	Archaea; Methanobacteriati; Methanobacteriota; Methanomada group; Methanobacteria; Methanobacteriales; Methanobacteriaceae; Methanobrevibacter; Methanobrevibacter smithii
GCA_000621965.1_ASM62196v1	190977	Archaea; Methanobacteriati; Methanobacteriota; Methanomada group; Methanobacteria; Methanobacteriales; Methanobacteriaceae; Methanobrevibacter; Methanobrevibacter wolinii
GCA_002495685.1_ASM249568v1	1915486	Archaea; Methanobacteriati; Methanobacteriota; Methanomada group; Methanobacteria; Methanobacteriales; Methanobacteriaceae; Methanobrevibacter; unclassified Methanobrevibacter; Methanobrevibacter sp. UBA412
GCA_000012545.1_ASM1254v1	2317	Archaea; Methanobacteriati; Methanobacteriota; Methanomada group; Methanobacteria; Methanobacteriales; Methanobacteriaceae; Methanosphaera; Methanosphaera stadtmanae
GCA_013330915.1_ASM1333091v1	2666342	Archaea; Methanobacteriati; Methanobacteriota; Methanomada group; Methanobacteria; Methanobacteriales; Methanobacteriaceae; Methanosphaera; unclassified Methanosphaera; Methanosphaera sp.
GCA_900095815.1_SIV6	145261	Archaea; Methanobacteriati; Methanobacteriota; Methanomada group; Methanobacteria; Methanobacteriales; Methanobacteriaceae; Methanothermobacter; Methanothermobacter wolfeii
GCA_000166095.1_ASM16609v1	2180	Archaea; Methanobacteriati; Methanobacteriota; Methanomada group; Methanobacteria; Methanobacteriales; Methanothermaceae; Methanothermus; Methanothermus fervidus
GCA_000739065.1_ASM73906v1	1301915	Archaea; Methanobacteriati; Methanobacteriota; Methanomada group; Methanococci; Methanococcales; Methanocaldococcaceae; Methanocaldococcus; Methanocaldococcus bathoardescens
GCA_000023985.1_ASM2398v1	83171	Archaea; Methanobacteriati; Methanobacteriota; Methanomada group; Methanococci; Methanococcales; Methanocaldococcaceae; Methanocaldococcus; Methanocaldococcus fervens
GCA_000092305.1_ASM9230v1	67760	Archaea; Methanobacteriati; Methanobacteriota; Methanomada group; Methanococci; Methanococcales; Methanocaldococcaceae; Methanocaldococcus; Methanocaldococcus infernus
GCA_000214415.1_ASM21441v1	2189	Archaea; Methanobacteriati; Methanobacteriota; Methanomada group; Methanococci; Methanococcales; Methanocaldococcaceae; Methanotorris; Methanotorris igneus
GCA_000017185.1_ASM1718v1	42879	Archaea; Methanobacteriati; Methanobacteriota; Methanomada group; Methanococci; Methanococcales; Methanococcaceae; Methanococcus; Methanococcus aeolicus
GCA_000006175.2_ASM617v2	2188	Archaea; Methanobacteriati; Methanobacteriota; Methanomada group; Methanococci; Methanococcales; Methanococcaceae; Methanococcus; Methanococcus voltae
GCA_000179575.2_ASM17957v2	155863	Archaea; Methanobacteriati; Methanobacteriota; Methanomada group; Methanococci; Methanococcales; Methanococcaceae; Methanothermococcus; Methanothermococcus okinawensis
GCA_000007185.1_ASM718v1	2320	Archaea; Methanobacteriati; Methanobacteriota; Methanomada group; Methanopyri; Methanopyrales; Methanopyraceae; Methanopyrus; Methanopyrus kandleri
GCA_002201895.1_ASM220189v1	1937005	Archaea; Methanobacteriati; Methanobacteriota; Methanomada group; Methanopyri; Methanopyrales; Methanopyraceae; Methanopyrus; unclassified Methanopyrus; Methanopyrus sp. SNP6
GCA_001587595.1_ASM158759v1	1705564	Archaea; Methanobacteriati; Methanobacteriota; Stenosarchaea group; Candidatus Methanofastidiosia; Candidatus Methanofastidiosales; Candidatus Methanofastidiosaceae; Candidatus Methanofastidiosum; Candidatus Methanofastidiosum methylothiophilum
GCA_000220375.1_ASM22037v1	889948	Archaea; Methanobacteriati; Methanobacteriota; Stenosarchaea group; Candidatus Nanohaloarchaea; Candidatus Nanosalina; unclassified Candidatus Nanosalina; Candidatus Nanosalina sp. J07AB43
GCA_000220355.1_ASM22035v1	889962	Archaea; Methanobacteriati; Methanobacteriota; Stenosarchaea group; Candidatus Nanohaloarchaea; Candidatus Nanosalinarum; unclassified Candidatus Nanosalinarum; Candidatus Nanosalinarum sp. J07AB56
GCA_001761425.1_ASM176142v1	1737403	Archaea; Methanobacteriati; Methanobacteriota; Stenosarchaea group; Candidatus Nanohaloarchaea; unclassified Candidatus Nanohaloarchaea; Nanohaloarchaea archaeon SG9
GCA_000187225.2_ASM18722v1	367189	Archaea; Methanobacteriati; Methanobacteriota; Stenosarchaea group; Halobacteria; Halobacteriales; Haladaptataceae; Haladaptatus; Haladaptatus paucihalophilus
GCA_004087835.1_ASM408783v1	2505977	Archaea; Methanobacteriati; Methanobacteriota; Stenosarchaea group; Halobacteria; Halobacteriales; Haladaptataceae; Halorussus; Halorussus pelagicus
GCA_000504565.2_ASM50456v2	51589	Archaea; Methanobacteriati; Methanobacteriota; Stenosarchaea group; Halobacteria; Halobacteriales; Haloarculaceae; Haloarcula; Haloarcula hispanica
GCA_002844335.1_ASM284433v1	1932004	Archaea; Methanobacteriati; Methanobacteriota; Stenosarchaea group; Halobacteria; Halobacteriales; Haloarculaceae; Haloarcula; Haloarcula taiwanensis
GCA_003058365.1_ASM305836v1	1679096	Archaea; Methanobacteriati; Methanobacteriota; Stenosarchaea group; Halobacteria; Halobacteriales; Haloarculaceae; Halococcoides; Halococcoides cellulosivorans
GCA_900114435.1_IMG-taxon_2667527389_annotated_assembly	767519	Archaea; Methanobacteriati; Methanobacteriota; Stenosarchaea group; Halobacteria; Halobacteriales; Haloarculaceae; Halomicrobium; Halomicrobium zhouii
GCA_000023945.1_ASM2394v1	146826	Archaea; Methanobacteriati; Methanobacteriota; Stenosarchaea group; Halobacteria; Halobacteriales; Haloarculaceae; Halorhabdus; Halorhabdus utahensis
GCA_001989615.1_ASM198961v1	1932360	Archaea; Methanobacteriati; Methanobacteriota; Stenosarchaea group; Halobacteria; Halobacteriales; Haloarculaceae; Halorientalis; unclassified Halorientalis; Halorientalis sp. IM1011
GCA_000026045.1_ASM2604v1	2257	Archaea; Methanobacteriati; Methanobacteriota; Stenosarchaea group; Halobacteria; Halobacteriales; Haloarculaceae; Natronomonas; Natronomonas pharaonis
GCA_009789175.1_ASM978917v1	1710541	Archaea; Methanobacteriati; Methanobacteriota; Stenosarchaea group; Halobacteria; Halobacteriales; Haloarculaceae; Salinibaculum; Salinibaculum litoreum
GCA_001011115.1_ASM101111v1	1604004	Archaea; Methanobacteriati; Methanobacteriota; Stenosarchaea group; Halobacteria; Halobacteriales; Halobacteriaceae; Halanaeroarchaeum; Halanaeroarchaeum sulfurireducens
GCA_004799605.1_ASM479960v1	2242	Archaea; Methanobacteriati; Methanobacteriota; Stenosarchaea group; Halobacteria; Halobacteriales; Halobacteriaceae; Halobacterium; Halobacterium salinarum
GCA_001886955.1_ASM188695v1	1873524	Archaea; Methanobacteriati; Methanobacteriota; Stenosarchaea group; Halobacteria; Halobacteriales; Halobacteriaceae; Halodesulfurarchaeum; Halodesulfurarchaeum formicicum
GCA_007833275.1_ASM783327v1	2599399	Archaea; Methanobacteriati; Methanobacteriota; Stenosarchaea group; Halobacteria; Halobacteriales; Halobacteriaceae; Salarchaeum; unclassified Salarchaeum; Salarchaeum sp. JOR-1
GCA_004015825.1_ASM401582v1	2500550	Archaea; Methanobacteriati; Methanobacteriota; Stenosarchaea group; Halobacteria; Halobacteriales; Halobacteriaceae; unclassified Halobacteriaceae; Halobacteriaceae archaeon SHR40
GCA_001593955.1_ASM159395v1	1008153	Archaea; Methanobacteriati; Methanobacteriota; Stenosarchaea group; Halobacteria; Halobacteriales; Halococcaceae; Halalkalicoccus; Halalkalicoccus paucihalophilus
GCA_009900715.1_ASM990071v1	2162894	Archaea; Methanobacteriati; Methanobacteriota; Stenosarchaea group; Halobacteria; Halobacteriales; Halococcaceae; Halococcus; Halococcus salsus
GCA_005543295.1_ASM554329v1	2563889	Archaea; Methanobacteriati; Methanobacteriota; Stenosarchaea group; Halobacteria; Halobacteriales; Haloferacaceae; Halalkalirubrum; Halalkalirubrum salinum
GCA_002844195.1_ASM284419v1	1985678	Archaea; Methanobacteriati; Methanobacteriota; Stenosarchaea group; Halobacteria; Halobacteriales; Haloferacaceae; Halegenticoccus; Halegenticoccus soli
GCA_900108165.1_IMG-taxon_2619618869_annotated_assembly	699433	Archaea; Methanobacteriati; Methanobacteriota; Stenosarchaea group; Halobacteria; Halobacteriales; Haloferacaceae; Halobellus; Halobellus limi
GCA_001190965.1_ASM119096v1	35746	Archaea; Methanobacteriati; Methanobacteriota; Stenosarchaea group; Halobacteria; Halobacteriales; Haloferacaceae; Haloferax; Haloferax gibbonsii
GCA_000306765.2_ASM30676v2	2252	Archaea; Methanobacteriati; Methanobacteriota; Stenosarchaea group; Halobacteria; Halobacteriales; Haloferacaceae; Haloferax; Haloferax mediterranei
GCA_000025685.1_ASM2568v1	2246	Archaea; Methanobacteriati; Methanobacteriota; Stenosarchaea group; Halobacteria; Halobacteriales; Haloferacaceae; Haloferax; Haloferax volcanii
GCA_002788215.1_ASM278821v1	1073996	Archaea; Methanobacteriati; Methanobacteriota; Stenosarchaea group; Halobacteria; Halobacteriales; Haloferacaceae; Halohasta; Halohasta litchfieldiae
GCA_001462205.1_HalopeDYS1.0	1678448	Archaea; Methanobacteriati; Methanobacteriota; Stenosarchaea group; Halobacteria; Halobacteriales; Haloferacaceae; Haloparvum; Haloparvum sedimenti
GCA_003351065.1_ASM335106v1	1236180	Archaea; Methanobacteriati; Methanobacteriota; Stenosarchaea group; Halobacteria; Halobacteriales; Haloferacaceae; Halopelagius; Halopelagius longus
GCA_900108505.1_IMG-taxon_2651870118_annotated_assembly	1267564	Archaea; Methanobacteriati; Methanobacteriota; Stenosarchaea group; Halobacteria; Halobacteriales; Haloferacaceae; Halopenitus; Halopenitus malekzadehii
GCA_003342675.1_ASM334267v1	1547898	Archaea; Methanobacteriati; Methanobacteriota; Stenosarchaea group; Halobacteria; Halobacteriales; Haloferacaceae; Haloplanus; Haloplanus rubicundus
GCA_005155585.1_ASM515558v1	2572921	Archaea; Methanobacteriati; Methanobacteriota; Stenosarchaea group; Halobacteria; Halobacteriales; Haloferacaceae; Haloprofundus; unclassified Haloprofundus; Haloprofundus sp. MHR1
GCA_000415985.1_HQW2_08err_032412a	293091	Archaea; Methanobacteriati; Methanobacteriota; Stenosarchaea group; Halobacteria; Halobacteriales; Haloferacaceae; Haloquadratum; Haloquadratum walsbyi
GCA_001542905.1_ASM154290v1	1758255	Archaea; Methanobacteriati; Methanobacteriota; Stenosarchaea group; Halobacteria; Halobacteriales; Haloferacaceae; Halorubrum; Halorubrum aethiopicum
GCA_000336995.1_ASM33699v1	368623	Archaea; Methanobacteriati; Methanobacteriota; Stenosarchaea group; Halobacteria; Halobacteriales; Haloferacaceae; Halorubrum; Halorubrum aidingense
GCA_000337015.1_ASM33701v1	368454	Archaea; Methanobacteriati; Methanobacteriota; Stenosarchaea group; Halobacteria; Halobacteriales; Haloferacaceae; Halorubrum; Halorubrum distributum group; Halorubrum arcis
GCA_000022205.1_ASM2220v1	2247	Archaea; Methanobacteriati; Methanobacteriota; Stenosarchaea group; Halobacteria; Halobacteriales; Haloferacaceae; Halorubrum; Halorubrum lacusprofundi
GCA_002355655.1_ASM235565v1	29284	Archaea; Methanobacteriati; Methanobacteriota; Stenosarchaea group; Halobacteria; Halobacteriales; Haloferacaceae; Halorubrum; Halorubrum trapanicum
GCA_004114375.1_ASM411437v1	2497325	Archaea; Methanobacteriati; Methanobacteriota; Stenosarchaea group; Halobacteria; Halobacteriales; Haloferacaceae; Halorubrum; unclassified Halorubrum; Halorubrum sp. BOL3-1
GCA_002906575.1_ASM290657v1	755307	Archaea; Methanobacteriati; Methanobacteriota; Stenosarchaea group; Halobacteria; Halobacteriales; Haloferacaceae; Salinigranum; Salinigranum rubrum
GCA_900103505.1_IMG-taxon_2651870127_annotated_assembly	996166	Archaea; Methanobacteriati; Methanobacteriota; Stenosarchaea group; Halobacteria; Halobacteriales; Halorubellaceae; Haloarchaeobius; Haloarchaeobius iranensis
GCA_000226975.3_ASM22697v3	229731	Archaea; Methanobacteriati; Methanobacteriota; Stenosarchaea group; Halobacteria; Halobacteriales; Natrialbaceae; Halobiforma; Halobiforma lacisalsi
GCA_000217715.1_ASM21771v1	387343	Archaea; Methanobacteriati; Methanobacteriota; Stenosarchaea group; Halobacteria; Halobacteriales; Natrialbaceae; Halopiger; Halopiger xanaduensis
GCA_000517625.1_ASM51762v1	353800	Archaea; Methanobacteriati; Methanobacteriota; Stenosarchaea group; Halobacteria; Halobacteriales; Natrialbaceae; Halostagnicola; Halostagnicola larsenii
GCA_000025325.1_ASM2532v1	62320	Archaea; Methanobacteriati; Methanobacteriota; Stenosarchaea group; Halobacteria; Halobacteriales; Natrialbaceae; Haloterrigena; Haloterrigena turkmenica
GCA_000337515.1_ASM33751v1	332953	Archaea; Methanobacteriati; Methanobacteriota; Stenosarchaea group; Halobacteria; Halobacteriales; Natrialbaceae; Halovivax; Halovivax asiaticus
GCA_002156705.1_ASM215670v1	745377	Archaea; Methanobacteriati; Methanobacteriota; Stenosarchaea group; Halobacteria; Halobacteriales; Natrialbaceae; Natrarchaeobaculum; Natrarchaeobaculum aegyptiacum
GCA_003430805.1_ASM343080v1	2044521	Archaea; Methanobacteriati; Methanobacteriota; Stenosarchaea group; Halobacteria; Halobacteriales; Natrialbaceae; Natrarchaeobaculum; Natrarchaeobaculum sulfurireducens
GCA_003841465.1_ASM384146v1	1679083	Archaea; Methanobacteriati; Methanobacteriota; Stenosarchaea group; Halobacteria; Halobacteriales; Natrialbaceae; Natrarchaeobius; Natrarchaeobius chitinivorans
GCA_000025625.1_ASM2562v1	13769	Archaea; Methanobacteriati; Methanobacteriota; Stenosarchaea group; Halobacteria; Halobacteriales; Natrialbaceae; Natrialba; Natrialba magadii
GCA_002494345.1_ASM249434v1	373386	Archaea; Methanobacteriati; Methanobacteriota; Stenosarchaea group; Halobacteria; Halobacteriales; Natrialbaceae; Natrinema; Natrinema ejinorense
GCA_000690595.2_ASM69059v2	1416969	Archaea; Methanobacteriati; Methanobacteriota; Stenosarchaea group; Halobacteria; Halobacteriales; Natrialbaceae; Natrinema; Natrinema mahii
GCA_000230715.3_ASM23071v3	44930	Archaea; Methanobacteriati; Methanobacteriota; Stenosarchaea group; Halobacteria; Halobacteriales; Natrialbaceae; Natronobacterium; Natronobacterium gregoryi
GCA_004785955.1_ASM478595v1	2528831	Archaea; Methanobacteriati; Methanobacteriota; Stenosarchaea group; Halobacteria; Halobacteriales; Natronoarchaeaceae; Halostella; Halostella litorea
GCA_000403645.1_ASM40364v1	1333523	Archaea; Methanobacteriati; Methanobacteriota; Stenosarchaea group; Halobacteria; Halobacteriales; Natronoarchaeaceae; Salinarchaeum; unclassified Salinarchaeum; Salinarchaeum sp. Harcht-Bsk1
GCA_003021785.1_ASM302178v1	1919157	Archaea; Methanobacteriati; Methanobacteriota; Stenosarchaea group; Halobacteria; Halobacteriales; unclassified Halobacteriales; Halobacteriales archaeon QH_7_65_31
GCA_000416085.1_J07ABselected	1085028	Archaea; Methanobacteriati; Methanobacteriota; Stenosarchaea group; Halobacteria; Halobacteriales; unclassified Halobacteriales; halophilic archaeon J07HX64
GCA_013329575.1_ASM1332957v1	2670410	Archaea; Methanobacteriati; Methanobacteriota; Stenosarchaea group; Halobacteria; unclassified Halobacteria; Halobacteria archaeon
GCA_000063445.1_ASM6344v1	1175445	Archaea; Methanobacteriati; Methanobacteriota; Stenosarchaea group; Methanomicrobia; Methanocellales; Methanocellaceae; Methanocella; Methanocella arvoryzae
GCA_000251105.1_ASM25110v1	1175444	Archaea; Methanobacteriati; Methanobacteriota; Stenosarchaea group; Methanomicrobia; Methanocellales; Methanocellaceae; Methanocella; Methanocella conradii
GCA_000011005.1_ASM1100v1	570267	Archaea; Methanobacteriati; Methanobacteriota; Stenosarchaea group; Methanomicrobia; Methanocellales; Methanocellaceae; Methanocella; Methanocella paludicola
GCA_002495885.1_ASM249588v1	1915626	Archaea; Methanobacteriati; Methanobacteriota; Stenosarchaea group; Methanomicrobia; Methanocellales; Methanocellaceae; unclassified Methanocellaceae; Methanocellaceae archaeon UBA148
GCA_000015765.1_ASM1576v1	83984	Archaea; Methanobacteriati; Methanobacteriota; Stenosarchaea group; Methanomicrobia; Methanomicrobiales; Methanocorpusculaceae; Methanocorpusculum; Methanocorpusculum labreanum
GCA_001940805.1_ASM194080v1	1930022	Archaea; Methanobacteriati; Methanobacteriota; Stenosarchaea group; Methanomicrobia; Methanomicrobiales; Methanocorpusculaceae; unclassified Methanocorpusculaceae; Methanocorpusculaceae archaeon Phil4
GCA_000304355.2_Mb_MS2	83986	Archaea; Methanobacteriati; Methanobacteriota; Stenosarchaea group; Methanomicrobia; Methanomicrobiales; Methanomicrobiaceae; Methanoculleus; Methanoculleus bourgensis
GCA_000015825.1_ASM1582v1	2198	Archaea; Methanobacteriati; Methanobacteriota; Stenosarchaea group; Methanomicrobia; Methanomicrobiales; Methanomicrobiaceae; Methanoculleus; Methanoculleus marisnigri
GCA_004102725.1_ASM410272v1	1550565	Archaea; Methanobacteriati; Methanobacteriota; Stenosarchaea group; Methanomicrobia; Methanomicrobiales; Methanomicrobiaceae; Methanoculleus; Methanoculleus taiwanensis
GCA_000275865.1_ASM27586v1	2201	Archaea; Methanobacteriati; Methanobacteriota; Stenosarchaea group; Methanomicrobia; Methanomicrobiales; Methanomicrobiaceae; Methanofollis; Methanofollis liminatans
GCA_000784355.1_Metpay	230356	Archaea; Methanobacteriati; Methanobacteriota; Stenosarchaea group; Methanomicrobia; Methanomicrobiales; Methanomicrobiaceae; Methanolacinia; Methanolacinia paynteri
GCA_000243255.1_ASM24325v1	2315	Archaea; Methanobacteriati; Methanobacteriota; Stenosarchaea group; Methanomicrobia; Methanomicrobiales; Methanomicrobiaceae; Methanoplanus; Methanoplanus limicola
GCA_002503105.1_ASM250310v1	1915690	Archaea; Methanobacteriati; Methanobacteriota; Stenosarchaea group; Methanomicrobia; Methanomicrobiales; Methanomicrobiaceae; unclassified Methanomicrobiaceae; Methanomicrobiaceae archaeon UBA206
GCA_000235685.3_ASM23568v3	263906	Archaea; Methanobacteriati; Methanobacteriota; Stenosarchaea group; Methanomicrobia; Methanomicrobiales; Methanoregulaceae; Methanolinea; Methanolinea tarda
GCA_002509495.1_ASM250949v1	1915524	Archaea; Methanobacteriati; Methanobacteriota; Stenosarchaea group; Methanomicrobia; Methanomicrobiales; Methanoregulaceae; Methanolinea; unclassified Methanolinea; Methanolinea sp. UBA473
GCA_003154335.1_20120700_E2X	2052170	Archaea; Methanobacteriati; Methanobacteriota; Stenosarchaea group; Methanomicrobia; Methanomicrobiales; Methanoregulaceae; Methanoregula; unclassified Methanoregula; Methanoregula sp.
GCA_000021965.1_ASM2196v1	475088	Archaea; Methanobacteriati; Methanobacteriota; Stenosarchaea group; Methanomicrobia; Methanomicrobiales; Methanoregulaceae; Methanosphaerula; Methanosphaerula palustris
GCA_000013445.1_ASM1344v1	2203	Archaea; Methanobacteriati; Methanobacteriota; Stenosarchaea group; Methanomicrobia; Methanomicrobiales; Methanospirillaceae; Methanospirillum; Methanospirillum hungatei
GCA_003160755.1_ASM316075v1	2184052	Archaea; Methanobacteriati; Methanobacteriota; Stenosarchaea group; Methanomicrobia; Methanomicrobiales; unclassified Methanomicrobiales; Methanomicrobiales archaeon
GCA_003104905.1_ASM310490v1	2072416	Archaea; Methanobacteriati; Methanobacteriota; Stenosarchaea group; Methanomicrobia; Methanosarcinales; Candidatus Methanoperedenaceae; unclassified Candidatus Methanoperedenaceae; Candidatus Methanoperedenaceae archaeon
GCA_004363215.1_ASM436321v1	91560	Archaea; Methanobacteriati; Methanobacteriota; Stenosarchaea group; Methanomicrobia; Methanosarcinales; Methanosarcinaceae; Methanimicrococcus; Methanimicrococcus blatticola
GCA_000970325.1_ASM97032v1	2226	Archaea; Methanobacteriati; Methanobacteriota; Stenosarchaea group; Methanomicrobia; Methanosarcinales; Methanosarcinaceae; Methanococcoides; Methanococcoides methylutens
GCA_000196655.1_ASM19665v1	2322	Archaea; Methanobacteriati; Methanobacteriota; Stenosarchaea group; Methanomicrobia; Methanosarcinales; Methanosarcinaceae; Methanohalobium; Methanohalobium evestigatum
GCA_001889405.1_ASM188940v1	2177	Archaea; Methanobacteriati; Methanobacteriota; Stenosarchaea group; Methanomicrobia; Methanosarcinales; Methanosarcinaceae; Methanohalophilus; Methanohalophilus halophilus
GCA_001888095.1_ASM188809v1	39664	Archaea; Methanobacteriati; Methanobacteriota; Stenosarchaea group; Methanomicrobia; Methanosarcinales; Methanosarcinaceae; Methanohalophilus; Methanohalophilus portucalensis
GCA_002507205.1_ASM250720v1	1915527	Archaea; Methanobacteriati; Methanobacteriota; Stenosarchaea group; Methanomicrobia; Methanosarcinales; Methanosarcinaceae; Methanolobus; unclassified Methanolobus; Methanolobus sp. UBA32
GCA_000328665.1_ASM32866v1	101192	Archaea; Methanobacteriati; Methanobacteriota; Stenosarchaea group; Methanomicrobia; Methanosarcinales; Methanosarcinaceae; Methanomethylovorans; Methanomethylovorans hollandica
GCA_000217995.1_ASM21799v1	39669	Archaea; Methanobacteriati; Methanobacteriota; Stenosarchaea group; Methanomicrobia; Methanosarcinales; Methanosarcinaceae; Methanosalsum; Methanosalsum zhilinae
GCA_000970085.1_ASM97008v1	38027	Archaea; Methanobacteriati; Methanobacteriota; Stenosarchaea group; Methanomicrobia; Methanosarcinales; Methanosarcinaceae; Methanosarcina; Methanosarcina siciliae
GCA_000969905.1_ASM96990v1	2215	Archaea; Methanobacteriati; Methanobacteriota; Stenosarchaea group; Methanomicrobia; Methanosarcinales; Methanosarcinaceae; Methanosarcina; Methanosarcina vacuolata
GCA_013329415.1_ASM1332941v1	1945595	Archaea; Methanobacteriati; Methanobacteriota; Stenosarchaea group; Methanomicrobia; Methanosarcinales; Methanosarcinaceae; unclassified Methanosarcinaceae; Methanosarcinaceae archaeon
GCA_001766825.1_ASM176682v1	1839936	Archaea; Methanobacteriati; Methanobacteriota; Stenosarchaea group; Methanomicrobia; Methanosarcinales; Methanosarcinales incertae sedis; ANME-2 cluster; Candidatus Syntrophoarchaeum; Candidatus Syntrophoarchaeum butanivorans
GCA_001766815.1_ASM176681v1	1838285	Archaea; Methanobacteriati; Methanobacteriota; Stenosarchaea group; Methanomicrobia; Methanosarcinales; Methanosarcinales incertae sedis; ANME-2 cluster; Candidatus Syntrophoarchaeum; Candidatus Syntrophoarchaeum caldarius
GCA_000711905.1_ASM71190v1	660064	Archaea; Methanobacteriati; Methanobacteriota; Stenosarchaea group; Methanomicrobia; Methanosarcinales; Methermicoccaceae; Methermicoccus; Methermicoccus shengliensis
GCA_000235565.1_ASM23556v1	301375	Archaea; Methanobacteriati; Methanobacteriota; Stenosarchaea group; Methanomicrobia; Methanotrichales; Methanotrichaceae; Methanothrix; Methanothrix harundinacea
GCA_000204415.1_ASM20441v1	2223	Archaea; Methanobacteriati; Methanobacteriota; Stenosarchaea group; Methanomicrobia; Methanotrichales; Methanotrichaceae; Methanothrix; Methanothrix soehngenii
GCA_000014945.1_ASM1494v1	2224	Archaea; Methanobacteriati; Methanobacteriota; Stenosarchaea group; Methanomicrobia; Methanotrichales; Methanotrichaceae; Methanothrix; Methanothrix thermoacetophila
GCA_002505805.1_ASM250580v1	1915564	Archaea; Methanobacteriati; Methanobacteriota; Stenosarchaea group; Methanomicrobia; Methanotrichales; Methanotrichaceae; Methanothrix; unclassified Methanothrix; Methanosaeta sp. UBA80
GCA_000966265.1_ASM96626v1	83868	Archaea; Methanobacteriati; Methanobacteriota; Thermococci; Thermococcales; Thermococcaceae; Palaeococcus; Palaeococcus ferrophilus
GCA_000215995.1_ASM21599v1	1008460	Archaea; Methanobacteriati; Methanobacteriota; Thermococci; Thermococcales; Thermococcaceae; Pyrococcus; Pyrococcus yayanosii
GCA_000151105.2_ASM15110v2	55802	Archaea; Methanobacteriati; Methanobacteriota; Thermococci; Thermococcales; Thermococcaceae; Thermococcus; Thermococcus barophilus
GCA_000018365.1_ASM1836v1	342948	Archaea; Methanobacteriati; Methanobacteriota; Thermococci; Thermococcales; Thermococcaceae; Thermococcus; Thermococcus onnurineus
GCA_002214585.1_ASM221458v1	49899	Archaea; Methanobacteriati; Methanobacteriota; Thermococci; Thermococcales; Thermococcaceae; Thermococcus; Thermococcus profundus
GCA_002214545.1_ASM221454v1	277988	Archaea; Methanobacteriati; Methanobacteriota; Thermococci; Thermococcales; Thermococcaceae; Thermococcus; Thermococcus thioreducens
GCA_003170935.1_20110800_E2D	2026739	Archaea; Methanobacteriati; Methanobacteriota; unclassified Methanobacteriota; Methanobacteriota archaeon
GCA_003672765.1_ASM367276v1	2163009	Archaea; Methanobacteriati; Thermoplasmatota; Candidatus Poseidoniia; Candidatus Poseidoniales; unclassified Candidatus Poseidoniales; Candidatus Poseidoniales archaeon
GCA_002498525.1_ASM249852v1	1915943	Archaea; Methanobacteriati; Thermoplasmatota; Candidatus Poseidoniia; Candidatus Poseidoniales; unclassified Candidatus Poseidoniales; Euryarchaeota archaeon UBA58
GCA_000025665.1_ASM2566v1	379547	Archaea; Methanobacteriati; Thermoplasmatota; DHVE2 group; Candidatus Aciduliprofundum; Candidatus Aciduliprofundum boonei
GCA_000327505.1_ASM32750v1	673860	Archaea; Methanobacteriati; Thermoplasmatota; DHVE2 group; Candidatus Aciduliprofundum; unclassified Aciduliprofundum; Aciduliprofundum sp. MAR08-339
GCA_012959635.1_ASM1295963v1	2173149	Archaea; Methanobacteriati; Thermoplasmatota; Thermoplasmata; Candidatus Thermoprofundales; Marine Group III euryarchaeote
GCA_000404225.1_ASM40422v1	1406512	Archaea; Methanobacteriati; Thermoplasmatota; Thermoplasmata; Methanomassiliicoccales; Methanomassiliicoccaceae; Methanomassiliicoccus; Candidatus Methanomassiliicoccus intestinalis
GCA_002504525.1_ASM250452v1	1915534	Archaea; Methanobacteriati; Thermoplasmatota; Thermoplasmata; Methanomassiliicoccales; Methanomassiliicoccaceae; Methanomassiliicoccus; unclassified Methanomassiliicoccus; Methanomassiliicoccus sp. UBA345
GCA_003135935.1_20110800_E3D	2052168	Archaea; Methanobacteriati; Thermoplasmatota; Thermoplasmata; Methanomassiliicoccales; Methanomassiliicoccaceae; unclassified Methanomassiliicoccaceae; Methanomassiliicoccaceae archaeon
GCA_006954425.1_ASM695442v1	1820006	Archaea; Methanobacteriati; Thermoplasmatota; Thermoplasmata; Methanomassiliicoccales; unclassified Methanomassiliicoccales; Methanomassiliicoccales archaeon Mx-03
GCA_900083515.1_ASM90008351v1	1673428	Archaea; Methanobacteriati; Thermoplasmatota; Thermoplasmata; Thermoplasmatales; Cuniculiplasmataceae; Cuniculiplasma; Cuniculiplasma divulgatum
GCA_000152265.2_ASM15226v2	97393	Archaea; Methanobacteriati; Thermoplasmatota; Thermoplasmata; Thermoplasmatales; Ferroplasmaceae; Ferroplasma; Ferroplasma acidarmanus
GCA_002505185.1_ASM250518v1	1915618	Archaea; Methanobacteriati; Thermoplasmatota; Thermoplasmata; Thermoplasmatales; Ferroplasmaceae; unclassified Ferroplasmaceae; Ferroplasmaceae archaeon UBA567
GCA_000011185.1_ASM1118v1	50339	Archaea; Methanobacteriati; Thermoplasmatota; Thermoplasmata; Thermoplasmatales; Thermoplasmataceae; Thermoplasma; Thermoplasma volcanium
GCA_000350305.1_ASM35030v1	1054217	Archaea; Methanobacteriati; Thermoplasmatota; Thermoplasmata; Thermoplasmatales; unclassified Thermoplasmatales; Thermoplasmatales archaeon BRNA1
GCA_001560915.1_ASM156091v1	1495144	Archaea; Methanobacteriati; Thermoplasmatota; Thermoplasmata; unclassified Thermoplasmata; methanogenic archaeon ISO4-H5
GCA_000405245.1_ASM40524v1	1462428	Archaea; Nanobdellati; Candidatus Aenigmatarchaeota; Candidatus Aenigmarchaeum; Candidatus Aenigmarchaeum subterraneum
GCA_013331845.1_ASM1333184v1	2093792	Archaea; Nanobdellati; Candidatus Aenigmatarchaeota; unclassified Candidatus Aenigmatarchaeota; Candidatus Aenigmatarchaeota archaeon	Merged into 3121606
GCA_001873845.1_ASM187384v1	1803514	Archaea; Nanobdellati; Candidatus Altarchaeota; Candidatus Altiarchaeia; Candidatus Altarchaeales; Candidatus Altarchaeaceae; Candidatus Altarchaeum; unclassified Candidatus Altarchaeum; Candidatus Altarchaeum sp. CG2_30_32_3053
GCA_002254565.1_ASM225456v1	2012506	Archaea; Nanobdellati; Candidatus Altarchaeota; Candidatus Altiarchaeia; Candidatus Altarchaeales; unclassified Candidatus Altiarchaeales; Candidatus Altiarchaeales archaeon ex4484_2
GCA_002789275.1_ASM278927v1	2014257	Archaea; Nanobdellati; Candidatus Huberarchaeota; Candidatus Huberarchaeia; Candidatus Huberarchaeales; Candidatus Huberarchaeaceae; Candidatus Huberarchaeum; Candidatus Huberarchaeum crystalense
GCA_009392915.1_ASM939291v1	2107590	Archaea; Nanobdellati; Candidatus Iainarchaeota; Candidatus Forterrea; Candidatus Forterrea multitransposorum
GCA_000402355.1_ASM40235v1	1462419	Archaea; Nanobdellati; Candidatus Iainarchaeota; Candidatus Iainarchaeum; Candidatus Iainarchaeum andersonii
GCA_002499505.1_ASM249950v1	1915992	Archaea; Nanobdellati; Candidatus Iainarchaeota; unclassified Diapherotrites; Candidatus Diapherotrites archaeon UBA493
GCA_002214165.1_ASM221416v1	1920749	Archaea; Nanobdellati; Candidatus Micrarchaeota; Candidatus Mancarchaeum; Candidatus Mancarchaeum acidiphilum
GCA_001889985.1_ASM188998v1	662757	Archaea; Nanobdellati; Candidatus Micrarchaeota; Candidatus Micrarchaeia; Candidatus Micrarchaeales; Candidatus Micrarchaeaceae; Candidatus Micrarchaeum; Candidatus Micrarchaeum acidiphilum
GCA_002763345.1_ASM276334v1	1974414	Archaea; Nanobdellati; Candidatus Micrarchaeota; unclassified Candidatus Micrarchaeota; Candidatus Micrarchaeota archaeon CG08_land_8_20_14_0_20_59_11
GCA_009992305.1_ASM999230v1	2026773	Archaea; Nanobdellati; Candidatus Pacearchaeota; unclassified Candidatus Pacearchaeota; Candidatus Pacearchaeota archaeon
GCA_000192595.1_ASM19259v1	662759	Archaea; Nanobdellati; Candidatus Parvarchaeota; Candidatus Parvarchaeum; Candidatus Parvarchaeum acidiphilum
GCA_002412085.1_ASM241208v1	662761	Archaea; Nanobdellati; Candidatus Parvarchaeota; Candidatus Parvarchaeum; Candidatus Parvarchaeum acidophilus
GCA_002503705.1_ASM250370v1	1916023	Archaea; Nanobdellati; Candidatus Woesearchaeota; Candidatus Woesearchaeota archaeon UBA153
GCA_000008085.1_ASM808v1	160232	Archaea; Nanobdellati; Nanobdellota; Candidatus Nanoarchaeia; Nanoarchaeales; Nanoarchaeaceae; Nanoarchaeum; Nanoarchaeum equitans
GCA_001552015.1_ASM155201v1	1577684	Archaea; Nanobdellati; Nanobdellota; Candidatus Nanoarchaeia; Nanoarchaeales; Nanopusillaceae; Candidatus Nanopusillus; Candidatus Nanopusillus acidilobi
GCA_003144275.1_ASM314427v1	2012493	Archaea; Promethearchaeati; Candidatus Heimdallarchaeota; unclassified Candidatus Heimdallarchaeota; Candidatus Heimdallarchaeota archaeon B3_Heim
GCA_001940665.1_ASM194066v1	1841599	Archaea; Promethearchaeati; Candidatus Odinarchaeota; Candidatus Odinarchaeia; Candidatus Odinarchaeales; Candidatus Odinarchaeaceae; Candidatus Odinarchaeum; Candidatus Odinarchaeum yellowstonii
GCA_001563325.1_ASM156332v1	1706445	Archaea; Promethearchaeati; Candidatus Thorarchaeota; unclassified Candidatus Thorarchaeota; Candidatus Thorarchaeota archaeon SMTZ1-83
GCA_008000775.1_ASM800077v1	2594042	Archaea; Promethearchaeati; Promethearchaeota; Promethearchaeia; Promethearchaeales; Promethearchaeaceae; Promethearchaeum; Promethearchaeum syntrophicum
GCA_001940655.1_ASM194065v1	1849166	Archaea; Promethearchaeati; Promethearchaeota; unclassified Promethearchaeota; Promethearchaeota archaeon CR_4
GCA_003133625.1_20120500_P19	2026714	Archaea; Thermoproteati; Candidatus Bathyarchaeota; unclassified Candidatus Bathyarchaeota; Candidatus Bathyarchaeota archaeon
GCA_002011085.1_ASM201108v1	1935121	Archaea; Thermoproteati; Candidatus Geothermarchaeota; Candidatus Geothermarchaeales; Candidatus Geothermarchaeaceae; Candidatus Geothermarchaeum; Candidatus Geothermarchaeum rappei
GCA_001717035.1_ASM171703v1	1867258	Archaea; Thermoproteati; Candidatus Methanomethylicota; Candidatus Methanomethylicia; Candidatus Methanomethylicales; Candidatus Methanomethylicaceae; Candidatus Methanomethylicus; Candidatus Methanomethylicus mesodigestus
GCA_001717025.1_ASM171702v1	1867260	Archaea; Thermoproteati; Candidatus Methanomethylicota; Candidatus Methanomethylicia; Candidatus Methanomethylicales; Candidatus Methanomethylicaceae; Candidatus Methanomethylicus; Candidatus Methanomethylicus oleisabuli
GCA_001717015.1_ASM171701v1	1867261	Archaea; Thermoproteati; Candidatus Methanomethylicota; Candidatus Methanomethylicia; Candidatus Methanomethylicales; Candidatus Methanomethylicaceae; Candidatus Methanosuratincola; Candidatus Methanosuratincola petrocarbonis
GCA_000200715.1_ASM20071v1	46770	Archaea; Thermoproteati; Nitrososphaerota; Candidatus Cenarchaeales; Candidatus Cenarchaeaceae; Candidatus Cenarchaeum; Candidatus Cenarchaeum symbiosum
GCA_002906215.1_ASM290621v1	2045011	Archaea; Thermoproteati; Nitrososphaerota; Nitrososphaeria; Candidatus Nitrosocaldales; Candidatus Nitrosocaldaceae; Candidatus Nitrosocaldus; Candidatus Nitrosocaldus islandicus
GCA_000204585.1_ASM20458v1	1007084	Archaea; Thermoproteati; Nitrososphaerota; Nitrososphaeria; Nitrosopumilales; Nitrosopumilaceae; Nitrosarchaeum; Candidatus Nitrosarchaeum limnium
GCA_002506665.1_ASM250666v1	1915597	Archaea; Thermoproteati; Nitrososphaerota; Nitrososphaeria; Nitrosopumilales; Nitrosopumilaceae; Nitrosopumilus; unclassified Nitrosopumilus; Nitrosopumilus sp. UBA526
GCA_002781805.1_ASM278180v1	2022694	Archaea; Thermoproteati; Nitrososphaerota; Nitrososphaeria; Nitrosopumilales; unclassified Nitrosopumilales; Nitrosopumilales archaeon CG15_BIG_FIL_POST_REV_8_21_14_020_37_12
GCA_007826885.1_ASM782688v1	2035267	Archaea; Thermoproteati; Nitrososphaerota; Nitrososphaeria; Nitrososphaerales; Nitrososphaeraceae; Candidatus Nitrosocosmicus; Candidatus Nitrosocosmicus arcticus
GCA_000802205.2_ASM80220v2	1353260	Archaea; Thermoproteati; Nitrososphaerota; Nitrososphaeria; Nitrososphaerales; Nitrososphaeraceae; Candidatus Nitrosocosmicus; Candidatus Nitrosocosmicus oleophilus
GCA_902826075.1_RBC071	2448472	Archaea; Thermoproteati; Nitrososphaerota; Nitrososphaeria; Nitrososphaerales; Nitrososphaeraceae; Candidatus Nitrosocosmicus; environmental samples; uncultured Candidatus Nitrosocosmicus sp.
GCA_000730285.1_ASM73028v1	1459637	Archaea; Thermoproteati; Nitrososphaerota; Nitrososphaeria; Nitrososphaerales; Nitrososphaeraceae; Nitrososphaera; Candidatus Nitrososphaera evergladensis
GCA_000303155.1_ASM30315v1	497727	Archaea; Thermoproteati; Nitrososphaerota; Nitrososphaeria; Nitrososphaerales; Nitrososphaeraceae; Nitrososphaera; Candidatus Nitrososphaera gargensis
GCA_000698785.1_ASM69878v1	1034015	Archaea; Thermoproteati; Nitrososphaerota; Nitrososphaeria; Nitrososphaerales; Nitrososphaeraceae; Nitrososphaera; Nitrososphaera viennensis
GCA_009898475.1_ASM989847v1	2301191	Archaea; Thermoproteati; Nitrososphaerota; Nitrososphaeria; Nitrososphaerales; Nitrososphaeraceae; Nitrososphaera; unclassified Nitrososphaera; Nitrososphaera sp. AFS
GCA_009377575.1_ASM937757v1	2169593	Archaea; Thermoproteati; Nitrososphaerota; Nitrososphaeria; Nitrososphaerales; Nitrososphaeraceae; unclassified Nitrososphaeraceae; Nitrososphaeraceae archaeon
GCA_900167955.1_ASM90016795v1	1903277	Archaea; Thermoproteati; Nitrososphaerota; Nitrososphaeria; Nitrosotaleales; Nitrosotaleaceae; Nitrosotalea; Candidatus Nitrosotalea bavarica
GCA_011771765.1_ASM1177176v1	2268198	Archaea; Thermoproteati; Nitrososphaerota; Nitrososphaeria; unclassified Nitrososphaeria; Nitrososphaeria archaeon
GCA_000270325.1_ASM27032v1	311458	Archaea; Thermoproteati; Nitrososphaerota; Nitrososphaerota incertae sedis; Candidatus Caldarchaeales; Candidatus Caldarchaeaceae; Candidatus Caldarchaeum; Candidatus Caldarchaeum subterraneum
GCA_000812185.1_ASM81218v1	1410606	Archaea; Thermoproteati; Nitrososphaerota; Nitrososphaerota incertae sedis; Candidatus Nitrosopelagicus; Candidatus Nitrosopelagicus brevis
GCA_001627235.1_ASM162723v1	1811586	Archaea; Thermoproteati; Nitrososphaerota; Nitrososphaerota incertae sedis; Candidatus Nitrosopelagicus; unclassified Candidatus Nitrosopelagicus; Nitrosopelagicus sp. REDSEA-S31_B2
GCA_002494565.1_ASM249456v1	1915760	Archaea; Thermoproteati; Nitrososphaerota; unclassified Nitrososphaerota; Thaumarchaeota archaeon UBA57
GCA_000019605.1_ASM1960v1	498846	Archaea; Thermoproteati; Thermoproteota; Candidatus Korarchaeia; Candidatus Korarchaeales; Candidatus Korarchaeaceae; Candidatus Korarchaeum; Candidatus Korarchaeum cryptofilum
GCA_003947435.1_ASM394743v1	2478471	Archaea; Thermoproteati; Thermoproteota; Candidatus Korarchaeia; Candidatus Korarchaeia incertae sedis; Candidatus Methanodesulfokora; Candidatus Methanodesulfokora washburnensis
GCA_003431325.1_ASM343132v1	1577685	Archaea; Thermoproteati; Thermoproteota; Thermoprotei; Acidilobales; Acidilobaceae; Acidilobus; unclassified Acidilobus; Acidilobus sp. 7A
GCA_002496425.1_ASM249642v1	1915615	Archaea; Thermoproteati; Thermoproteota; Thermoprotei; Acidilobales; Acidilobaceae; unclassified Acidilobaceae; Acidilobaceae archaeon UBA162
GCA_000317795.1_ASM31779v1	200415	Archaea; Thermoproteati; Thermoproteota; Thermoprotei; Acidilobales; Caldisphaeraceae; Caldisphaera; Caldisphaera lagunensis
GCA_000591035.1_ASM59103v1	229980	Archaea; Thermoproteati; Thermoproteota; Thermoprotei; Desulfurococcales; Desulfurococcaceae; Aeropyrum; Aeropyrum camini
GCA_000231015.3_ASM23101v3	94694	Archaea; Thermoproteati; Thermoproteota; Thermoprotei; Desulfurococcales; Desulfurococcaceae; Desulfurococcus; Desulfurococcus amylolyticus
GCA_000186365.1_ASM18636v1	2275	Archaea; Thermoproteati; Thermoproteota; Thermoprotei; Desulfurococcales; Desulfurococcaceae; Desulfurococcus; Desulfurococcus mucosus
GCA_000017945.1_ASM1794v1	160233	Archaea; Thermoproteati; Thermoproteota; Thermoprotei; Desulfurococcales; Desulfurococcaceae; Ignicoccus; Ignicoccus hospitalis
GCA_000145985.1_ASM14598v1	334771	Archaea; Thermoproteati; Thermoproteota; Thermoprotei; Desulfurococcales; Desulfurococcaceae; Ignisphaera; Ignisphaera aggregans
GCA_000015945.1_ASM1594v1	2280	Archaea; Thermoproteati; Thermoproteota; Thermoprotei; Desulfurococcales; Desulfurococcaceae; Staphylothermus; Staphylothermus marinus
GCA_000264495.1_ASM26449v1	1200300	Archaea; Thermoproteati; Thermoproteota; Thermoprotei; Desulfurococcales; Desulfurococcaceae; Thermogladius; Thermogladius calderae
GCA_000092185.1_ASM9218v1	54254	Archaea; Thermoproteati; Thermoproteota; Thermoprotei; Desulfurococcales; Desulfurococcaceae; Thermosphaera; Thermosphaera aggregans
GCA_003116855.1_ASM311685v1	2027460	Archaea; Thermoproteati; Thermoproteota; Thermoprotei; Desulfurococcales; Desulfurococcaceae; unclassified Desulfurococcaceae; Desulfurococcaceae archaeon AG1
GCA_000015145.1_ASM1514v1	54248	Archaea; Thermoproteati; Thermoproteota; Thermoprotei; Desulfurococcales; Pyrodictiaceae; Hyperthermus; Hyperthermus butylicus
GCA_001412615.1_ASM141261v1	1273541	Archaea; Thermoproteati; Thermoproteota; Thermoprotei; Desulfurococcales; Pyrodictiaceae; Pyrodictium; Pyrodictium delaneyi
GCA_000223395.1_ASM22339v1	54252	Archaea; Thermoproteati; Thermoproteota; Thermoprotei; Desulfurococcales; Pyrodictiaceae; Pyrolobus; Pyrolobus fumarii
GCA_000258425.1_ASM25842v1	683846	Archaea; Thermoproteati; Thermoproteota; Thermoprotei; Fervidicoccales; Fervidicoccaceae; Fervidicoccus; Fervidicoccus fontis
GCA_003201835.2_ASM320183v2	41673	Archaea; Thermoproteati; Thermoproteota; Thermoprotei; Sulfolobales; Sulfolobaceae; Acidianus; Acidianus brierleyi
GCA_000213215.1_ASM21321v1	563177	Archaea; Thermoproteati; Thermoproteota; Thermoprotei; Sulfolobales; Sulfolobaceae; Acidianus; Acidianus hospitalis
GCA_003201765.2_ASM320176v2	312539	Archaea; Thermoproteati; Thermoproteota; Thermoprotei; Sulfolobales; Sulfolobaceae; Acidianus; Acidianus sulfidivorans
GCA_000204925.1_ASM20492v1	1006005	Archaea; Thermoproteati; Thermoproteota; Thermoprotei; Sulfolobales; Sulfolobaceae; Metallosphaera; Metallosphaera cuprina
GCA_000016605.1_ASM1660v1	43687	Archaea; Thermoproteati; Thermoproteota; Thermoprotei; Sulfolobales; Sulfolobaceae; Metallosphaera; Metallosphaera sedula
GCA_900079115.1_SSOP1	2287	Archaea; Thermoproteati; Thermoproteota; Thermoprotei; Sulfolobales; Sulfolobaceae; Saccharolobus; Saccharolobus solfataricus
GCA_000012285.1_ASM1228v1	2285	Archaea; Thermoproteati; Thermoproteota; Thermoprotei; Sulfolobales; Sulfolobaceae; Sulfolobus; Sulfolobus acidocaldarius
GCA_001719125.1_ASM171912v1	1891280	Archaea; Thermoproteati; Thermoproteota; Thermoprotei; Sulfolobales; Sulfolobaceae; Sulfolobus; unclassified Sulfolobus; Sulfolobus sp. A20
GCA_009729055.1_ASM972905v1	69656	Archaea; Thermoproteati; Thermoproteota; Thermoprotei; Sulfolobales; Sulfolobaceae; Sulfurisphaera; Sulfurisphaera ohwakuensis
GCA_011375745.1_ASM1137574v1	2268200	Archaea; Thermoproteati; Thermoproteota; Thermoprotei; Sulfolobales; unclassified Sulfolobales; Sulfolobales archaeon
GCA_000813245.1_ASM81324v1	1365176	Archaea; Thermoproteati; Thermoproteota; Thermoprotei; Thermofilales; Thermofilaceae; Thermofilum; Thermofilum adornatum
GCA_000015225.1_ASM1522v1	2269	Archaea; Thermoproteati; Thermoproteota; Thermoprotei; Thermofilales; Thermofilaceae; Thermofilum; Thermofilum pendens
GCA_002506515.1_ASM250651v1	1915569	Archaea; Thermoproteati; Thermoproteota; Thermoprotei; Thermoproteales; Thermoproteaceae; Caldivirga; unclassified Caldivirga; Caldivirga sp. UBA161
GCA_000007225.1_ASM722v1	13773	Archaea; Thermoproteati; Thermoproteota; Thermoprotei; Thermoproteales; Thermoproteaceae; Pyrobaculum; Pyrobaculum aerophilum
GCA_000015205.1_ASM1520v1	2277	Archaea; Thermoproteati; Thermoproteota; Thermoprotei; Thermoproteales; Thermoproteaceae; Pyrobaculum; Pyrobaculum islandicum
GCA_000019805.1_ASM1980v1	70771	Archaea; Thermoproteati; Thermoproteota; Thermoprotei; Thermoproteales; Thermoproteaceae; Pyrobaculum; Pyrobaculum neutrophilum
GCA_000247545.1_ASM24754v1	99007	Archaea; Thermoproteati; Thermoproteota; Thermoprotei; Thermoproteales; Thermoproteaceae; Pyrobaculum; Pyrobaculum oguniense
GCA_001189275.1_ASM118927v1	1227555	Archaea; Thermoproteati; Thermoproteota; Thermoprotei; Thermoproteales; Thermoproteaceae; Pyrobaculum; unclassified Pyrobaculum; Pyrobaculum sp. WP30
GCA_001315925.1_ASM131592v1	62609	Archaea; Thermoproteati; Thermoproteota; Thermoprotei; Thermoproteales; Thermoproteaceae; Thermocladium; Thermocladium modestius
GCA_000253055.1_ASM25305v1	2271	Archaea; Thermoproteati; Thermoproteota; Thermoprotei; Thermoproteales; Thermoproteaceae; Thermoproteus; Thermoproteus tenax
GCA_001516665.1_ASM151666v1	1714257	Archaea; Thermoproteati; Thermoproteota; Thermoprotei; Thermoproteales; Thermoproteaceae; Thermoproteus; unclassified Thermoproteus; Thermoproteus sp. CIS_19
GCA_011375625.1_ASM1137562v1	2020871	Archaea; Thermoproteati; Thermoproteota; Thermoprotei; Thermoproteales; Thermoproteaceae; Vulcanisaeta; unclassified Vulcanisaeta; Vulcanisaeta sp.
GCA_000148385.1_ASM14838v1	164451	Archaea; Thermoproteati; Thermoproteota; Thermoprotei; Thermoproteales; Thermoproteaceae; Vulcanisaeta; Vulcanisaeta distributa
GCA_002254895.1_ASM225489v1	2012533	Archaea; Thermoproteati; Thermoproteota; Thermoprotei; unclassified Thermoprotei; Thermoprotei archaeon ex4572_64
GCA_000830275.1_ASM83027v1	1579370	Archaea; unclassified Archaea; archaeon GW2011_AR10

## Sheet: Bacterial
List of Bacterial genomes used in custome PLAST database.
Genome Accession	Taxonomy ID	Lineage
GCF_000007365.1_ASM736v1	9	Bacteria; Pseudomonadota; Gammaproteobacteria; Enterobacterales; Erwiniaceae; Buchnera; Buchnera aphidicola
GCF_002950945.1_ASM295094v1	56	Bacteria; Myxococcota; Polyangia; Polyangiales; Polyangiaceae; Sorangium; Sorangium cellulosum
GCA_000022105.1_ASM2210v1	159	Bacteria; Spirochaetota; Spirochaetia; Brachyspirales; Brachyspiraceae; Brachyspira; Brachyspira hyodysenteriae
GCF_000604125.1_ASM60412v1	160	Bacteria; Spirochaetota; Spirochaetia; Spirochaetales; Treponemataceae; Treponema; Treponema pallidum
GCA_000195275.1_ASM19527v1	167	Bacteria; Spirochaetota; Spirochaetia; Spirochaetales; Treponemataceae; Treponema; Treponema succinifaciens
GCF_000284315.1_ASM28431v1	180	Bacteria; Nitrospirota; Nitrospiria; Nitrospirales; Nitrospiraceae; Leptospirillum; Leptospirillum sp. Group I; Leptospirillum ferrooxidans
GCA_900699785.1_B91_SC	204	Bacteria; Campylobacterota; Epsilonproteobacteria; Campylobacterales; Campylobacteraceae; Campylobacter; Campylobacter showae
GCA_002886065.1_ASM288606v1	263	Bacteria; Pseudomonadota; Gammaproteobacteria; Thiotrichales; Francisellaceae; Francisella; Francisella tularensis
GCA_000006765.1_ASM676v1	287	Bacteria; Pseudomonadota; Gammaproteobacteria; Pseudomonadales; Pseudomonadaceae; Pseudomonas; Pseudomonas aeruginosa group; Pseudomonas aeruginosa
GCA_000009225.1_ASM922v1	294	Bacteria; Pseudomonadota; Gammaproteobacteria; Pseudomonadales; Pseudomonadaceae; Pseudomonas; Pseudomonas fluorescens group; Pseudomonas fluorescens
GCA_003290365.1_ASM329036v1	303	Bacteria; Pseudomonadota; Gammaproteobacteria; Pseudomonadales; Pseudomonadaceae; Pseudomonas; Pseudomonas putida group; Pseudomonas putida
GCA_000009125.1_ASM912v1	305	Bacteria; Pseudomonadota; Betaproteobacteria; Burkholderiales; Burkholderiaceae; Ralstonia; Ralstonia solanacearum species complex; Ralstonia solanacearum
GCF_001467625.1_ASM146762v1	453	Bacteria; Pseudomonadota; Gammaproteobacteria; Legionellales; Legionellaceae; Legionella; Legionella feeleii
GCA_000021245.2_ASM2124v2	470	Bacteria; Pseudomonadota; Gammaproteobacteria; Moraxellales; Moraxellaceae; Acinetobacter; Acinetobacter calcoaceticus/baumannii complex; Acinetobacter baumannii
GCA_000018045.1_ASM1804v1	545	Bacteria; Pseudomonadota; Gammaproteobacteria; Enterobacterales; Enterobacteriaceae; Citrobacter; Citrobacter koseri
GCA_003019835.1_ASM301983v1	546	Bacteria; Pseudomonadota; Gammaproteobacteria; Enterobacterales; Enterobacteriaceae; Citrobacter; Citrobacter freundii complex; Citrobacter freundii
GCA_000215745.1_ASM21574v1	548	Bacteria; Pseudomonadota; Gammaproteobacteria; Enterobacterales; Enterobacteriaceae; Klebsiella/Raoultella group; Klebsiella; Klebsiella aerogenes
GCA_000220605.2_ASM22060v2	549	Bacteria; Pseudomonadota; Gammaproteobacteria; Enterobacterales; Erwiniaceae; Pantoea; Pantoea agglomerans group; Pantoea agglomerans
GCA_000025565.1_ASM2556v1	550	Bacteria; Pseudomonadota; Gammaproteobacteria; Enterobacterales; Enterobacteriaceae; Enterobacter; Enterobacter cloacae complex; Enterobacter cloacae
GCA_000005845.2_ASM584v2	562	Bacteria; Pseudomonadota; Gammaproteobacteria; Enterobacterales; Enterobacteriaceae; Escherichia; Escherichia coli
GCA_000026225.1_ASM2622v1	564	Bacteria; Pseudomonadota; Gammaproteobacteria; Enterobacterales; Enterobacteriaceae; Escherichia; Escherichia fergusonii
GCA_000247855.1_Kleb_oxyt_10-5243_V1	571	Bacteria; Pseudomonadota; Gammaproteobacteria; Enterobacterales; Enterobacteriaceae; Klebsiella/Raoultella group; Klebsiella; Klebsiella oxytoca
GCA_000009885.1_ASM988v1	573	Bacteria; Pseudomonadota; Gammaproteobacteria; Enterobacterales; Enterobacteriaceae; Klebsiella/Raoultella group; Klebsiella; Klebsiella pneumoniae
GCA_000012025.1_ASM1202v1	621	Bacteria; Pseudomonadota; Gammaproteobacteria; Enterobacterales; Enterobacteriaceae; Shigella; Shigella boydii
GCA_000006925.2_ASM692v2	623	Bacteria; Pseudomonadota; Gammaproteobacteria; Enterobacterales; Enterobacteriaceae; Shigella; Shigella flexneri
GCA_000092525.1_ASM9252v1	624	Bacteria; Pseudomonadota; Gammaproteobacteria; Enterobacterales; Enterobacteriaceae; Shigella; Shigella sonnei
GCA_003445115.1_ASM344511v1	625	Bacteria; Pseudomonadota; Gammaproteobacteria; Enterobacterales; Enterobacteriaceae; Shigella; unclassified Shigella; Shigella sp.
GCA_000006645.1_ASM664v1	632	Bacteria; Pseudomonadota; Gammaproteobacteria; Enterobacterales; Yersiniaceae; Yersinia; Yersinia pseudotuberculosis complex; Yersinia pestis
GCA_002119505.2_ASM211950v2	663	Bacteria; Pseudomonadota; Gammaproteobacteria; Vibrionales; Vibrionaceae; Vibrio; Vibrio harveyi group; Vibrio alginolyticus
GCA_000006745.1_ASM674v1	666	Bacteria; Pseudomonadota; Gammaproteobacteria; Vibrionales; Vibrionaceae; Vibrio; Vibrio cholerae
GCA_003119375.1_ASM311937v1	670	Bacteria; Pseudomonadota; Gammaproteobacteria; Vibrionales; Vibrionaceae; Vibrio; Vibrio harveyi group; Vibrio parahaemolyticus
GCF_900087055.1_31289_E01	703	Bacteria; Pseudomonadota; Gammaproteobacteria; Enterobacterales; Enterobacteriaceae; Plesiomonas; Plesiomonas shigelloides
GCA_000191405.1_ASM19140v1	729	Bacteria; Pseudomonadota; Gammaproteobacteria; Pasteurellales; Pasteurellaceae; Haemophilus; Haemophilus parainfluenzae
GCA_000009925.1_ASM992v1	817	Bacteria; FCB group; Bacteroidota/Chlorobiota group; Bacteroidota; Bacteroidia; Bacteroidales; Bacteroidaceae; Bacteroides; Bacteroides fragilis
GCA_000011065.1_ASM1106v1	818	Bacteria; FCB group; Bacteroidota/Chlorobiota group; Bacteroidota; Bacteroidia; Bacteroidales; Bacteroidaceae; Bacteroides; Bacteroides thetaiotaomicron
GCA_000154205.1_ASM15420v1	820	Bacteria; FCB group; Bacteroidota/Chlorobiota group; Bacteroidota; Bacteroidia; Bacteroidales; Bacteroidaceae; Bacteroides; Bacteroides uniformis
GCA_000012825.1_ASM1282v1	821	Bacteria; FCB group; Bacteroidota/Chlorobiota group; Bacteroidota; Bacteroidia; Bacteroidales; Bacteroidaceae; Phocaeicola; Phocaeicola vulgatus
GCA_000012845.1_ASM1284v1	823	Bacteria; FCB group; Bacteroidota/Chlorobiota group; Bacteroidota; Bacteroidia; Bacteroidales; Tannerellaceae; Parabacteroides; Parabacteroides distasonis
GCA_000209815.1_ASM20981v1	831	Bacteria; Terrabacteria group; Bacillota; Clostridia; Lachnospirales; Lachnospiraceae; Butyrivibrio; Butyrivibrio fibrisolvens
GCA_000146505.1_ASM14650v1	833	Bacteria; FCB group; Fibrobacterota; Fibrobacteria; Fibrobacterales; Fibrobacteraceae; Fibrobacter; Fibrobacter succinogenes
GCA_000007585.1_ASM758v1	837	Bacteria; FCB group; Bacteroidota/Chlorobiota group; Bacteroidota; Bacteroidia; Bacteroidales; Porphyromonadaceae; Porphyromonas; Porphyromonas gingivalis
GCA_000025925.1_ASM2592v1	839	Bacteria; FCB group; Bacteroidota/Chlorobiota group; Bacteroidota; Bacteroidia; Bacteroidales; Prevotellaceae; Xylanibacter; Xylanibacter ruminicola
GCF_000196135.1_ASM19613v1	844	Bacteria; Campylobacterota; Epsilonproteobacteria; Campylobacterales; Helicobacteraceae; Wolinella; Wolinella succinogenes
GCA_000158235.1_ASM15823v1	849	Bacteria; Fusobacteriota; Fusobacteriia; Fusobacteriales; Fusobacteriaceae; Fusobacterium; Fusobacterium gonidiaformans
GCA_001296085.1_ASM129608v1	851	Bacteria; Fusobacteriota; Fusobacteriia; Fusobacteriales; Fusobacteriaceae; Fusobacterium; Fusobacterium nucleatum
GCA_000209855.1_ASM20985v1	853	Bacteria; Terrabacteria group; Bacillota; Clostridia; Eubacteriales; Oscillospiraceae; Faecalibacterium; Faecalibacterium prausnitzii
GCA_003463295.1_ASM346329v1	861	Bacteria; Fusobacteriota; Fusobacteriia; Fusobacteriales; Fusobacteriaceae; Fusobacterium; Fusobacterium ulcerans
GCF_001263335.1_ASM126333v1	870	Bacteria; Pseudomonadota; Gammaproteobacteria; Cardiobacteriales; Cardiobacteriaceae; Dichelobacter; Dichelobacter nodosus
GCF_000422545.1_ASM42254v1	873	Bacteria; Thermodesulfobacteriota; Desulfovibrionia; Desulfovibrionales; Desulfovibrionaceae; Desulfocurvibacter; Desulfocurvibacter africanus
GCF_000189295.2_ASM18929v2	876	Bacteria; Thermodesulfobacteriota; Desulfovibrionia; Desulfovibrionales; Desulfovibrionaceae; Desulfovibrio; Desulfovibrio desulfuricans
GCA_000025305.1_ASM2530v1	905	Bacteria; Terrabacteria group; Bacillota; Negativicutes; Acidaminococcales; Acidaminococcaceae; Acidaminococcus; Acidaminococcus fermentans
GCA_003010495.1_ASM301049v1	907	Bacteria; Terrabacteria group; Bacillota; Negativicutes; Veillonellales; Veillonellaceae; Megasphaera; Megasphaera elsdenii
GCF_000092925.1_ASM9292v1	921	Bacteria; Pseudomonadota; Alphaproteobacteria; Hyphomicrobiales; Xanthobacteraceae; Ancylobacter; Ancylobacter novellus
GCF_000423825.1_ASM42382v1	929	Bacteria; Pseudomonadota; Acidithiobacillia; Acidithiobacillales; Thermithiobacillaceae; Thermithiobacillus; Thermithiobacillus tepidarius
GCA_003516275.1_ASM351627v1	956	Bacteria; Pseudomonadota; Alphaproteobacteria; Rickettsiales; Anaplasmataceae; Wolbachieae; Wolbachia; unclassified Wolbachia; Wolbachia sp.
GCF_000300295.4_ASM30029v4	1238	Bacteria; Pseudomonadota; Gammaproteobacteria; Thiotrichales; Piscirickettsiaceae; Piscirickettsia; Piscirickettsia salmonis
GCA_000178095.1_ASM17809v1	1261	Bacteria; Terrabacteria group; Bacillota; Clostridia; Peptostreptococcales; Peptostreptococcaceae; Peptostreptococcus; Peptostreptococcus anaerobius
GCA_000448685.2_ASM44868v2	1304	Bacteria; Terrabacteria group; Bacillota; Bacilli; Lactobacillales; Streptococcaceae; Streptococcus; Streptococcus salivarius
GCA_000014305.1_ASM1430v1	1307	Bacteria; Terrabacteria group; Bacillota; Bacilli; Lactobacillales; Streptococcaceae; Streptococcus; Streptococcus suis
GCA_000011825.1_ASM1182v1	1308	Bacteria; Terrabacteria group; Bacillota; Bacilli; Lactobacillales; Streptococcaceae; Streptococcus; Streptococcus thermophilus
GCA_000006885.1_ASM688v1	1313	Bacteria; Terrabacteria group; Bacillota; Bacilli; Lactobacillales; Streptococcaceae; Streptococcus; Streptococcus pneumoniae
GCA_002222595.2_ASM222259v2	1322	Bacteria; Terrabacteria group; Bacillota; Clostridia; Lachnospirales; Lachnospiraceae; Blautia; Blautia hansenii
GCA_003435415.1_ASM343541v1	1323	Bacteria; Terrabacteria group; Bacillota; Erysipelotrichia; Erysipelotrichales; Erysipelotrichaceae; Faecalicoccus; Faecalicoccus pleomorphus
GCA_900187245.1_51470_D02	1326	Bacteria; Terrabacteria group; Bacillota; Bacilli; Lactobacillales; Streptococcaceae; Streptococcus; Streptococcus acidominimus
GCA_001697145.1_ASM169714v1	1328	Bacteria; Terrabacteria group; Bacillota; Bacilli; Lactobacillales; Streptococcaceae; Streptococcus; Streptococcus anginosus group; Streptococcus anginosus
GCA_000007785.1_ASM778v1	1351	Bacteria; Terrabacteria group; Bacillota; Bacilli; Lactobacillales; Enterococcaceae; Enterococcus; Enterococcus faecalis
GCA_003434285.1_ASM343428v1	1353	Bacteria; Terrabacteria group; Bacillota; Bacilli; Lactobacillales; Enterococcaceae; Enterococcus; Enterococcus gallinarum
GCA_000006865.1_ASM686v1	1358	Bacteria; Terrabacteria group; Bacillota; Bacilli; Lactobacillales; Streptococcaceae; Lactococcus; Lactococcus lactis
GCA_003546665.1_ASM354666v1	1428	Bacteria; Terrabacteria group; Bacillota; Bacilli; Bacillales; Bacillaceae; Bacillus; Bacillus cereus group; Bacillus thuringiensis
GCF_000307165.1_ASM30716v1	1449	Bacteria; Terrabacteria group; Bacillota; Bacilli; Bacillales; Bacillaceae; Amphibacillus; Amphibacillus xylanus
GCA_003459015.1_ASM345901v1	1492	Bacteria; Terrabacteria group; Bacillota; Clostridia; Eubacteriales; Clostridiaceae; Clostridium; Clostridium butyricum
GCA_000003215.1_ASM321v1	1496	Bacteria; Terrabacteria group; Bacillota; Clostridia; Peptostreptococcales; Peptostreptococcaceae; Clostridioides; Clostridioides difficile
GCA_000009685.1_ASM968v1	1502	Bacteria; Terrabacteria group; Bacillota; Clostridia; Eubacteriales; Clostridiaceae; Clostridium; Clostridium perfringens
GCA_000953555.1_JGS6382	1505	Bacteria; Terrabacteria group; Bacillota; Clostridia; Peptostreptococcales; Peptostreptococcaceae; Paraclostridium; Paraclostridium sordellii
GCA_000371425.1_Clos_inno_2959_V1	1522	Bacteria; Terrabacteria group; Bacillota; Erysipelotrichia; Erysipelotrichales; Erysipelotrichaceae; Erysipelotrichaceae incertae sedis; [Clostridium] innocuum
GCA_002221555.2_ASM222155v2	1532	Bacteria; Terrabacteria group; Bacillota; Clostridia; Lachnospirales; Lachnospiraceae; Blautia; Blautia coccoides
GCA_000154345.1_ASM15434v1	1535	Bacteria; Terrabacteria group; Bacillota; Clostridia; Eubacteriales; Oscillospiraceae; Oscillospiraceae incertae sedis; [Clostridium] leptum
GCA_003467635.1_ASM346763v1	1547	Bacteria; Terrabacteria group; Bacillota; Erysipelotrichia; Erysipelotrichales; Coprobacillaceae; Thomasclavelia; Thomasclavelia ramosa
GCA_000011985.1_ASM1198v1	1579	Bacteria; Terrabacteria group; Bacillota; Bacilli; Lactobacillales; Lactobacillaceae; Lactobacillus; Lactobacillus acidophilus
GCA_003466065.1_ASM346606v1	1583	Bacteria; Terrabacteria group; Bacillota; Bacilli; Lactobacillales; Lactobacillaceae; Weissella; Weissella confusa
GCA_000014405.1_ASM1440v1	1584	Bacteria; Terrabacteria group; Bacillota; Bacilli; Lactobacillales; Lactobacillaceae; Lactobacillus; Lactobacillus delbrueckii
GCA_003469805.1_ASM346980v1	1590	Bacteria; Terrabacteria group; Bacillota; Bacilli; Lactobacillales; Lactobacillaceae; Lactiplantibacillus; Lactiplantibacillus plantarum
GCA_000014425.1_ASM1442v1	1596	Bacteria; Terrabacteria group; Bacillota; Bacilli; Lactobacillales; Lactobacillaceae; Lactobacillus; Lactobacillus gasseri
GCA_003434205.1_ASM343420v1	1597	Bacteria; Terrabacteria group; Bacillota; Bacilli; Lactobacillales; Lactobacillaceae; Lacticaseibacillus; Lacticaseibacillus paracasei
GCA_000010005.1_ASM1000v1	1598	Bacteria; Terrabacteria group; Bacillota; Bacilli; Lactobacillales; Lactobacillaceae; Limosilactobacillus; Limosilactobacillus reuteri
GCF_002953655.1_ASM295365v1	1599	Bacteria; Terrabacteria group; Bacillota; Bacilli; Lactobacillales; Lactobacillaceae; Latilactobacillus; Latilactobacillus sakei
GCA_002706375.1_ASM270637v1	1604	Bacteria; Terrabacteria group; Bacillota; Bacilli; Lactobacillales; Lactobacillaceae; Lactobacillus; Lactobacillus amylovorus
GCA_000010145.1_ASM1014v1	1613	Bacteria; Terrabacteria group; Bacillota; Bacilli; Lactobacillales; Lactobacillaceae; Limosilactobacillus; Limosilactobacillus fermentum
GCA_000008925.1_ASM892v1	1624	Bacteria; Terrabacteria group; Bacillota; Bacilli; Lactobacillales; Lactobacillaceae; Ligilactobacillus; Ligilactobacillus salivarius
GCF_900187225.1_51881_G01	1639	Bacteria; Terrabacteria group; Bacillota; Bacilli; Bacillales; Listeriaceae; Listeria; Listeria monocytogenes
GCA_000154225.1_ASM15422v1	1660	Bacteria; Terrabacteria group; Actinomycetota; Actinomycetes; Actinomycetales; Actinomycetaceae; Schaalia; Schaalia odontolytica
GCA_000010425.1_ASM1042v1	1680	Bacteria; Terrabacteria group; Actinomycetota; Actinomycetes; Bifidobacteriales; Bifidobacteriaceae; Bifidobacterium; Bifidobacterium adolescentis
GCA_000165905.1_ASM16590v1	1681	Bacteria; Terrabacteria group; Actinomycetota; Actinomycetes; Bifidobacteriales; Bifidobacteriaceae; Bifidobacterium; Bifidobacterium bifidum
GCA_001025155.1_ASM102515v1	1683	Bacteria; Terrabacteria group; Actinomycetota; Actinomycetes; Bifidobacteriales; Bifidobacteriaceae; Bifidobacterium; Bifidobacterium angulatum
GCA_001025195.1_ASM102519v1	1686	Bacteria; Terrabacteria group; Actinomycetota; Actinomycetes; Bifidobacteriales; Bifidobacteriaceae; Bifidobacterium; Bifidobacterium catenulatum
GCA_000024445.1_ASM2444v1	1689	Bacteria; Terrabacteria group; Actinomycetota; Actinomycetes; Bifidobacteriales; Bifidobacteriaceae; Bifidobacterium; Bifidobacterium dentium
GCF_001509405.1_ASM150940v1	2041	Bacteria; Terrabacteria group; Actinomycetota; Actinomycetes; Propionibacteriales; Nocardioidaceae; Aeromicrobium; Aeromicrobium erythreum
GCF_000024985.1_ASM2498v1	2057	Bacteria; Terrabacteria group; Thermomicrobiota; Thermomicrobia; Sphaerobacterales; Sphaerobacterineae; Sphaerobacteraceae; Sphaerobacter; Sphaerobacter thermophilus
GCF_000027325.1_ASM2732v1	2097	Bacteria; Terrabacteria group; Mycoplasmatota; Mycoplasmoidales; Mycoplasmoidaceae; Mycoplasmoides; Mycoplasmoides genitalium
GCF_000233695.2_ASM23369v3	2293	Bacteria; Thermodesulfobacteriota; Desulfobacteria; Desulfobacterales; Desulfobacteraceae; Desulfobacter; Desulfobacter postgatei
GCF_000266945.1_ASM26694v1	2358	Bacteria; Thermodesulfobacteriota; Desulfomonilia; Desulfomonilales; Desulfomonilaceae; Desulfomonile; Desulfomonile tiedjei
GCF_900101835.1_IMG-taxon_2634166305_annotated_assembly	2741	Bacteria; Terrabacteria group; Bacillota; Clostridia; Eubacteriales; Peptococcaceae; Peptococcus; Peptococcus niger
GCF_000712295.1_sjonesii4.0	2754	Bacteria; Synergistota; Synergistia; Synergistales; Synergistaceae; Synergistes; Synergistes jonesii
GCA_003606305.1_ASM360630v1	28025	Bacteria; Terrabacteria group; Actinomycetota; Actinomycetes; Bifidobacteriales; Bifidobacteriaceae; Bifidobacterium; Bifidobacterium animalis
GCA_001405835.1_13470_2_55	28052	Bacteria; Terrabacteria group; Bacillota; Clostridia; Lachnospirales; Lachnospiraceae; Lachnospira; Lachnospira pectinoschiza
GCA_000155815.1_ASM15581v1	28111	Bacteria; FCB group; Bacteroidota/Chlorobiota group; Bacteroidota; Bacteroidia; Bacteroidales; Bacteroidaceae; Bacteroides; Bacteroides eggerthii
GCA_000238215.1_ASM23821v1	28112	Bacteria; FCB group; Bacteroidota/Chlorobiota group; Bacteroidota; Bacteroidia; Bacteroidales; Tannerellaceae; Tannerella; Tannerella forsythia
GCA_001314995.1_ASM131499v1	28116	Bacteria; FCB group; Bacteroidota/Chlorobiota group; Bacteroidota; Bacteroidia; Bacteroidales; Bacteroidaceae; Bacteroides; Bacteroides ovatus
GCA_000154465.1_ASM15446v1	28117	Bacteria; FCB group; Bacteroidota/Chlorobiota group; Bacteroidota; Bacteroidia; Bacteroidales; Rikenellaceae; Alistipes; Alistipes putredinis
GCA_000190535.1_ASM19053v1	28118	Bacteria; FCB group; Bacteroidota/Chlorobiota group; Bacteroidota; Bacteroidia; Bacteroidales; Odoribacteraceae; Odoribacter; Odoribacter splanchnicus
GCA_000261025.1_ASM26102v1	28131	Bacteria; FCB group; Bacteroidota/Chlorobiota group; Bacteroidota; Bacteroidia; Bacteroidales; Prevotellaceae; Prevotella; Prevotella intermedia
GCA_000144405.1_ASM14440v1	28132	Bacteria; FCB group; Bacteroidota/Chlorobiota group; Bacteroidota; Bacteroidia; Bacteroidales; Prevotellaceae; Prevotella; Prevotella melaninogenica
GCA_000017665.1_ASM1766v1	28141	Bacteria; Pseudomonadota; Gammaproteobacteria; Enterobacterales; Enterobacteriaceae; Cronobacter; Cronobacter sakazakii
GCA_000265465.1_ASM26546v1	28251	Bacteria; FCB group; Bacteroidota/Chlorobiota group; Bacteroidota; Flavobacteriia; Flavobacteriales; Weeksellaceae; Ornithobacterium; Ornithobacterium rhinotracheale
GCA_000006945.2_ASM694v2	28901	Bacteria; Pseudomonadota; Gammaproteobacteria; Enterobacterales; Enterobacteriaceae; Salmonella; Salmonella enterica
GCF_000953215.1_DG5	29343	Bacteria; Terrabacteria group; Bacillota; Clostridia; Eubacteriales; Oscillospiraceae; Oscillospiraceae incertae sedis; [Clostridium] cellulosi
GCA_000156035.2_ASM15603v2	29361	Bacteria; Terrabacteria group; Bacillota; Clostridia; Lachnospirales; Lachnospiraceae; Tyzzerella; [Clostridium] nexile
GCF_900142225.1_IMG-taxon_2585428174_annotated_assembly	29365	Bacteria; Terrabacteria group; Bacillota; Clostridia; Eubacteriales; Clostridiaceae; Hathewaya; Hathewaya proteolytica
GCA_900105615.1_IMG-taxon_2675902961_annotated_assembly	29370	Bacteria; Terrabacteria group; Bacillota; Clostridia; Lachnospirales; Lachnospiraceae; Lacrimispora; Lacrimispora sphenoides
GCA_000087965.1_ASM8796v1	29447	Bacteria; Pseudomonadota; Gammaproteobacteria; Lysobacterales; Lysobacteraceae; Xanthomonas; Xanthomonas albilineans
GCA_000024945.1_ASM2494v1	29466	Bacteria; Terrabacteria group; Bacillota; Negativicutes; Veillonellales; Veillonellaceae; Veillonella; Veillonella parvula
GCF_000200735.1_ASM20073v1	29501	Bacteria; Terrabacteria group; Mycoplasmatota; Mollicutes; Mycoplasmatales; Mycoplasmataceae; Mycoplasma; Mycoplasma haemofelis
GCA_003450235.1_ASM345023v1	29523	Bacteria; FCB group; Bacteroidota/Chlorobiota group; Bacteroidota; Bacteroidia; Bacteroidales; Bacteroidaceae; Bacteroides; unclassified Bacteroides; Bacteroides sp.
GCA_003474925.1_ASM347492v1	31971	Bacteria; Terrabacteria group; Bacillota; Erysipelotrichia; Erysipelotrichales; Erysipelotrichaceae; Amedibacillus; Amedibacillus dolichus
GCA_003468635.1_ASM346863v1	33038	Bacteria; Terrabacteria group; Bacillota; Clostridia; Lachnospirales; Lachnospiraceae; Mediterraneibacter; Mediterraneibacter gnavus
GCA_000210035.1_ASM21003v1	33039	Bacteria; Terrabacteria group; Bacillota; Clostridia; Lachnospirales; Lachnospiraceae; Mediterraneibacter; [Ruminococcus] torques
GCA_000347695.1_ASM34769v1	33905	Bacteria; Terrabacteria group; Actinomycetota; Actinomycetes; Bifidobacteriales; Bifidobacteriaceae; Bifidobacterium; Bifidobacterium thermophilum
GCA_000008065.1_ASM806v1	33959	Bacteria; Terrabacteria group; Bacillota; Bacilli; Lactobacillales; Lactobacillaceae; Lactobacillus; Lactobacillus johnsonii
GCF_001021085.1_ASM102108v1	34020	Bacteria; Pseudomonadota; Alphaproteobacteria; Hyphomicrobiales; Rhizobiaceae; Liberibacter; Candidatus Liberibacter africanus
GCF_900112165.1_IMG-taxon_2597490362_annotated_assembly	34097	Bacteria; Spirochaetota; Spirochaetia; Brevinematales; Brevinemataceae; Brevinema; Brevinema andersonii
GCA_001559075.2_ASM155907v2	35703	Bacteria; Pseudomonadota; Gammaproteobacteria; Enterobacterales; Enterobacteriaceae; Citrobacter; Citrobacter amalonaticus
GCA_000185705.2_Bilo_wads_3_1_6_V2	35833	Bacteria; Thermodesulfobacteriota; Desulfovibrionia; Desulfovibrionales; Desulfovibrionaceae; Bilophila; Bilophila wadsworthia
GCA_000340885.1_ASM34088v1	36745	Bacteria; Terrabacteria group; Bacillota; Clostridia; Eubacteriales; Clostridiaceae; Clostridium; Clostridium saccharoperbutylacetonicum
GCF_001577305.1_ASM157730v1	37927	Bacteria; Terrabacteria group; Actinomycetota; Actinomycetes; Micrococcales; Micrococcaceae; Sinomonas; Sinomonas atrocyanea
GCA_001404335.1_13470_2_95	39482	Bacteria; Terrabacteria group; Bacillota; Clostridia; Lachnospirales; Lachnospiraceae; Faecalicatena; Faecalicatena contorta
GCA_000210615.1_ASM21061v1	39483	Bacteria; Terrabacteria group; Bacillota; Erysipelotrichia; Erysipelotrichales; Erysipelotrichaceae; Faecalitalea; Faecalitalea cylindroides
GCA_000146185.1_ASM14618v1	39485	Bacteria; Terrabacteria group; Bacillota; Clostridia; Lachnospirales; Lachnospiraceae; Lachnospira; Lachnospira eligens
GCA_003475555.1_ASM347555v1	39486	Bacteria; Terrabacteria group; Bacillota; Clostridia; Lachnospirales; Lachnospiraceae; Dorea; Dorea formicigenerans
GCA_001405175.1_13470_2_54	39488	Bacteria; Terrabacteria group; Bacillota; Clostridia; Lachnospirales; Lachnospiraceae; Anaerobutyricum; Anaerobutyricum hallii
GCA_000469345.1_ASM46934v1	39490	Bacteria; Terrabacteria group; Bacillota; Clostridia; Eubacteriales; Eubacteriaceae; Eubacterium; Eubacterium ramulus
GCA_000020605.1_ASM2060v1	39491	Bacteria; Terrabacteria group; Bacillota; Clostridia; Lachnospirales; Lachnospiraceae; Agathobacter; Agathobacter rectalis
GCA_001404855.1_13414_6_44	39491	Bacteria; Terrabacteria group; Bacillota; Clostridia; Lachnospirales; Lachnospiraceae; Agathobacter; Agathobacter rectalis
GCA_000209915.1_ASM20991v1	39492	Bacteria; Terrabacteria group; Bacillota; Clostridia; Eubacteriales; Oscillospiraceae; Oscillospiraceae incertae sedis; [Eubacterium] siraeum
GCA_000153885.1_ASM15388v1	39496	Bacteria; Terrabacteria group; Bacillota; Clostridia; Eubacteriales; Eubacteriaceae; Eubacterium; Eubacterium ventriosum
GCF_001717505.1_ASM171750v1	39950	Bacteria; Terrabacteria group; Bacillota; Negativicutes; Veillonellales; Veillonellaceae; Dialister; Dialister pneumosintes
GCA_000742995.1_ASM74299v1	40324	Bacteria; Pseudomonadota; Gammaproteobacteria; Lysobacterales; Lysobacteraceae; Stenotrophomonas; Stenotrophomonas maltophilia group; Stenotrophomonas maltophilia
GCA_000210015.1_ASM21001v1	40520	Bacteria; Terrabacteria group; Bacillota; Clostridia; Lachnospirales; Lachnospiraceae; Blautia; Blautia obeum
GCA_003523125.1_ASM352312v1	42895	Bacteria; Pseudomonadota; Gammaproteobacteria; Enterobacterales; Enterobacteriaceae; Enterobacter; unclassified Enterobacter; Enterobacter sp.
GCF_900112935.1_IMG-taxon_2619618823_annotated_assembly	43064	Bacteria; Terrabacteria group; Bacillota; Bacilli; Lactobacillales; Carnobacteriaceae; Trichococcus; Trichococcus pasteurii
GCA_001597285.1_ASM159728v1	43263	Bacteria; Pseudomonadota; Gammaproteobacteria; Pseudomonadales; Pseudomonadaceae; Aquipseudomonas; Aquipseudomonas alcaligenes
GCA_000145035.1_ASM14503v1	43305	Bacteria; Terrabacteria group; Bacillota; Clostridia; Lachnospirales; Lachnospiraceae; Butyrivibrio; Butyrivibrio proteoclasticus
GCA_000379745.1_ASM37974v1	44008	Bacteria; Terrabacteria group; Bacillota; Bacilli; Lactobacillales; Enterococcaceae; Enterococcus; Enterococcus cecorum
GCA_001553605.1_ASM155360v1	44742	Bacteria; Thermodesulfobacteriota; Desulfovibrionia; Desulfovibrionales; Desulfovibrionaceae; Desulfovibrio; Desulfovibrio fairfieldensis
GCA_900130065.1_IMG-taxon_2585428085_annotated_assembly	44749	Bacteria; Terrabacteria group; Bacillota; Clostridia; Eubacteriales; Oscillospiraceae; Sporobacter; Sporobacter termitidis
GCF_900198475.1_ERZ467480	45498	Bacteria; Campylobacterota; Epsilonproteobacteria; Campylobacterales; Helicobacteraceae; Helicobacter; Helicobacter cholecystus
GCA_000156015.1_ASM15601v1	45851	Bacteria; Terrabacteria group; Bacillota; Clostridia; Lachnospirales; Lachnospiraceae; Eshraghiella; Eshraghiella crossota
GCA_000155205.1_ASM15520v1	46228	Bacteria; Terrabacteria group; Bacillota; Clostridia; Lachnospirales; Lachnospiraceae; Mediterraneibacter; [Ruminococcus] lactaris
GCA_002905795.2_ASM290579v2	46257	Bacteria; Pseudomonadota; Gammaproteobacteria; Pseudomonadales; Pseudomonadaceae; Pseudomonas; Pseudomonas syringae group; Pseudomonas avellanae
GCA_003470675.1_ASM347067v1	46503	Bacteria; FCB group; Bacteroidota/Chlorobiota group; Bacteroidota; Bacteroidia; Bacteroidales; Tannerellaceae; Parabacteroides; Parabacteroides merdae
GCA_000154525.1_ASM15452v1	46506	Bacteria; FCB group; Bacteroidota/Chlorobiota group; Bacteroidota; Bacteroidia; Bacteroidales; Bacteroidaceae; Bacteroides; Bacteroides stercoris
GCA_003096635.1_ASM309663v1	46507	Bacteria; Terrabacteria group; Bacillota; Tissierellia; Tissierellia incertae sedis; Ezakiella; Ezakiella coagulans
GCA_001543125.1_ASM154312v1	46677	Bacteria; Pseudomonadota; Gammaproteobacteria; Pseudomonadales; Pseudomonadaceae; Pseudomonas; Pseudomonas agarici
GCA_002327185.1_ASM232718v1	46867	Bacteria; Terrabacteria group; Bacillota; Clostridia; Eubacteriales; Clostridiaceae; Clostridium; Clostridium chauvoei
GCA_002222615.2_ASM222261v2	47678	Bacteria; FCB group; Bacteroidota/Chlorobiota group; Bacteroidota; Bacteroidia; Bacteroidales; Bacteroidaceae; Bacteroides; Bacteroides caccae
GCA_000011045.1_ASM1104v1	47715	Bacteria; Terrabacteria group; Bacillota; Bacilli; Lactobacillales; Lactobacillaceae; Lacticaseibacillus; Lacticaseibacillus rhamnosus
GCA_002007785.1_ASM200778v1	47878	Bacteria; Pseudomonadota; Gammaproteobacteria; Pseudomonadales; Pseudomonadaceae; Pseudomonas; Pseudomonas fluorescens group; Pseudomonas azotoformans
GCF_002224645.1_ASM222464v1	51515	Bacteria; Terrabacteria group; Bacillota; Clostridia; Eubacteriales; Peptococcaceae; Dehalobacterium; Dehalobacterium formicoaceticum
GCF_000283615.1_ASM28361v1	51669	Bacteria; Terrabacteria group; Bacillota; Bacilli; Lactobacillales; Enterococcaceae; Tetragenococcus; Tetragenococcus halophilus
GCA_003470225.1_ASM347022v1	52226	Bacteria; Terrabacteria group; Bacillota; Negativicutes; Selenomonadales; Selenomonadaceae; Mitsuokella; Mitsuokella multacida
GCA_000242335.3_ASM24233v3	52227	Bacteria; FCB group; Bacteroidota/Chlorobiota group; Bacteroidota; Bacteroidia; Bacteroidales; Prevotellaceae; Prevotella; Prevotella dentalis
GCA_000143725.1_ASM14372v1	52584	Bacteria; Spirochaetota; Spirochaetia; Brachyspirales; Brachyspiraceae; Brachyspira; Brachyspira pilosicoli
GCF_001907235.1_ASM190723v1	52770	Bacteria; Terrabacteria group; Actinomycetota; Actinomycetes; Actinomycetales; Actinomycetaceae; Buchananella; Buchananella hordeovulneris
GCA_003465125.1_ASM346512v1	53345	Bacteria; Terrabacteria group; Bacillota; Bacilli; Lactobacillales; Enterococcaceae; Enterococcus; Enterococcus durans
GCA_000152245.2_ASM15224v2	53442	Bacteria; Terrabacteria group; Bacillota; Clostridia; Eubacteriales; Eubacteriaceae; Eubacterium; Eubacterium callanderi
GCF_000143985.1_ASM14398v1	55206	Bacteria; Spirochaetota; Spirochaetia; Spirochaetales; Spirochaetaceae; Sediminispirochaeta; Sediminispirochaeta smaragdinae
GCA_000217675.1_ASM21767v1	55601	Bacteria; Pseudomonadota; Gammaproteobacteria; Vibrionales; Vibrionaceae; Vibrio; Vibrio anguillarum
GCF_000597725.1_ASM59772v1	57666	Bacteria; Campylobacterota; Epsilonproteobacteria; Campylobacterales; Sulfurospirillaceae; Sulfurospirillum; Sulfurospirillum arcachonense
GCA_002208845.2_ASM220884v2	57706	Bacteria; Pseudomonadota; Gammaproteobacteria; Enterobacterales; Enterobacteriaceae; Citrobacter; Citrobacter freundii complex; Citrobacter braakii
GCA_003465335.1_ASM346533v1	57732	Bacteria; Terrabacteria group; Bacillota; Bacilli; Lactobacillales; Enterococcaceae; Enterococcus; Enterococcus asini
GCF_000832065.1_ASM83206v1	58133	Bacteria; Pseudomonadota; Betaproteobacteria; Nitrosomonadales; Nitrosomonadaceae; Nitrosospira; unclassified Nitrosospira; Nitrosospira sp. NpAV
GCA_900066855.1_14207_7_58	59620	Bacteria; Terrabacteria group; Bacillota; Clostridia; Eubacteriales; Clostridiaceae; Clostridium; environmental samples; uncultured Clostridium sp.
GCA_003447235.1_ASM344723v1	59823	Bacteria; FCB group; Bacteroidota/Chlorobiota group; Bacteroidota; Bacteroidia; Bacteroidales; Prevotellaceae; Prevotella; unclassified Prevotella; Prevotella sp.
GCA_001521715.1_ASM152171v1	61645	Bacteria; Pseudomonadota; Gammaproteobacteria; Enterobacterales; Enterobacteriaceae; Enterobacter; Enterobacter cloacae complex; Enterobacter asburiae
GCA_000015845.1_ASM1584v1	62322	Bacteria; Pseudomonadota; Gammaproteobacteria; Alteromonadales; Shewanellaceae; Shewanella; Shewanella baltica
GCF_000191045.1_ASM19104v1	64160	Bacteria; Aquificota; Aquificia; Desulfurobacteriales; Desulfurobacteriaceae; Desulfurobacterium; Desulfurobacterium thermolithotrophum
GCA_000018685.1_ASM1868v1	66219	Bacteria; Terrabacteria group; Bacillota; Clostridia; Lachnospirales; Lachnospiraceae; Lachnoclostridium; Lachnoclostridium phytofermentans
GCA_002249995.1_ASM224999v1	67824	Bacteria; Pseudomonadota; Gammaproteobacteria; Enterobacterales; Enterobacteriaceae; Citrobacter; Citrobacter farmeri
GCA_000027085.1_ASM2708v1	67825	Bacteria; Pseudomonadota; Gammaproteobacteria; Enterobacterales; Enterobacteriaceae; Citrobacter; Citrobacter rodentium
GCA_002386385.1_ASM238638v1	67827	Bacteria; Pseudomonadota; Gammaproteobacteria; Enterobacterales; Enterobacteriaceae; Citrobacter; Citrobacter freundii complex; Citrobacter werkmanii
GCA_002850575.1_ASM285057v1	69218	Bacteria; Pseudomonadota; Gammaproteobacteria; Enterobacterales; Enterobacteriaceae; Enterobacter; Enterobacter cloacae complex; Enterobacter cancerogenus
GCF_000092785.1_ASM9278v1	71667	Bacteria; PVC group; Chlamydiota; Chlamydiia; Parachlamydiales; Waddliaceae; Waddlia; Waddlia chondrophila
GCF_000430605.1_ASM43060v1	82376	Bacteria; Terrabacteria group; Bacillota; Negativicutes; Selenomonadales; Sporomusaceae; Anaeroarcus; Anaeroarcus burkinensis
GCA_000253035.1_ASM25303v1	83552	Bacteria; PVC group; Chlamydiota; Chlamydiia; Parachlamydiales; Parachlamydiaceae; Parachlamydia; Parachlamydia acanthamoebae
GCA_000024265.1_ASM2426v1	84112	Bacteria; Terrabacteria group; Actinomycetota; Coriobacteriia; Eggerthellales; Eggerthellaceae; Eggerthella; Eggerthella lenta
GCA_000730245.1_ASM73024v1	86106	Bacteria; Pseudomonadota; Alphaproteobacteria; Holosporales; Holosporaceae; unclassified Holosporaceae; endosymbiont of Acanthamoeba sp. UWC8
GCA_000742835.1_ASM74283v1	91604	Bacteria; Pseudomonadota; Alphaproteobacteria; Holosporales; Candidatus Paracaedibacteraceae; Candidatus Paracaedibacter; Candidatus Paracaedibacter acanthamoebae
GCA_004300905.1_CAAS_CanPor1.0	91844	Bacteria; Pseudomonadota; Gammaproteobacteria; Oceanospirillales; Halomonadaceae; Zymobacter group; Candidatus Portiera; Candidatus Portiera aleyrodidarum
GCA_000009485.1_ASM948v1	95486	Bacteria; Pseudomonadota; Betaproteobacteria; Burkholderiales; Burkholderiaceae; Burkholderia; Burkholderia cepacia complex; Burkholderia cenocepacia
GCF_900176335.1_IMG-taxon_2588254267_annotated_assembly	100176	Bacteria; Terrabacteria group; Bacillota; Clostridia; Eubacteriales; Oscillospiraceae; Papillibacter; Papillibacter cinnamivorans
GCA_001405495.1_13414_6_9	100886	Bacteria; Terrabacteria group; Bacillota; Erysipelotrichia; Erysipelotrichales; Coprobacillaceae; Catenibacterium; Catenibacterium mitsuokai
GCF_000429305.1_ASM42930v1	102109	Bacteria; Thermodesulfobacteriota; Desulfovibrionia; Desulfovibrionales; Desulfovibrionaceae; Desulfovibrio; Desulfovibrio inopinatus
GCA_003459805.1_ASM345980v1	102148	Bacteria; Terrabacteria group; Bacillota; Erysipelotrichia; Erysipelotrichales; Erysipelotrichaceae; Solobacterium; Solobacterium moorei
GCA_001477615.1_ASM147761v1	102684	Bacteria; Terrabacteria group; Bacillota; Bacilli; Lactobacillales; Streptococcaceae; Streptococcus; Streptococcus infantarius
GCA_007036205.1_ASM703620v1	104628	Bacteria; Campylobacterota; Epsilonproteobacteria; Campylobacterales; Helicobacteraceae; Helicobacter; Helicobacter suis
GCA_000010565.1_ASM1056v1	110500	Bacteria; Terrabacteria group; Bacillota; Clostridia; Eubacteriales; Desulfotomaculaceae; Pelotomaculum; Pelotomaculum thermopropionicum
GCA_000210555.1_ASM21055v1	116085	Bacteria; Terrabacteria group; Bacillota; Clostridia; Lachnospirales; Lachnospiraceae; Coprococcus; Coprococcus catus
GCF_000382225.1_ASM38222v1	119644	Bacteria; FCB group; Bacteroidota/Chlorobiota group; Bacteroidota; Cytophagia; Cytophagales; Hymenobacteraceae; Hymenobacter; Hymenobacter aerophilus
GCA_003255895.1_ASM325589v1	133448	Bacteria; Pseudomonadota; Gammaproteobacteria; Enterobacterales; Enterobacteriaceae; Citrobacter; Citrobacter freundii complex; Citrobacter youngae
GCF_000301055.1_Fack_igna_CCUG_37419_V1	137730	Bacteria; Terrabacteria group; Bacillota; Bacilli; Lactobacillales; Aerococcaceae; Falseniella; Falseniella ignava
GCF_000428065.1_ASM42806v1	139808	Bacteria; Terrabacteria group; Bacillota; Bacilli; Bacillales; Thermoactinomycetaceae; Shimazuella; Shimazuella kribbensis
GCF_000255135.1_ASM25513v1	149715	Bacteria; Thermotogota; Thermotogae; Petrotogales; Petrotogaceae; Marinitoga; Marinitoga piezophila
GCA_003439535.1_ASM343953v1	154046	Bacteria; Terrabacteria group; Bacillota; Clostridia; Lachnospirales; Lachnospiraceae; Hungatella; Hungatella hathewayi
GCA_003073995.1_ASM307399v1	158836	Bacteria; Pseudomonadota; Gammaproteobacteria; Enterobacterales; Enterobacteriaceae; Enterobacter; Enterobacter cloacae complex; Enterobacter hormaechei
GCF_900107405.1_IMG-taxon_2651870111_annotated_assembly	159292	Bacteria; Terrabacteria group; Bacillota; Clostridia; Peptostreptococcales; Tindalliaceae; Tindallia; Tindallia californiensis
GCA_900066445.1_13470_2_62	162156	Bacteria; FCB group; Bacteroidota/Chlorobiota group; Bacteroidota; Bacteroidia; Bacteroidales; Bacteroidaceae; Bacteroides; environmental samples; uncultured Bacteroides sp.
GCA_000157935.1_ASM15793v1	165179	Bacteria; FCB group; Bacteroidota/Chlorobiota group; Bacteroidota; Bacteroidia; Bacteroidales; Prevotellaceae; Segatella; Segatella copri
GCA_900066845.1_14207_7_57	165186	Bacteria; Terrabacteria group; Bacillota; Clostridia; Eubacteriales; Oscillospiraceae; Ruminococcus; environmental samples; uncultured Ruminococcus sp.
GCA_900066485.1_13470_2_73	165188	Bacteria; Terrabacteria group; Bacillota; Negativicutes; Veillonellales; Veillonellaceae; Megasphaera; environmental samples; uncultured Megasphaera sp.
GCF_900142285.1_IMG-taxon_2585428193_annotated_assembly	166485	Bacteria; Terrabacteria group; Bacillota; Clostridia; Peptostreptococcales; Caminicellaceae; Caminicella; Caminicella sporogenes
GCA_000209995.1_ASM20999v1	166486	Bacteria; Terrabacteria group; Bacillota; Clostridia; Lachnospirales; Lachnospiraceae; Roseburia; Roseburia intestinalis
GCF_000374325.1_ASM37432v1	166939	Bacteria; Terrabacteria group; Bacillota; Bacilli; Lactobacillales; Carnobacteriaceae; Allofustis; Allofustis seminis
GCF_000165505.1_ASM16550v1	167642	Bacteria; Fusobacteriota; Fusobacteriia; Fusobacteriales; Fusobacteriaceae; Ilyobacter; Ilyobacter polytropus
GCA_000473995.1_ASM47399v1	169679	Bacteria; Terrabacteria group; Bacillota; Clostridia; Eubacteriales; Clostridiaceae; Clostridium; Clostridium saccharobutylicum
GCA_900319515.1_Rumen_uncultured_genome_RUG495	172733	Bacteria; Terrabacteria group; Bacillota; Clostridia; Eubacteriales; environmental samples; uncultured Eubacteriales bacterium
GCF_000384195.1_ASM38419v1	174709	Bacteria; Terrabacteria group; Bacillota; Erysipelotrichia; Erysipelotrichales; Erysipelotrichaceae; Allobaculum; Allobaculum stercoricanis
GCF_000425725.1_ASM42572v1	176290	Bacteria; Pseudomonadota; Gammaproteobacteria; Oceanospirillales; Halomonadaceae; Halomonas; Halomonas halocynthiae
GCF_001436295.1_ASM143629v1	176291	Bacteria; Terrabacteria group; Bacillota; Bacilli; Lactobacillales; Lactobacillaceae; Paucilactobacillus; Paucilactobacillus vaccinostercus
GCF_003054495.1_ASM305449v1	178899	Bacteria; Terrabacteria group; Bacillota; Clostridia; Eubacteriales; Eubacteriales incertae sedis; Clostridiales Family XVI. Incertae Sedis; Carboxydocella; Carboxydocella thermautotrophica
GCA_000195335.1_ASM19533v1	186192	Bacteria; Terrabacteria group; Deinococcota; Deinococci; Thermales; Thermaceae; Marinithermus; Marinithermus hydrothermalis
GCF_001269425.1_ASM126942v1	186490	Bacteria; Pseudomonadota; Gammaproteobacteria; Gammaproteobacteria incertae sedis; Candidatus Palibaumannia; Candidatus Palibaumannia cicadellinicola
GCA_000165735.1_ASM16573v1	187326	Bacteria; Terrabacteria group; Bacillota; Negativicutes; Veillonellales; Veillonellaceae; Megasphaera; Megasphaera micronuciformis
GCF_000420445.1_ASM42044v1	190146	Bacteria; Terrabacteria group; Actinomycetota; Actinomycetes; Actinomycetales; Actinomycetaceae; Actinotignum; Actinotignum urinale
GCF_000010985.1_ASM1098v1	197162	Bacteria; Deferribacterota; Deferribacteres; Deferribacterales; Deferribacteraceae; Deferribacter; Deferribacter desulfuricans
GCF_000152825.2_ASM15282v2	208216	Bacteria; Pseudomonadota; Alphaproteobacteria; Parvularculales; Parvularculaceae; Parvularcula; Parvularcula bermudensis
GCA_002234575.2_ASM223457v2	208479	Bacteria; Terrabacteria group; Bacillota; Clostridia; Lachnospirales; Lachnospiraceae; Enterocloster; Enterocloster bolteae
GCA_000155105.1_ASM15510v1	208962	Bacteria; Pseudomonadota; Gammaproteobacteria; Enterobacterales; Enterobacteriaceae; Escherichia; Escherichia albertii
GCA_003435385.1_ASM343538v1	214853	Bacteria; Terrabacteria group; Bacillota; Clostridia; Eubacteriales; Eubacteriaceae; Anaerofustis; Anaerofustis stercorihominis
GCA_000265365.1_ASM26536v1	214856	Bacteria; FCB group; Bacteroidota/Chlorobiota group; Bacteroidota; Bacteroidia; Bacteroidales; Rikenellaceae; Alistipes; Alistipes finegoldii
GCA_000003135.1_ASM313v1	216816	Bacteria; Terrabacteria group; Actinomycetota; Actinomycetes; Bifidobacteriales; Bifidobacteriaceae; Bifidobacterium; Bifidobacterium longum
GCF_000153705.1_ASM15370v1	217511	Bacteria; Pseudomonadota; Alphaproteobacteria; Hyphomicrobiales; Aurantimonadaceae; Fulvimarina; Fulvimarina pelagi
GCF_900167305.1_IMG-taxon_2568526006_annotated_assembly	218205	Bacteria; Terrabacteria group; Bacillota; Clostridia; Eubacteriales; Eubacteriaceae; Garciella; Garciella nitratireducens
GCF_000429905.1_ASM42990v1	218208	Bacteria; Thermodesulfobacteriota; Desulfobacteria; Desulfobacterales; Desulfatibacillaceae; Desulfatibacillum; Desulfatibacillum aliphaticivorans
GCA_000160055.1_ASM16005v1	218538	Bacteria; Terrabacteria group; Bacillota; Negativicutes; Veillonellales; Veillonellaceae; Dialister; Dialister invisus
GCF_900142235.1_IMG-taxon_2585428175_annotated_assembly	227138	Bacteria; Terrabacteria group; Bacillota; Clostridia; Peptostreptococcales; Peptostreptococcaceae; Tepidibacter; Tepidibacter formicigenes
GCF_001010285.1_ASM101028v1	230089	Bacteria; Pseudomonadota; Gammaproteobacteria; Enterobacterales; Morganellaceae; Photorhabdus; Photorhabdus thracensis
GCA_000020225.1_ASM2022v1	239935	Bacteria; PVC group; Verrucomicrobiota; Verrucomicrobiia; Verrucomicrobiales; Akkermansiaceae; Akkermansia; Akkermansia muciniphila
GCF_001584725.1_ASM158472v1	243899	Bacteria; Terrabacteria group; Bacillota; unclassified Bacillota; endosymbiont 'TC1' of Trimyema compressum
GCA_000025465.1_ASM2546v1	244366	Bacteria; Pseudomonadota; Gammaproteobacteria; Enterobacterales; Enterobacteriaceae; Klebsiella/Raoultella group; Klebsiella; Klebsiella variicola
GCA_000209895.1_ASM20989v1	245014	Bacteria; Terrabacteria group; Bacillota; Clostridia; Eubacteriales; unclassified Eubacteriales; butyrate-producing bacterium SS3/4
GCA_001318345.1_ASM131834v1	246787	Bacteria; FCB group; Bacteroidota/Chlorobiota group; Bacteroidota; Bacteroidia; Bacteroidales; Bacteroidaceae; Bacteroides; Bacteroides cellulosilyticus
GCA_003020045.1_ASM302004v1	253239	Bacteria; Terrabacteria group; Bacillota; Clostridia; Eubacteriales; Oscillospiraceae; Ethanoligenens; Ethanoligenens harbinense
GCF_000236705.1_ASM23670v1	253245	Bacteria; FCB group; Bacteroidota/Chlorobiota group; Bacteroidota; Flavobacteriia; Flavobacteriales; Owenweeksiaceae; Owenweeksia; Owenweeksia hongkongensis
GCF_900103835.1_IMG-taxon_2667527408_annotated_assembly	258515	Bacteria; Terrabacteria group; Bacillota; Clostridia; Eubacteriales; Oscillospiraceae; Acetanaerobacterium; Acetanaerobacterium elongatum
GCA_001406775.1_14207_7_2	261299	Bacteria; Terrabacteria group; Bacillota; Clostridia; Peptostreptococcales; Peptostreptococcaceae; Intestinibacter; Intestinibacter bartlettii
GCF_900142955.1_IMG-taxon_2588253509_annotated_assembly	264463	Bacteria; Terrabacteria group; Bacillota; Clostridia; Lachnospirales; Lachnospiraceae; Anaerosporobacter; Anaerosporobacter mobilis
GCF_000194925.1_ASM19492v1	267212	Bacteria; Pseudomonadota; Betaproteobacteria; Neisseriales; Neisseriaceae; Neisseria; Neisseria bacilliformis
GCF_900176045.1_IMG-taxon_2516493030_annotated_assembly	269259	Bacteria; Campylobacterota; Epsilonproteobacteria; Nautiliales; Nitratiruptoraceae; Nitratiruptor; Nitratiruptor tergarcus
GCA_900113325.1_IMG-taxon_2597490367_annotated_assembly	269670	Bacteria; Terrabacteria group; Bacillota; Bacilli; Bacillales; Sporolactobacillaceae; Sporolactobacillus; Sporolactobacillus nakayamae
GCF_001263415.1_ASM126341v1	281456	Bacteria; Terrabacteria group; Bacillota; Clostridia; Eubacteriales; Thermincolaceae; Thermincola; Thermincola ferriacetica
GCF_000185725.2_Segn_rugo_CDC_945_V2	286804	Bacteria; Terrabacteria group; Actinomycetota; Actinomycetes; Mycobacteriales; Segniliparaceae; Segniliparus; Segniliparus rugosus
GCF_900142105.1_IMG-taxon_2585428153_annotated_assembly	288966	Bacteria; Terrabacteria group; Bacillota; Clostridia; Lutisporales; Lutisporaceae; Lutispora; Lutispora thermophila
GCA_000186225.1_ASM18622v1	290053	Bacteria; FCB group; Bacteroidota/Chlorobiota group; Bacteroidota; Bacteroidia; Bacteroidales; Bacteroidaceae; Bacteroides; Bacteroides helcogenes
GCA_000239295.1_ASM23929v1	292800	Bacteria; Terrabacteria group; Bacillota; Clostridia; Eubacteriales; Oscillospiraceae; Flavonifractor; Flavonifractor plautii
GCA_000582535.1_ASM58253v1	295596	Bacteria; Terrabacteria group; Mycoplasmatota; Mollicutes; Mycoplasmatales; Candidatus Hepatoplasmataceae; Candidatus Hepatoplasma; Candidatus Hepatoplasma crinochetorum
GCA_900315055.1_Rumen_uncultured_genome_RUG057	297314	Bacteria; Terrabacteria group; Bacillota; Clostridia; Lachnospirales; Lachnospiraceae; environmental samples; uncultured Lachnospiraceae bacterium
GCA_000225345.1_ASM22534v1	301301	Bacteria; Terrabacteria group; Bacillota; Clostridia; Lachnospirales; Lachnospiraceae; Roseburia; Roseburia hominis
GCF_900188145.1_IMG-taxon_2706794911_annotated_assembly	312168	Bacteria; Terrabacteria group; Bacillota; Clostridia; Peptostreptococcales; Natronincolaceae; Anaerovirgula; Anaerovirgula multivorans
GCF_001029265.1_ASM102926v1	315358	Bacteria; Terrabacteria group; Mycoplasmatota; Mollicutes; Entomoplasmatales; Spiroplasmataceae; Spiroplasma; Spiroplasma eriocheiris
GCA_000027185.1_ASM2718v1	315405	Bacteria; Terrabacteria group; Bacillota; Bacilli; Lactobacillales; Streptococcaceae; Streptococcus; Streptococcus gallolyticus
GCF_900103135.1_IMG-taxon_2639762507_annotated_assembly	321763	Bacteria; Terrabacteria group; Bacillota; Clostridia; Halanaerobiales; Halarsenatibacteraceae; Halarsenatibacter; Halarsenatibacter silvermanii
GCF_000815025.1_ASM81502v1	325775	Bacteria; Pseudomonadota; Gammaproteobacteria; Legionellales; Coxiellaceae; Coxiella; unclassified Coxiella (in: g-proteobacteria); Coxiella endosymbiont of Amblyomma americanum
GCA_000307395.1_Para_gold_CL02T12C30_V1	328812	Bacteria; FCB group; Bacteroidota/Chlorobiota group; Bacteroidota; Bacteroidia; Bacteroidales; Tannerellaceae; Parabacteroides; Parabacteroides goldsteinii
GCA_000210575.1_ASM21057v1	328814	Bacteria; FCB group; Bacteroidota/Chlorobiota group; Bacteroidota; Bacteroidia; Bacteroidales; Rikenellaceae; Alistipes; Alistipes shahii
GCA_003463015.1_ASM346301v1	329854	Bacteria; FCB group; Bacteroidota/Chlorobiota group; Bacteroidota; Bacteroidia; Bacteroidales; Bacteroidaceae; Bacteroides; Bacteroides intestinalis
GCF_001043175.1_ASM104317v1	330734	Bacteria; Pseudomonadota; Gammaproteobacteria; Pseudomonadales; Marinobacteraceae; Marinobacter; Marinobacter psychrophilus
GCA_000158075.1_ASM15807v1	333367	Bacteria; Terrabacteria group; Bacillota; Clostridia; Lachnospirales; Lachnospiraceae; Enterocloster; Enterocloster asparagiformis
GCF_003214255.1_ASM321425v1	336810	Bacteria; FCB group; Bacteroidota/Chlorobiota group; Bacteroidota; Flavobacteriia; Flavobacteriales; Flavobacteriales incertae sedis; Candidatus Karelsulcia; Candidatus Karelsulcia muelleri
GCF_000423865.1_ASM42386v1	340095	Bacteria; Nitrospirota; Thermodesulfovibrionia; Thermodesulfovibrionales; Thermodesulfovibrionaceae; Thermodesulfovibrio; Thermodesulfovibrio thiophilus
GCF_000429925.1_ASM42992v1	340467	Bacteria; Thermodesulfobacteriota; Desulfobacteria; Desulfobacterales; Desulfatirhabdiaceae; Desulfatirhabdium; Desulfatirhabdium butyrativorans
GCA_000147675.2_ASM14767v1	341694	Bacteria; Terrabacteria group; Bacillota; Clostridia; Peptostreptococcales; Peptostreptococcaceae; Peptostreptococcus; Peptostreptococcus stomatis
GCF_000817955.1_ASM81795v1	345632	Bacteria; Thermodesulfobacteriota; Desulfuromonadia; Geobacterales; Geobacteraceae; Geobacter; Geobacter pickeringii
GCF_000226315.1_ASM22631v1	349221	Bacteria; Bdellovibrionota; Bdellovibrionia; Bdellovibrionales; Pseudobdellovibrionaceae; Micavibrio; Micavibrio aeruginosavorus
GCF_000014785.1_ASM1478v1	351052	Bacteria; Pseudomonadota; Gammaproteobacteria; Chromatiales; Ectothiorhodospiraceae; Alkalilimnicola; Alkalilimnicola ehrlichii
GCA_000283575.1_ASM28357v1	351091	Bacteria; Terrabacteria group; Bacillota; Clostridia; Eubacteriales; Oscillospiraceae; Oscillibacter; Oscillibacter valericigenes
GCA_001640865.1_ASM164086v1	357276	Bacteria; FCB group; Bacteroidota/Chlorobiota group; Bacteroidota; Bacteroidia; Bacteroidales; Bacteroidaceae; Phocaeicola; Phocaeicola dorei
GCA_000011565.1_ASM1156v1	362787	Bacteria; PVC group; Chlamydiota; Chlamydiia; Parachlamydiales; Parachlamydiaceae; Candidatus Protochlamydia; Candidatus Protochlamydia amoebophila
GCA_000190575.1_ASM19057v1	376805	Bacteria; FCB group; Bacteroidota/Chlorobiota group; Bacteroidota; Bacteroidia; Bacteroidales; Bacteroidaceae; Phocaeicola; Phocaeicola salanitronis
GCA_002208745.2_ASM220874v2	380021	Bacteria; Pseudomonadota; Gammaproteobacteria; Pseudomonadales; Pseudomonadaceae; Pseudomonas; Pseudomonas chlororaphis group; Pseudomonas protegens
GCA_000155855.1_ASM15585v1	384638	Bacteria; Terrabacteria group; Bacillota; Clostridia; Eubacteriales; Eubacteriales incertae sedis; [Bacteroides] pectinophilus
GCA_000157915.1_ASM15791v1	387090	Bacteria; FCB group; Bacteroidota/Chlorobiota group; Bacteroidota; Bacteroidia; Bacteroidales; Bacteroidaceae; Phocaeicola; Phocaeicola coprophilus
GCA_000156495.1_ASM15649v1	387661	Bacteria; FCB group; Bacteroidota/Chlorobiota group; Bacteroidota; Bacteroidia; Bacteroidales; Tannerellaceae; Parabacteroides; Parabacteroides johnsonii
GCA_000169995.1_ASM16999v1	391574	Bacteria; Pseudomonadota; Gammaproteobacteria; Vibrionales; unclassified Vibrionales; Vibrionales bacterium SWAT-3
GCF_000155715.1_ASM15571v1	391615	Bacteria; Pseudomonadota; Gammaproteobacteria; unclassified Gammaproteobacteria; gamma proteobacterium HTCC5015
GCA_001311565.1_ASM131156v1	392842	Bacteria; Thermodesulfobacteriota; Desulfovibrionia; Desulfovibrionales; Desulfothermaceae; Desulfothermus; Desulfothermus okinawensis
GCF_000022045.1_ASM2204v1	395961	Bacteria; Terrabacteria group; Cyanobacteriota/Melainabacteria group; Cyanobacteriota; Cyanophyceae; Gomontiellales; Cyanothecaceae; Cyanothece; unclassified Cyanothece; Cyanothece sp. PCC 7425
GCF_000512205.2_ASM51220v2	397260	Bacteria; Pseudomonadota; Alphaproteobacteria; Sphingomonadales; Sphingomonadaceae; Sphingomonas; Sphingomonas sanxanigenens
GCA_000512915.1_ASM51291v1	397865	Bacteria; FCB group; Bacteroidota/Chlorobiota group; Bacteroidota; Bacteroidia; Bacteroidales; Barnesiellaceae; Barnesiella; Barnesiella viscericola
GCA_900141815.1_IMG-taxon_2582581871_annotated_assembly	407226	Bacteria; PVC group; Verrucomicrobiota; Verrucomicrobiia; Verrucomicrobiales; Rubritaleaceae; Rubritalea; Rubritalea squalenifaciens
GCA_000155875.1_ASM15587v1	410072	Bacteria; Terrabacteria group; Bacillota; Clostridia; Lachnospirales; Lachnospiraceae; Coprococcus; Coprococcus comes
GCF_000010405.1_ASM1040v1	412965	Bacteria; Pseudomonadota; Gammaproteobacteria; Gammaproteobacteria incertae sedis; sulfur-oxidizing symbionts; Candidatus Vesicomyosocius; Candidatus Vesicomyosocius okutanii
GCA_000420505.1_ASM42050v1	419015	Bacteria; Terrabacteria group; Actinomycetota; Actinomycetes; Bifidobacteriales; Bifidobacteriaceae; Alloscardovia; Alloscardovia omnicolens
GCA_000174415.1_ASM17441v1	427926	Bacteria; Terrabacteria group; Bacillota; Dethiobacteria; Dethiobacterales; Dethiobacteraceae; Dethiobacter; Dethiobacter alkaliphilus
GCA_003470375.1_ASM347037v1	437897	Bacteria; Terrabacteria group; Bacillota; Negativicutes; Selenomonadales; Selenomonadaceae; Megamonas; Megamonas funiformis
GCF_900100665.1_IMG-taxon_2617270882_annotated_assembly	440168	Bacteria; Pseudomonadota; Alphaproteobacteria; Hyphomicrobiales; Devosiaceae; Pelagibacterium; Pelagibacterium luteolum
GCA_011927835.1_ASM1192783v1	442734	Bacteria; FCB group; Bacteroidota/Chlorobiota group; Bacteroidota; Saprospiria; Saprospirales; Lewinellaceae; Neolewinella; Neolewinella antarctica
GCF_000377985.1_ASM37798v1	444463	Bacteria; Terrabacteria group; Bacillota; Bacilli; Bacillales; Sporolactobacillaceae; Sporolactobacillus; Sporolactobacillus vineae
GCF_001931675.1_ASM193167v1	445709	Bacteria; Pseudomonadota; Betaproteobacteria; Burkholderiales; Burkholderiaceae; Pandoraea; Pandoraea thiooxydans
GCA_000478885.1_ASM47888v1	446660	Bacteria; Terrabacteria group; Actinomycetota; Coriobacteriia; Eggerthellales; Eggerthellaceae; Adlercreutzia; Adlercreutzia equolifaciens
GCA_003023725.1_ASM302372v1	453960	Bacteria; Terrabacteria group; Bacillota; Clostridia; Eubacteriales; Eubacteriales incertae sedis; Clostridiales Family XVII. Incertae Sedis; Sulfobacillus; Sulfobacillus benefaciens
GCA_000205165.1_ASM20516v1	454155	Bacteria; FCB group; Bacteroidota/Chlorobiota group; Bacteroidota; Bacteroidia; Bacteroidales; Prevotellaceae; Paraprevotella; Paraprevotella xylaniphila
GCF_000378465.1_ASM37846v1	457934	Bacteria; Pseudomonadota; Alphaproteobacteria; Rhodospirillales; Elioraeaceae; Elioraea; Elioraea tepidiphila
GCA_900066115.1_13414_6_3	458253	Bacteria; Terrabacteria group; Bacillota; Clostridia; Lachnospirales; Lachnospiraceae; Coprococcus; environmental samples; uncultured Coprococcus sp.
GCF_900143255.1_IMG-taxon_2582580730_annotated_assembly	466107	Bacteria; Thermodesulfobacteriota; Desulfovibrionia; Desulfovibrionales; Desulfovibrionaceae; Desulfovibrio; Desulfovibrio litoralis
GCA_000210055.1_ASM21005v1	471189	Bacteria; Terrabacteria group; Actinomycetota; Coriobacteriia; Eggerthellales; Eggerthellaceae; Gordonibacter; Gordonibacter pamelaeae
GCF_900110045.1_IMG-taxon_2667527384_annotated_assembly	474960	Bacteria; Terrabacteria group; Bacillota; Clostridia; Eubacteriales; Oscillospiraceae; Hydrogenoanaerobacterium; Hydrogenoanaerobacterium saccharovorans
GCF_000827125.1_ASM82712v1	483547	Bacteria; Thermodesulfobacteriota; Desulfuromonadia; Desulfuromonadales; Geoalkalibacteraceae; Geoalkalibacter; Geoalkalibacter subterraneus
GCA_000296465.1_Barn_inte_YIT_11860_V1	487174	Bacteria; FCB group; Bacteroidota/Chlorobiota group; Bacteroidota; Bacteroidia; Bacteroidales; Barnesiellaceae; Barnesiella; Barnesiella intestinihominis
GCA_000205025.1_ASM20502v1	487175	Bacteria; Pseudomonadota; Betaproteobacteria; Burkholderiales; Sutterellaceae; Parasutterella; Parasutterella excrementihominis
GCF_003148745.1_ASM314874v1	523701	Bacteria; Pseudomonadota; Gammaproteobacteria; Oceanospirillales; Pleioneaceae; Pleionea; Pleionea mediterranea
GCA_003463145.1_ASM346314v1	544645	Bacteria; FCB group; Bacteroidota/Chlorobiota group; Bacteroidota; Bacteroidia; Bacteroidales; Odoribacteraceae; Butyricimonas; Butyricimonas virosa
GCA_001262015.1_ASM126201v1	589436	Bacteria; FCB group; Bacteroidota/Chlorobiota group; Bacteroidota; Bacteroidia; Bacteroidales; Prevotellaceae; Prevotella; Prevotella fusca
GCA_000195615.1_ASM19561v1	626929	Bacteria; FCB group; Bacteroidota/Chlorobiota group; Bacteroidota; Bacteroidia; Bacteroidales; Bacteroidaceae; Bacteroides; Bacteroides clarus
GCA_000231275.1_Alis_indi_YIT_V1	626932	Bacteria; FCB group; Bacteroidota/Chlorobiota group; Bacteroidota; Bacteroidia; Bacteroidales; Rikenellaceae; Alistipes; Alistipes indistinctus
GCA_000188175.1_ASM18817v1	626940	Bacteria; Terrabacteria group; Bacillota; Negativicutes; Acidaminococcales; Acidaminococcaceae; Phascolarctobacterium; Phascolarctobacterium succinatutens
GCF_001534665.1_ASM153466v1	634113	Bacteria; Pseudomonadota; Gammaproteobacteria; Enterobacterales; Morganellaceae; Arsenophonus; Candidatus Arsenophonus lipoptenae
GCF_000214175.1_ASM21417v1	639313	Bacteria; Terrabacteria group; Actinomycetota; Actinomycetes; Mycobacteriales; Hoyosellaceae; Hoyosella; Hoyosella subflava
GCF_002020875.1_ASM202087v1	642797	Bacteria; Pseudomonadota; Gammaproteobacteria; Gammaproteobacteria incertae sedis; sulfur-oxidizing symbionts; Solemya pervernicosa gill symbiont
GCA_000210695.1_ASM21069v1	649756	Bacteria; Terrabacteria group; Bacillota; Clostridia; Lachnospirales; Lachnospiraceae; Anaerostipes; Anaerostipes hadrus
GCA_000210715.1_ASM21071v1	651822	Bacteria; Synergistota; Synergistia; Synergistales; Aminobacteriaceae; Fretibacterium; Fretibacterium fastidiosum
GCA_000209835.1_ASM20983v1	657323	Bacteria; Terrabacteria group; Bacillota; Clostridia; Eubacteriales; Oscillospiraceae; Ruminococcus; unclassified Ruminococcus; Ruminococcus sp. SR1/5
GCF_900107725.1_IMG-taxon_2667527380_annotated_assembly	658218	Bacteria; Pseudomonadota; Gammaproteobacteria; Cellvibrionales; Microbulbiferaceae; Microbulbifer; Microbulbifer marinus
GCF_003053845.1_ASM305384v1	665038	Bacteria; Pseudomonadota; Alphaproteobacteria; Hyphomicrobiales; Stappiaceae; Breoghania; Breoghania corrubedonensis
GCF_000441555.1_ASM44155v1	669502	Bacteria; Pseudomonadota; Betaproteobacteria; Betaproteobacteria incertae sedis; Candidatus Profftella; Candidatus Profftella armatura
GCF_003208435.1_ASM320843v1	696760	Bacteria; Pseudomonadota; Alphaproteobacteria; Rhodobacterales; Roseobacteraceae; Pelagimonas; Pelagimonas varians
GCF_002999035.1_ASM299903v1	712991	Bacteria; Terrabacteria group; Bacillota; Clostridia; Lachnospirales; Lachnospiraceae; unclassified Lachnospiraceae; Lachnospiraceae bacterium oral taxon 500
GCF_000260965.1_ASM26096v1	754477	Bacteria; Pseudomonadota; Gammaproteobacteria; Thiotrichales; Piscirickettsiaceae; Methylophaga; Methylophaga frappieri
GCA_900638755.1_14207_7_35-2	765821	Bacteria; Terrabacteria group; Bacillota; Clostridia; Lachnospirales; Lachnospiraceae; Blautia; environmental samples; uncultured Blautia sp.
GCA_900066435.1_13470_2_58	876091	Bacteria; Terrabacteria group; Bacillota; Clostridia; Eubacteriales; Oscillospiraceae; Oscillibacter; environmental samples; uncultured Oscillibacter sp.
GCA_900324475.1_EB-247	881260	Bacteria; Pseudomonadota; Gammaproteobacteria; Enterobacterales; Enterobacteriaceae; Enterobacter; Enterobacter bugandensis
GCA_000147015.1_ASM14701v1	884215	Bacteria; Pseudomonadota; Betaproteobacteria; Burkholderiales; Oxalobacteraceae; Candidatus Zinderia; Candidatus Zinderia insecticola
GCA_000224675.1_ASM22467v1	885040	Bacteria; Pseudomonadota; Gammaproteobacteria; Enterobacterales; Enterobacteriaceae; Enterobacter; Enterobacter soli
GCA_900066655.1_14207_7_19	905011	Bacteria; Terrabacteria group; Bacillota; Clostridia; Eubacteriales; Oscillospiraceae; Anaerotruncus; environmental samples; uncultured Anaerotruncus sp.
GCF_001029505.1_ASM102950v1	909625	Bacteria; Terrabacteria group; Actinomycetota; Rubrobacteria; Rubrobacterales; Rubrobacteraceae; Rubrobacter; Rubrobacter aplysinae
GCF_000737325.1_ASM73732v2	927083	Bacteria; Myxococcota; Polyangia; Polyangiales; Sandaracinaceae; Sandaracinus; Sandaracinus amylolyticus
GCA_000236925.1_ASM23692v1	985002	Bacteria; Terrabacteria group; Bacillota; Bacilli; Bacillales; Staphylococcaceae; Staphylococcus; Staphylococcus argenteus
GCA_003475485.1_ASM347548v1	1034346	Bacteria; Terrabacteria group; Bacillota; Erysipelotrichia; Erysipelotrichales; Erysipelotrichaceae; Dielma; Dielma fastidiosa
GCF_000283555.1_ASM28355v1	1041504	Bacteria; Terrabacteria group; Bacillota; Clostridia; Eubacteriales; Clostridiaceae; Candidatus Arthromitus; unclassified Candidatus Arthromitus; Candidatus Arthromitus sp. SFB-rat-Yit
GCF_001021025.1_ASM102102v1	1050174	Bacteria; Terrabacteria group; Actinomycetota; Actinomycetes; Mycobacteriales; Corynebacteriaceae; Corynebacterium; Corynebacterium epidermidicanis
GCA_004364155.1_ASM436415v1	1096341	Bacteria; Terrabacteria group; Bacillota; Clostridia; Eubacteriales; Clostridiaceae; Fonticella; Fonticella tunisiensis
GCA_900015215.1_CRIB_assembly_V1	1115758	Bacteria; Terrabacteria group; Bacillota; Clostridia; Peptostreptococcales; Peptostreptococcaceae; Romboutsia; Romboutsia ilealis
GCA_009429125.1_ASM942912v1	1133546	Bacteria; Terrabacteria group; Actinomycetota; Actinomycetes; Micrococcales; Micrococcales incertae sedis; Luteimicrobium; Luteimicrobium xylanilyticum
GCA_000240325.1_ASM24032v1	1134687	Bacteria; Pseudomonadota; Gammaproteobacteria; Enterobacterales; Enterobacteriaceae; Klebsiella/Raoultella group; Klebsiella; Klebsiella michiganensis
GCA_001406335.1_14207_7_8	1150298	Bacteria; Terrabacteria group; Bacillota; Clostridia; Lachnospirales; Lachnospiraceae; Fusicatenibacter; Fusicatenibacter saccharivorans
GCF_001880285.1_ASM188028v1	1150389	Bacteria; FCB group; Bacteroidota/Chlorobiota group; Bacteroidota; Flavobacteriia; Flavobacteriales; Flavobacteriaceae; unclassified Flavobacteriaceae; Flavobacteriaceae bacterium UJ101
GCA_000723465.1_Rb803	1160721	Bacteria; Terrabacteria group; Bacillota; Clostridia; Eubacteriales; Oscillospiraceae; Ruminococcus; Ruminococcus bicirculans (ex Wegman et al. 2014)
GCF_000412185.1_jl2009	1161401	Bacteria; Pseudomonadota; Alphaproteobacteria; Maricaulales; Maricaulaceae; Euryhalocaulis; Euryhalocaulis caribicus
GCA_000210095.1_ASM21009v1	1161942	Bacteria; Terrabacteria group; Bacillota; Clostridia; Eubacteriales; Oscillospiraceae; Ruminococcus; Ruminococcus champanellensis
GCA_002849795.1_ASM284979v1	1177574	Bacteria; FCB group; Bacteroidota/Chlorobiota group; Bacteroidota; Bacteroidia; Bacteroidales; Prevotellaceae; Prevotella; Prevotella jejuni
GCF_001644605.1_ASM164460v1	1178515	Bacteria; Terrabacteria group; Bacillota; Bacilli; Bacillales; Paenibacillaceae; Paenibacillus; Paenibacillus swuensis
GCF_900143155.1_IMG-taxon_2663762749_annotated_assembly	1189325	Bacteria; Pseudomonadota; Alphaproteobacteria; Rhodobacterales; Paracoccaceae; Oceanicella; Oceanicella actignis
GCF_002207765.1_ASM220776v1	1246530	Bacteria; Terrabacteria group; Bacillota; Clostridia; Moorellales; Calderihabitantaceae; Calderihabitans; Calderihabitans maritimus
GCA_000434295.1_MGS977	1262685	Bacteria; Pseudomonadota; Alphaproteobacteria; Rhodospirillales; Acetobacteraceae; Acetobacter; unclassified Acetobacter; Acetobacter sp. CAG:977
GCA_000437235.1_MGS826	1262857	Bacteria; Terrabacteria group; Bacillota; Erysipelotrichia; Erysipelotrichales; Coprobacillaceae; Coprobacillus; unclassified Coprobacillus; Coprobacillus sp. CAG:826
GCA_000433015.1_MGS631	1262996	Bacteria; Terrabacteria group; Bacillota; unclassified Bacillota; Firmicutes bacterium CAG:631
GCF_000510265.1_ASM51026v1	1263979	Bacteria; Pseudomonadota; Alphaproteobacteria; Rhodospirillales; Rhodospirillaceae; Candidatus Endolissoclinum; Candidatus Endolissoclinum faulkneri
GCF_002797755.1_ASM279775v1	1267768	Bacteria; Pseudomonadota; Alphaproteobacteria; Rhodobacterales; Paracoccaceae; Brevirhabdus; Brevirhabdus pacifica
GCF_003184265.1_ASM318426v1	1281578	Bacteria; Pseudomonadota; Gammaproteobacteria; Acidiferrobacterales; Acidiferrobacteraceae; Acidiferrobacter; unclassified Acidiferrobacter; Acidiferrobacter sp. SPIII_3
GCA_000765135.1_ASM76513v1	1297617	Bacteria; Terrabacteria group; Bacillota; Clostridia; Eubacteriales; Eubacteriales incertae sedis; Intestinimonas; Intestinimonas butyriciproducens
GCA_004124255.1_ASM412425v1	1302376	Bacteria; Pseudomonadota; Gammaproteobacteria; Pseudomonadales; Pseudomonadaceae; Pseudomonas; Candidatus Pseudomonas adelgestsugas
GCF_001443605.1_ASM144360v1	1307839	Bacteria; FCB group; Bacteroidota/Chlorobiota group; Bacteroidota; Bacteroidia; Bacteroidales; Salinivirgaceae; Salinivirga; Salinivirga cyanobacteriivorans
GCF_000467935.1_ASM46793v1	1321783	Bacteria; Terrabacteria group; Bacillota; Clostridia; Peptostreptococcales; Peptostreptococcaceae; unclassified Peptostreptococcaceae; Peptostreptococcaceae bacterium oral taxon 113
GCA_003991135.1_ASM399113v1	1323375	Bacteria; Terrabacteria group; Bacillota; Clostridia; Halanaerobiales; Halanaerobiales incertae sedis; Anoxybacter; Anoxybacter fermentans
GCA_001021975.1_ASM102197v1	1324352	Bacteria; FCB group; Bacteroidota/Chlorobiota group; Bacteroidota; Flavobacteriia; Flavobacteriales; Weeksellaceae; Chryseobacterium group; Chryseobacterium; Chryseobacterium gallinarum
GCA_006569195.1_ASM656919v1	1335746	Bacteria; Pseudomonadota; Gammaproteobacteria; Chromatiales; Ectothiorhodospiraceae; Spiribacter; Spiribacter salinus
GCF_002795845.1_ASM279584v1	1336806	Bacteria; Pseudomonadota; Gammaproteobacteria; Oceanospirillales; Saccharospirillaceae; Reinekea; Reinekea forsetii
GCA_000011365.1_ASM1136v1	1355477	Bacteria; Pseudomonadota; Alphaproteobacteria; Hyphomicrobiales; Nitrobacteraceae; Bradyrhizobium; Bradyrhizobium diazoefficiens
GCF_900167365.1_IMG-taxon_2657245368_annotated_assembly	1365950	Bacteria; Pseudomonadota; Alphaproteobacteria; Hyphomicrobiales; Aurantimonadaceae; Consotaella; Consotaella salsifontis
GCF_900176485.1_IMG-taxon_2718217653_annotated_assembly	1387277	Bacteria; Pseudomonadota; Alphaproteobacteria; Rhodobacterales; Roseobacteraceae; Primorskyibacter; Primorskyibacter flagellatus
GCF_000621765.1_ASM62176v1	1410638	Bacteria; Terrabacteria group; Bacillota; Clostridia; Eubacteriales; Oscillospiraceae; unclassified Oscillospiraceae; Ruminococcaceae bacterium AB4001
GCF_001561915.1_ASM156191v1	1413211	Bacteria; Terrabacteria group; Bacillota; Bacilli; Bacillales; Bacillaceae; Tepidibacillus; Tepidibacillus decaturensis
GCF_000484535.1_ASM48453v1	1416614	Bacteria; Terrabacteria group; Cyanobacteriota/Melainabacteria group; Cyanobacteriota; Cyanophyceae; Gloeobacterales; Gloeobacteraceae; Gloeobacter; Gloeobacter kilaueensis
GCA_004217445.1_ASM421744v1	1435465	Bacteria; Pseudomonadota; Gammaproteobacteria; Moraxellales; Moraxellaceae; Fluviicoccus; Fluviicoccus keumensis
GCF_001650635.1_ASM165063v1	1437059	Bacteria; Pseudomonadota; Alphaproteobacteria; Rhodospirillales; Rhodospirillaceae; Magnetospirillum; Magnetospirillum moscoviense
GCA_000512675.1_X_pac_1.0	1442083	Bacteria; Pseudomonadota; Alphaproteobacteria; Rickettsiales; Anaplasmataceae; Candidatus Xenolissoclinum; Candidatus Xenolissoclinum pacificiensis
GCA_006742785.1_ASM674278v1	1444684	Bacteria; Pseudomonadota; Betaproteobacteria; Nitrosomonadales; Nitrosomonadaceae; Nitrosomonas; Nitrosomonas stercoris
GCF_001619695.1_ASM161969v1	1452487	Bacteria; Pseudomonadota; Betaproteobacteria; Neisseriales; Neisseriaceae; Crenobacter; Crenobacter luteus
GCA_003146635.1_ASM314663v1	1463165	Bacteria; Pseudomonadota; Gammaproteobacteria; Enterobacterales; Enterobacteriaceae; Klebsiella/Raoultella group; Klebsiella; Klebsiella quasipneumoniae
GCA_000686105.1_ASM68610v1	1469950	Bacteria; Terrabacteria group; Bacillota; Clostridia; Lachnospirales; Lachnospiraceae; Robinsoniella; unclassified Robinsoniella; Robinsoniella sp. KNHs210
GCA_001262635.1_ASM126263v1	1470562	Bacteria; Pseudomonadota; Alphaproteobacteria; Rhodobacterales; Paracoccaceae; Aestuariivita; Aestuariivita boseongensis
GCA_009601015.1_ASM960101v1	1494462	Bacteria; Terrabacteria group; Bacillota; Bacilli; Lactobacillales; Streptococcaceae; Lactococcus; Lactococcus hircilactis
GCF_000745455.1_ASM74545v1	1495039	Bacteria; Thermotogota; Thermotogae; Mesoaciditogales; Mesoaciditogaceae; Mesoaciditoga; Mesoaciditoga lauensis
GCF_900103195.1_IMG-taxon_2590828861_annotated_assembly	1502748	Bacteria; Pseudomonadota; Alphaproteobacteria; Hyphomicrobiales; Methylobacteriaceae; Methylobacterium; unclassified Methylobacterium; Methylobacterium sp. UNC378MF
GCF_900199215.1_IMG-taxon_2737472027_annotated_assembly	1519374	Bacteria; Pseudomonadota; Alphaproteobacteria; Parvularculales; Parvularculaceae; Amphiplicatus; Amphiplicatus metriothermophilus
GCF_001677435.1_ASM167743v1	1548547	Bacteria; Pseudomonadota; Gammaproteobacteria; Woeseiales; Woeseiaceae; Woeseia; Woeseia oceani
GCF_001449115.1_ASM144911v1	1577687	Bacteria; Acidobacteriota; Terriglobia; Terriglobales; Acidobacteriaceae; Terracidiphilus; Terracidiphilus gabretensis
GCF_001456355.1_ASM145635v1	1578165	Bacteria; Terrabacteria group; Actinomycetota; Actinomycetes; Mycobacteriales; Mycobacteriaceae; Mycobacteroides; Mycobacteroides saopaulense
GCA_900235895.1_PL963	1583341	Bacteria; Pseudomonadota; Gammaproteobacteria; Pseudomonadales; Pseudomonadaceae; Pseudomonas; Pseudomonas cerasi
GCA_001242845.1_Wobs_v01	1594731	Bacteria; Pseudomonadota; Gammaproteobacteria; Enterobacterales; Enterobacteriaceae; Enterobacteriaceae incertae sedis; ant, tsetse, mealybug, aphid, etc. endosymbionts; ant endosymbionts; Candidatus Westeberhardia; Candidatus Westeberhardia cardiocondylae
GCA_000974665.1_ASM97466v1	1605283	Bacteria; Pseudomonadota; Alphaproteobacteria; unclassified Alphaproteobacteria; alpha proteobacterium U9-1i
GCF_001577525.1_ASM157752v1	1621989	Bacteria; Thermodesulfobacteriota; Candidatus Desulfofervidia; Candidatus Desulfofervidales; Candidatus Desulfofervidaceae; Candidatus Desulfofervidus; Candidatus Desulfofervidus auxilii
GCF_001044335.1_ASM104433v1	1623448	Bacteria; Pseudomonadota; Betaproteobacteria; Nitrosomonadales; unclassified Nitrosomonadales; Methylophilales bacterium MBRSF5
GCA_002215605.1_ASM221560v1	1639133	Bacteria; Pseudomonadota; Gammaproteobacteria; Enterobacterales; Enterobacteriaceae; Citrobacter; Citrobacter freundii complex; Citrobacter portucalensis
GCA_900095795.1_E5A	1642646	Bacteria; FCB group; Bacteroidota/Chlorobiota group; Bacteroidota; Bacteroidia; Bacteroidales; Dysgonomonadaceae; Petrimonas; Petrimonas mucosa
GCA_003435335.1_ASM343533v1	1653434	Bacteria; Terrabacteria group; Bacillota; Clostridia; Lachnospirales; Lachnospiraceae; Sellimonas; Sellimonas intestinalis
GCA_001664505.1_ASM166450v1	1660251	Bacteria; Acidobacteriota; Acidobacteriota incertae sedis; Acidobacteriota subdivision 22; Acidobacteria bacterium Mor1
GCA_001655195.1_ASM165519v1	1665555	Bacteria; Campylobacterota; Epsilonproteobacteria; Campylobacterales; Arcobacteraceae; Arcobacter; unclassified Arcobacter; Arcobacter sp. EP1
GCA_001513125.1_ASM151312v1	1671640	Bacteria; Terrabacteria group; Bacillota; Clostridia; unclassified Clostridia; Clostridia bacterium DTU030
GCA_001512625.1_ASM151262v1	1671651	Bacteria; Terrabacteria group; Bacillota; Clostridia; Eubacteriales; unclassified Eubacteriales; Clostridiales bacterium DTU036
GCA_001304365.1_ASM130436v1	1703361	Bacteria; Thermodesulfobacteriota; Syntrophobacteria; Syntrophobacterales; Syntrophobacteraceae; Syntrophobacter; unclassified Syntrophobacter; Syntrophobacter sp. DG_60
GCA_001577715.1_ASM157771v1	1705730	Bacteria; Thermodesulfobacteriota; Desulfarculia; Candidatus Adiutricales; Candidatus Adiutricaceae; Candidatus Adiutrix; Candidatus Adiutrix intracellularis
GCA_001543345.1_ASM154334v1	1712675	Bacteria; Terrabacteria group; Bacillota; Erysipelotrichia; Erysipelotrichales; Turicibacteraceae; Turicibacter; unclassified Turicibacter; Turicibacter sp. H121
GCA_003435265.1_ASM343526v1	1720294	Bacteria; Terrabacteria group; Bacillota; Clostridia; Lachnospirales; Lachnospiraceae; Eisenbergiella; Eisenbergiella massiliensis
GCA_001515945.1_41k	1734395	Bacteria; Terrabacteria group; Bacillota; Clostridia; Moorellales; Desulfitibacteraceae; Desulfitibacter; unclassified Desulfitibacter; Desulfitibacter sp. BRH_c19
GCF_001426435.1_Root456	1736539	Bacteria; Terrabacteria group; Actinomycetota; Actinomycetes; Kineosporiales; Kineosporiaceae; Angustibacter; unclassified Angustibacter; Angustibacter sp. Root456
GCF_001660395.1_ASM166039v1	1737567	Bacteria; Pseudomonadota; Gammaproteobacteria; Alteromonadales; Alteromonadaceae; unclassified Alteromonadaceae; Alteromonadaceae bacterium XY-R5
GCA_001447805.1_ASM144780v1	1748243	Bacteria; Pseudomonadota; Gammaproteobacteria; Chromatiales; Chromatiaceae; Candidatus Tenderia; Candidatus Tenderia electrophaga
GCA_004365815.1_ASM436581v1	1754012	Bacteria; Terrabacteria group; Bacillota; Erysipelotrichia; Erysipelotrichales; Erysipelotrichaceae; Breznakia; Breznakia blatticola
GCA_003433955.1_ASM343395v1	1755241	Bacteria; Terrabacteria group; Bacillota; Tissierellia; Tissierellales; Peptoniphilaceae; Anaerococcus; Anaerococcus nagyae
GCA_003472745.1_ASM347274v1	1776384	Bacteria; Terrabacteria group; Bacillota; Clostridia; Peptostreptococcales; Anaerovoracaceae; Emergencia; Emergencia timonensis
GCF_003258705.1_ASM325870v1	1784714	Bacteria; FCB group; Bacteroidota/Chlorobiota group; Bacteroidota; Cytophagia; Cytophagales; Leadbetterellaceae; Arcticibacterium; Arcticibacterium luteifluviistationis
GCF_002252565.1_ASM225256v1	1792311	Bacteria; Terrabacteria group; Bacillota; Clostridia; Eubacteriales; Oscillospiraceae; Petroclostridium; Petroclostridium xylanilyticum
GCA_001688725.2_ASM168872v2	1796613	Bacteria; FCB group; Bacteroidota/Chlorobiota group; Bacteroidota; Bacteroidia; Bacteroidales; Bacteroidaceae; Bacteroides; Bacteroides caecimuris
GCA_002201475.1_ASM220147v1	1796620	Bacteria; Terrabacteria group; Bacillota; Clostridia; Eubacteriales; Acutalibacteraceae; Acutalibacter; Acutalibacter muris
GCA_001688845.2_ASM168884v2	1796646	Bacteria; FCB group; Bacteroidota/Chlorobiota group; Bacteroidota; Bacteroidia; Bacteroidales; Muribaculaceae; Muribaculum; Muribaculum intestinale
GCA_001804865.1_ASM180486v1	1798576	Bacteria; PVC group; Lentisphaerota; unclassified Lentisphaerota; Lentisphaerae bacterium GWF2_57_35
GCA_001825675.1_ASM182567v1	1801958	Bacteria; PVC group; Planctomycetota; unclassified Planctomycetota; Planctomycetes bacterium GWF2_42_9
GCA_001873285.1_ASM187328v1	1805278	Bacteria; Nitrospirota; unclassified Nitrospirota; Nitrospirae bacterium CG2_30_53_67
GCA_900155415.1_PRJEB13909b	1805714	Bacteria; Terrabacteria group; Bacillota; Clostridia; Christensenellales; Christensenellaceae; Christensenella; Christensenella massiliensis
GCF_001697225.1_ASM169722v1	1810504	Bacteria; Pseudomonadota; Gammaproteobacteria; Immundisolibacterales; Immundisolibacteraceae; Immundisolibacter; Immundisolibacter cernigliae
GCA_001627375.1_ASM162737v1	1811619	Bacteria; Pseudomonadota; Alphaproteobacteria; Rhodobacterales; Paracoccaceae; unclassified Paracoccaceae; Rhodobacteraceae bacterium REDSEA-S02_B3
GCA_002101205.1_ASM210120v1	1840472	Bacteria; Pseudomonadota; Gammaproteobacteria; Thiotrichales; Piscirickettsiaceae; Cycloclasticus; unclassified Cycloclasticus; Cycloclasticus sp. symbiont of Poecilosclerida sp. N
GCA_004421255.1_ASM442125v1	1847729	Bacteria; PVC group; Verrucomicrobiota; Methylacidiphilae; Methylacidiphilales; Methylacidiphilaceae; Methylacidiphilum (ex Ratnadevi et al. 2023); Methylacidiphilum caldifontis	Merged into 2795386
GCA_003433795.1_ASM343379v1	1849041	Bacteria; Terrabacteria group; Bacillota; Clostridia; Eubacteriales; Oscillospiraceae; Harryflintia; Harryflintia acetispora
GCF_900089455.2_OrrDiv2	1851544	Bacteria; Pseudomonadota; Betaproteobacteria; Burkholderiales; Alcaligenaceae; Orrella; Orrella dioscoreae
GCA_003505995.1_ASM350599v1	1869337	Bacteria; FCB group; Bacteroidota/Chlorobiota group; Bacteroidota; Bacteroidia; Bacteroidales; Tannerellaceae; Parabacteroides; unclassified Parabacteroides; Parabacteroides sp.
GCF_900176655.1_PRJEB20374	1870987	Bacteria; Terrabacteria group; Actinomycetota; Coriobacteriia; Coriobacteriales; Coriobacteriaceae; Collinsella; Collinsella vaginalis
GCA_900120345.1_PRJEB18024	1871021	Bacteria; Terrabacteria group; Bacillota; Clostridia; Lachnospirales; Lachnospiraceae; Lachnoclostridium; Lachnoclostridium phocaeense
GCA_900143685.1_PRJEB18025	1871022	Bacteria; Terrabacteria group; Actinomycetota; Coriobacteriia; Coriobacteriales; Atopobiaceae; Parolsenella; Parolsenella massiliensis
GCF_900155645.1_Propionibacterium_massiliense	1871034	Bacteria; Terrabacteria group; Actinomycetota; Actinomycetes; Propionibacteriales; Propionibacteriaceae; Vaginimicrobium; Vaginimicrobium propionicum
GCF_001693775.2_ASM169377v2	1871336	Bacteria; Terrabacteria group; Bacillota; Clostridia; Peptostreptococcales; Filifactoraceae; Criibacterium; Criibacterium bergeronii
GCA_011774165.1_ASM1177416v1	1872440	Bacteria; FCB group; Bacteroidota/Chlorobiota group; Balneolota; Balneolia; Balneolales; Balneolaceae; Fodinibius; unclassified Fodinibius; Fodinibius sp.
GCF_900129635.1_IMG-taxon_2695420965_annotated_assembly	1882752	Bacteria; PVC group; Planctomycetota; Planctomycetia; Isosphaerales; Isosphaeraceae; Singulisphaera; unclassified Singulisphaera; Singulisphaera sp. GP187
GCF_900100325.1_IMG-taxon_2690315646_annotated_assembly	1882833	Bacteria; Terrabacteria group; Actinomycetota; Actinomycetes; Frankiales; unclassified Frankiales; Frankineae bacterium MT45
GCF_002288005.1_ASM228800v1	1884915	Bacteria; Terrabacteria group; Actinomycetota; Actinomycetes; Candidatus Nanopelagicales; Candidatus Nanopelagicaceae; Candidatus Nanopelagicus; Candidatus Nanopelagicus hibericus
GCF_001717545.1_ASM171754v1	1889813	Bacteria; Terrabacteria group; Chloroflexota; Anaerolineae; Anaerolineales; Anaerolineaceae; unclassified Anaerolineaceae; Anaerolineaceae bacterium oral taxon 439
GCF_002101395.1_ASM210139v1	1891675	Bacteria; Pseudomonadota; Gammaproteobacteria; Enterobacterales; Erwiniaceae; Pantoea; Pantoea alhagi
GCA_001720395.1_ASM172039v1	1891921	Bacteria; Pseudomonadota; Gammaproteobacteria; Thiotrichales; Piscirickettsiaceae; Piscirickettsia; Piscirickettsia litoralis
GCA_001899585.1_ASM189958v1	1895826	Bacteria; Pseudomonadota; Alphaproteobacteria; Rhodospirillales; unclassified Rhodospirillales; Rhodospirillales bacterium 70-18
GCA_003545175.1_ASM354517v1	1898103	Bacteria; Pseudomonadota; Betaproteobacteria; Rhodocyclales; Rhodocyclaceae; unclassified Rhodocyclaceae; Rhodocyclaceae bacterium
GCA_003151815.1_20120700_P3D	1898104	Bacteria; FCB group; Bacteroidota/Chlorobiota group; Bacteroidota; unclassified Bacteroidota; Bacteroidota bacterium
GCA_003524565.1_ASM352456v1	1898112	Bacteria; Pseudomonadota; Alphaproteobacteria; Rhodospirillales; Rhodospirillaceae; unclassified Rhodospirillaceae; Rhodospirillaceae bacterium
GCA_003149875.1_ASM314987v1	1898204	Bacteria; Terrabacteria group; Bacillota; Clostridia; Eubacteriales; Clostridiaceae; unclassified Clostridiaceae; Clostridiaceae bacterium
GCF_002157875.1_ASM215787v1	1903694	Bacteria; Pseudomonadota; Gammaproteobacteria; Aeromonadales; Aeromonadaceae; Oceanisphaera; Oceanisphaera avium
GCA_002703515.1_ASM270351v1	1904441	Bacteria; Pseudomonadota; Alphaproteobacteria; Rhodobacterales; Paracoccaceae; unclassified Paracoccaceae; Paracoccaceae bacterium
GCA_004843165.1_ASM484316v1	1909293	Bacteria; Pseudomonadota; Alphaproteobacteria; Rhodospirillales; Acetobacteraceae; unclassified Acetobacteraceae; Acetobacteraceae bacterium
GCA_002869085.1_ASM286908v1	1909294	Bacteria; Pseudomonadota; Alphaproteobacteria; Hyphomicrobiales; unclassified Hyphomicrobiales; Hyphomicrobiales bacterium
GCA_003454415.1_ASM345441v1	1913988	Bacteria; Pseudomonadota; Alphaproteobacteria; unclassified Alphaproteobacteria; Alphaproteobacteria bacterium
GCA_003162555.1_20100900_E3S	1913989	Bacteria; Pseudomonadota; Gammaproteobacteria; unclassified Gammaproteobacteria; Gammaproteobacteria bacterium
GCA_011048125.1_ASM1104812v1	1914242	Bacteria; PVC group; Planctomycetota; Planctomycetia; Gemmatales; Gemmataceae; Gemmata; unclassified Gemmata; Gemmata sp.
GCF_002020805.1_ASM202080v1	1918948	Bacteria; Pseudomonadota; Gammaproteobacteria; Gammaproteobacteria incertae sedis; sulfur-oxidizing symbionts; Solemya velesiana gill symbiont
GCF_001890385.1_ASM189038v1	1921510	Bacteria; Pseudomonadota; Alphaproteobacteria; Sphingomonadales; Sphingomonadaceae; Tardibacter; Tardibacter chloracetimidivorans
GCF_900156915.1_PRJEB18954	1926277	Bacteria; Terrabacteria group; Bacillota; Bacilli; Bacillales; Bacillaceae; Sediminibacillus; Sediminibacillus massiliensis
GCF_900166635.1_PRJEB19430	1926285	Bacteria; Terrabacteria group; Bacillota; Bacilli; Bacillales; Bacillaceae; Oceanobacillus; Oceanobacillus timonensis
GCA_002007645.1_ASM200764v1	1936003	Bacteria; PVC group; Planctomycetota; Phycisphaerae; Sedimentisphaerales; Anaerohalosphaeraceae; Anaerohalosphaera; Anaerohalosphaera lusitana
GCA_011207455.1_ASM1120745v1	1936021	Bacteria; Thermodesulfobacteriota; Thermodesulfobacteria; Thermodesulfobacteriales; Thermodesulfobacteriaceae; Thermosulfuriphilus; Thermosulfuriphilus ammonigenes
GCA_012959735.1_ASM1295973v1	1936112	Bacteria; PVC group; Planctomycetota; Planctomycetia; Planctomycetales; Planctomycetaceae; Fuerstiella; unclassified Fuerstiella; Fuerstiella sp.
GCA_002049795.1_ASM204979v1	1940691	Bacteria; Thermodesulfobacteriota; Desulfobaccia; Desulfobaccales; Desulfobaccaceae; Desulfobacca; unclassified Desulfobacca; Desulfobacca sp. 4484_104
GCA_003433825.1_ASM343382v1	1940789	Bacteria; Terrabacteria group; Bacillota; Bacilli; Lactobacillales; Streptococcaceae; Lactococcus; Lactococcus petauri
GCA_002342035.1_ASM234203v1	1946063	Bacteria; Pseudomonadota; Alphaproteobacteria; Caulobacterales; Caulobacteraceae; Asticcacaulis; unclassified Asticcacaulis; Asticcacaulis sp. UBA2476
GCA_002432125.1_ASM243212v1	1946132	Bacteria; Pseudomonadota; Alphaproteobacteria; Caulobacterales; Caulobacteraceae; Brevundimonas; unclassified Brevundimonas; Brevundimonas sp. UBA5866
GCA_002317305.1_ASM231730v1	1946149	Bacteria; Campylobacterota; Epsilonproteobacteria; Campylobacterales; Campylobacteraceae; Campylobacter; unclassified Campylobacter; Campylobacter sp. UBA1713
GCA_002309375.1_ASM230937v1	1946237	Bacteria; Terrabacteria group; Bacillota; Clostridia; Christensenellales; Christensenellaceae; Christensenella; unclassified Christensenella; Christensenella sp. UBA1214
GCA_002483445.1_ASM248344v1	1946321	Bacteria; Acidobacteriota; Blastocatellia; Chloracidobacterium; unclassified Chloracidobacterium; Chloracidobacterium sp. UBA7656
GCA_002344135.1_ASM234413v1	1946333	Bacteria; Terrabacteria group; Armatimonadota; Chthonomonadia; Chthonomonadales; Chthonomonadaceae; Chthonomonas; unclassified Chthonomonas; Chthonomonas sp. UBA2362
GCA_002432805.1_ASM243280v1	1946524	Bacteria; Thermotogota; Thermotogae; Thermotogales; Fervidobacteriaceae; Fervidobacterium; unclassified Fervidobacterium; Fervidobacterium sp. UBA5837
GCA_002340325.1_ASM234032v1	1946571	Bacteria; Pseudomonadota; Gammaproteobacteria; Alteromonadales; Alteromonadaceae; Glaciecola; unclassified Glaciecola; Glaciecola sp. UBA2563
GCA_002423905.1_ASM242390v1	1946649	Bacteria; Pseudomonadota; Gammaproteobacteria; Alteromonadales; Idiomarinaceae; Idiomarina; unclassified Idiomarina; Idiomarina sp. UBA6142
GCA_002418705.1_ASM241870v1	1946799	Bacteria; Terrabacteria group; Bacillota; Clostridia; Eubacteriales; Oscillospiraceae; Mageeibacillus; unclassified Mageeibacillus; Mageeibacillus sp. UBA5770
GCA_002448815.1_ASM244881v1	1946934	Bacteria; Bdellovibrionota; Bdellovibrionia; Bdellovibrionales; Pseudobdellovibrionaceae; Micavibrio; unclassified Micavibrio; Micavibrio sp. UBA6929
GCA_002473165.1_ASM247316v1	1947576	Bacteria; Pseudomonadota; Gammaproteobacteria; Aeromonadales; Succinivibrionaceae; Succinatimonas; unclassified Succinatimonas; Succinatimonas sp. UBA7265
GCA_002404465.1_ASM240446v1	1947612	Bacteria; Pseudomonadota; Betaproteobacteria; Burkholderiales; Sutterellaceae; Sutterella; unclassified Sutterella; Sutterella sp. UBA4713
GCA_002402575.1_ASM240257v1	1947618	Bacteria; Terrabacteria group; Bacillota; Clostridia; Eubacteriales; Syntrophomonadaceae; Syntrophomonas; unclassified Syntrophomonas; Syntrophomonas sp. UBA4807
GCA_002376045.1_ASM237604v1	1947964	Bacteria; Terrabacteria group; Bacillota; unclassified Bacillota; Firmicutes bacterium UBA3567
GCA_002314455.1_ASM231445v1	1948694	Bacteria; PVC group; Lentisphaerota; Lentisphaeria; unclassified Lentisphaeria; Lentisphaeria bacterium UBA1791
GCA_002433055.1_ASM243305v1	1948748	Bacteria; Acidobacteriota; Terriglobia; unclassified Terriglobia; Acidobacteriia bacterium UBA6623
GCA_002310135.1_ASM231013v1	1950236	Bacteria; Terrabacteria group; Bacillota; Bacilli; Bacillales; unclassified Bacillales; Bacillales bacterium UBA1188
GCA_002470125.1_ASM247012v1	1951095	Bacteria; Pseudomonadota; Betaproteobacteria; Nitrosomonadales; unclassified Nitrosomonadales; Gallionellales bacterium UBA7399
GCA_002327305.1_ASM232730v1	1951135	Bacteria; Acidobacteriota; Holophagae; Holophagales; unclassified Holophagales; Holophagales bacterium UBA2201
GCA_002448305.1_ASM244830v1	1951243	Bacteria; Terrabacteria group; Bacillota; Negativicutes; Selenomonadales; unclassified Selenomonadales; Selenomonadales bacterium UBA7018
GCA_002399345.1_ASM239934v1	1951293	Bacteria; Terrabacteria group; Bacillota; Clostridia; Thermoanaerobacterales; unclassified Thermoanaerobacterales; Thermoanaerobacterales bacterium UBA4877
GCA_002358905.1_ASM235890v1	1951360	Bacteria; PVC group; Verrucomicrobiota; Verrucomicrobiia; Verrucomicrobiales; Akkermansiaceae; unclassified Akkermansiaceae; Akkermansiaceae bacterium UBA3385
GCA_002352945.1_ASM235294v1	1951531	Bacteria; Campylobacterota; Epsilonproteobacteria; Campylobacterales; Campylobacteraceae; unclassified Campylobacteraceae; Campylobacteraceae bacterium UBA1877
GCA_002428055.1_ASM242805v1	1951927	Bacteria; Campylobacterota; Epsilonproteobacteria; Campylobacterales; Helicobacteraceae; unclassified Helicobacteraceae; Helicobacteraceae bacterium UBA6016
GCA_002333425.1_ASM233342v1	1952201	Bacteria; Spirochaetota; Spirochaetia; Leptospirales; Leptospiraceae; unclassified Leptospiraceae; Leptospiraceae bacterium UBA2033
GCA_002411385.1_ASM241138v1	1952211	Bacteria; FCB group; Bacteroidota/Chlorobiota group; Bacteroidota; Bacteroidia; Marinilabiliales; Marinilabiliaceae; unclassified Marinilabiliaceae; Marinilabiliaceae bacterium UBA5279
GCA_002412985.1_ASM241298v1	1952233	Bacteria; Pseudomonadota; Alphaproteobacteria; Hyphomicrobiales; Methylocystaceae; unclassified Methylocystaceae; Methylocystaceae bacterium UBA5192
GCA_002344205.1_ASM234420v1	1952995	Bacteria; PVC group; Verrucomicrobiota; Opitutia; Opitutales; Opitutaceae; unclassified Opitutaceae; Opitutaceae bacterium UBA2377
GCA_002341165.1_ASM234116v1	1953076	Bacteria; Pseudomonadota; Gammaproteobacteria; Alteromonadales; Shewanellaceae; unclassified Shewanellaceae; Shewanellaceae bacterium UBA2521
GCA_002338505.1_ASM233850v1	1961376	Bacteria; Bdellovibrionota; Bacteriovoracia; Bacteriovoracales; Bacteriovoracaceae; Bacteriovorax; unclassified Bacteriovorax; Bacteriovorax sp. UBA1852
GCA_002328035.1_ASM232803v1	1961389	Bacteria; Thermodesulfobacteriota; Desulfuromonadia; Geobacterales; Geobacteraceae; Geobacter; unclassified Geobacter; Geobacter sp. UBA2189
GCA_002383495.1_ASM238349v1	1961429	Bacteria; Thermodesulfobacteriota; Syntrophia; Syntrophales; Syntrophaceae; unclassified Syntrophaceae; Syntrophaceae bacterium UBA4054
GCA_002418825.1_ASM241882v1	1961447	Bacteria; Thermodesulfobacteriota; Syntrophia; Syntrophales; Syntrophaceae; unclassified Syntrophaceae; Syntrophaceae bacterium UBA5764
GCA_002323535.1_ASM232353v1	1961477	Bacteria; Bdellovibrionota; Bacteriovoracia; Bacteriovoracales; Bacteriovoracaceae; unclassified Bacteriovoracaceae; Bacteriovoracaceae bacterium UBA1511
GCA_002424495.1_ASM242449v1	1961539	Bacteria; Thermodesulfobacteriota; Desulfobacteria; Desulfobacterales; Desulfobacteraceae; unclassified Desulfobacteraceae; Desulfobacteraceae bacterium UBA5623
GCA_002424625.1_ASM242462v1	1961571	Bacteria; Thermodesulfobacteriota; Desulfuromonadia; Desulfuromonadales; Desulfuromonadaceae; unclassified Desulfuromonadaceae; Desulfuromonadaceae bacterium UBA5613
GCF_002259525.1_ASM225952v1	1961830	Bacteria; Pseudomonadota; Alphaproteobacteria; Rickettsiales; Rickettsiaceae; Rickettsieae; Rickettsia; unclassified Rickettsia; Rickettsia endosymbiont of Culicoides newsteadi
GCA_002085115.1_ASM208511v1	1968522	Bacteria; Thermodesulfobacteriota; Desulfobacteria; Desulfobacterales; Desulfococcaceae; Desulfococcus; unclassified Desulfococcus; Desulfococcus sp. 4484_241
GCA_002085155.1_ASM208515v1	1970199	Bacteria; Myxococcota; Myxococcia; Myxococcales; Sorangiineae; unclassified Sorangiineae; Sorangiineae bacterium NIC37A_2
GCA_002281295.1_ASM228129v1	1970387	Bacteria; Pseudomonadota; Gammaproteobacteria; Chromatiales; Halothiobacillaceae; Halothiobacillus; unclassified Halothiobacillus; Halothiobacillus sp. 35-54-62
GCA_002257045.1_ASM225704v1	1970519	Bacteria; Pseudomonadota; Hydrogenophilia; Hydrogenophilales; unclassified Hydrogenophilales; Hydrogenophilales bacterium 16-61-112
GCA_003449675.1_ASM344967v1	1971605	Bacteria; Terrabacteria group; Bacillota; Clostridia; Eubacteriales; Oscillospiraceae; Faecalibacterium; unclassified Faecalibacterium; Faecalibacterium sp.
GCA_002779205.1_ASM277920v1	1973893	Bacteria; Terrabacteria group; Actinomycetota; Candidatus Humimicrobiia; Candidatus Humimicrobiales; Candidatus Hydromicrobiaceae; Candidatus Hydromicrobium; Candidatus Hydromicrobium americanum
GCA_002771315.1_ASM277131v1	1973984	Bacteria; Thermodesulfobacteriota; Desulfobacteria; Desulfobacterales; unclassified Desulfobacterales; Desulfobacterales bacterium CG23_combo_of_CG06-09_8_20_14_all_52_9
GCA_002791545.1_ASM279154v1	1974118	Bacteria; Pseudomonadota; Zetaproteobacteria; unclassified Zetaproteobacteria; Zetaproteobacteria bacterium CG_4_9_14_3_um_filter_49_83
GCA_002747355.1_ASM274735v1	1977087	Bacteria; Pseudomonadota; unclassified Pseudomonadota; Pseudomonadota bacterium
GCF_002239585.1_ASM223958v1	1979839	Bacteria; Pseudomonadota; Gammaproteobacteria; Alteromonadales; Psychromonadaceae; Psychromonas; unclassified Psychromonas; Psychromonas sp. CD1
GCA_002874775.1_ASM287477v1	1981510	Bacteria; Terrabacteria group; Bacillota; Clostridia; Monoglobales; Monoglobaceae; Monoglobus; Monoglobus pectinilyticus
GCA_002167455.1_ASM216745v1	1986614	Bacteria; PVC group; Planctomycetota; Planctomycetia; Pirellulales; Pirellulaceae; Rhodopirellula; unclassified Rhodopirellula; Rhodopirellula sp. TMED11
GCF_002162135.1_ASM216213v1	1987723	Bacteria; Pseudomonadota; Gammaproteobacteria; Cellvibrionales; Cellvibrionaceae; Cellvibrio; unclassified Cellvibrio; Cellvibrio sp. PSBB006
GCF_002776555.1_ASM277655v1	2005262	Bacteria; Pseudomonadota; Gammaproteobacteria; Legionellales; Legionellaceae; Legionella; Candidatus Legionella polyplacis
GCA_002842205.1_ASM284220v1	2013715	Bacteria; Pseudomonadota; Betaproteobacteria; unclassified Betaproteobacteria; Betaproteobacteria bacterium HGW-Betaproteobacteria-3
GCA_002705565.1_ASM270556v1	2024832	Bacteria; Pseudomonadota; Alphaproteobacteria; Geminicoccales; Geminicoccaceae; Geminicoccus; unclassified Geminicoccus; Geminicoccus sp.
GCA_002722175.1_ASM272217v1	2024836	Bacteria; Pseudomonadota; Alphaproteobacteria; Rhodospirillales; Magnetovibrionaceae; Magnetovibrio; unclassified Magnetovibrio; Magnetovibrio sp.
GCA_002708525.1_ASM270852v1	2024849	Bacteria; Pseudomonadota; Alphaproteobacteria; Candidatus Pelagibacterales; Candidatus Pelagibacteraceae; Candidatus Pelagibacter; unclassified Candidatus Pelagibacter; Candidatus Pelagibacter sp.
GCA_011055415.1_ASM1105541v1	2024963	Bacteria; Thermodesulfobacteriota; Thermodesulfobacteria; Thermodesulfobacteriales; Thermodesulfobacteriaceae; Caldimicrobium; unclassified Caldimicrobium; Caldimicrobium sp.
GCA_002269255.1_ASM226925v1	2026240	Bacteria; Pseudomonadota; Gammaproteobacteria; Enterobacterales; Enterobacteriaceae; Klebsiella/Raoultella group; Klebsiella; Klebsiella quasivariicola
GCA_003243965.1_ASM324396v1	2026724	Bacteria; Terrabacteria group; Chloroflexota; unclassified Chloroflexota; Chloroflexota bacterium
GCA_003170555.1_20110800_E3D	2026735	Bacteria; Myxococcota; Myxococcia; unclassified Myxococcia; Deltaproteobacteria bacterium
GCA_003157095.1_20120600_E3D	2026742	Bacteria; FCB group; Gemmatimonadota; unclassified Gemmatimonadota; Gemmatimonadota bacterium
GCA_003166875.1_20110700_P3D	2026791	Bacteria; Acidobacteriota; Terriglobia; Bryobacterales; unclassified Bryobacterales; Bryobacterales bacterium
GCA_003164675.1_20120700_S1D	2026799	Bacteria; PVC group; Verrucomicrobiota; unclassified Verrucomicrobiota; Verrucomicrobiota bacterium
GCA_003445895.1_ASM344589v1	2028282	Bacteria; Terrabacteria group; Bacillota; Clostridia; Lachnospirales; Lachnospiraceae; Lachnoclostridium; unclassified Lachnoclostridium; Lachnoclostridium sp.
GCA_003482545.1_ASM348254v1	2029855	Bacteria; Pseudomonadota; Betaproteobacteria; Burkholderiales; Burkholderiaceae; Polynucleobacter; unclassified Polynucleobacter; Polynucleobacter sp.
GCA_003140895.1_20120800_E3X	2030800	Bacteria; Elusimicrobiota; unclassified Elusimicrobiota; Elusimicrobiota bacterium
GCA_003446015.1_ASM344601v1	2030927	Bacteria; FCB group; Bacteroidota/Chlorobiota group; Bacteroidota; Bacteroidia; Bacteroidales; unclassified Bacteroidales; Bacteroidales bacterium
GCA_002753255.1_ASM275325v1	2035771	Bacteria; Pseudomonadota; Candidatus Lambdaproteobacteria; unclassified Candidatus Lambdaproteobacteria; Candidatus Lambdaproteobacteria bacterium
GCF_900240265.1_PRJEB22823	2041840	Bacteria; Terrabacteria group; Bacillota; Erysipelotrichia; Erysipelotrichales; Erysipelotrichaceae; Galactobacillus; Galactobacillus timonensis
GCA_003448155.1_ASM344815v1	2049024	Bacteria; Terrabacteria group; Bacillota; Clostridia; Lachnospirales; Lachnospiraceae; Coprococcus; unclassified Coprococcus; Coprococcus sp.
GCA_003446295.1_ASM344629v1	2049044	Bacteria; Terrabacteria group; Bacillota; Erysipelotrichia; Erysipelotrichales; Erysipelotrichaceae; unclassified Erysipelotrichaceae; Erysipelotrichaceae bacterium
GCA_003142915.1_20120800_E1D	2049428	Bacteria; FCB group; Bacteroidota/Chlorobiota group; Ignavibacteriota; Ignavibacteria; Ignavibacteriales; unclassified Ignavibacteriales; Ignavibacteriales bacterium
GCA_003154115.1_20120700_E3M	2052143	Bacteria; Terrabacteria group; Chloroflexota; Anaerolineae; unclassified Anaerolineae; Anaerolineae bacterium
GCA_003164155.1_20120700_S1D	2052176	Bacteria; PVC group; Chlamydiota; Chlamydiia; Parachlamydiales; Parachlamydiaceae; unclassified Parachlamydiaceae; Parachlamydiaceae bacterium
GCA_003170085.1_20110800_E3D	2052181	Bacteria; PVC group; Planctomycetota; Planctomycetia; unclassified Planctomycetia; Planctomycetia bacterium
GCA_003151855.1_20120700_P3D	2052186	Bacteria; PVC group; Verrucomicrobiota; Verrucomicrobiia; Limisphaerales; unclassified Limisphaerales; Limisphaerales bacterium
GCA_003444395.1_ASM344439v1	2053608	Bacteria; Terrabacteria group; Bacillota; Clostridia; Eubacteriales; Oscillospiraceae; Ruminiclostridium; unclassified Ruminiclostridium; Ruminiclostridium sp.
GCA_003510085.1_ASM351008v1	2053611	Bacteria; Terrabacteria group; Bacillota; Negativicutes; Selenomonadales; Selenomonadaceae; Selenomonas; unclassified Selenomonas; Selenomonas sp.
GCA_003538775.1_ASM353877v1	2053689	Bacteria; Thermotogota; unclassified Thermotogota; Thermotogota bacterium
GCF_002871005.1_ASM287100v1	2056283	Bacteria; Pseudomonadota; Alphaproteobacteria; Rhodobacterales; Paracoccaceae; Acidimangrovimonas; Acidimangrovimonas sediminis
GCA_900200035.1_ASM90020003v1	2058152	Bacteria; Pseudomonadota; Gammaproteobacteria; Enterobacterales; Enterobacteriaceae; Klebsiella/Raoultella group; Klebsiella; Klebsiella grimontii
GCA_002903065.1_ASM290306v1	2066051	Bacteria; Pseudomonadota; Gammaproteobacteria; Enterobacterales; Enterobacteriaceae; unclassified Enterobacteriaceae; Enterobacteriaceae bacterium ENNIH1
GCA_003105015.1_ASM310501v1	2072421	Bacteria; Pseudomonadota; Betaproteobacteria; Rhodocyclales; unclassified Rhodocyclales; Rhodocyclales bacterium
GCF_002949085.1_ASM294908v1	2083786	Bacteria; Pseudomonadota; Alphaproteobacteria; Hyphomicrobiales; Devosiaceae; Devosia; unclassified Devosia; Devosia sp. I507
GCF_003058465.1_ASM305846v1	2163011	Bacteria; Pseudomonadota; Betaproteobacteria; Burkholderiales; Alcaligenaceae; Orrella; Orrella marina
GCF_003258595.1_ASM325859v1	2184697	Bacteria; Pseudomonadota; Alphaproteobacteria; Hyphomicrobiales; Amorphaceae; Acuticoccus; Acuticoccus sediminis
GCA_004851605.1_ASM485160v1	2259620	Bacteria; Pseudomonadota; Gammaproteobacteria; Alteromonadales; Alteromonadaceae; Hydrocarboniclastica; Hydrocarboniclastica marina
GCA_003477885.1_ASM347788v1	2292046	Bacteria; Terrabacteria group; Bacillota; Clostridia; Lachnospirales; Lachnospiraceae; Lachnotalea; unclassified Lachnotalea; Lachnotalea sp. AF33-28
GCA_003471765.1_ASM347176v1	2292077	Bacteria; Terrabacteria group; Bacillota; Bacilli; Lactobacillales; Enterococcaceae; Vagococcus; unclassified Vagococcus; Vagococcus sp. AM17-17
GCA_003465835.1_ASM346583v1	2292191	Bacteria; Terrabacteria group; Bacillota; Clostridia; Eubacteriales; Oscillospiraceae; Anaerotruncus; unclassified Anaerotruncus; Anaerotruncus sp. AF02-27
GCA_003479465.1_ASM347946v1	2292197	Bacteria; Terrabacteria group; Bacillota; Clostridia; Eubacteriales; Butyricicoccaceae; Butyricicoccus; unclassified Butyricicoccus; Butyricicoccus sp. AF15-40
GCA_003478995.1_ASM347899v1	2292244	Bacteria; Terrabacteria group; Bacillota; Clostridia; Eubacteriales; Oscillospiraceae; Pseudoflavonifractor; unclassified Pseudoflavonifractor; Pseudoflavonifractor sp. AF19-9AC
GCA_003478085.1_ASM347808v1	2292348	Bacteria; Terrabacteria group; Bacillota; Clostridia; Lachnospirales; Lachnospiraceae; Eisenbergiella; unclassified Eisenbergiella; Eisenbergiella sp. OF01-20
GCA_003461725.1_ASM346172v1	2292912	Bacteria; Terrabacteria group; Bacillota; Clostridia; Lachnospirales; Lachnospiraceae; Anaerostipes; unclassified Anaerostipes; Anaerostipes sp. AF04-45
GCA_003435615.1_ASM343561v1	2292992	Bacteria; Terrabacteria group; Bacillota; Erysipelotrichia; Erysipelotrichales; Coprobacillaceae; Catenibacterium; unclassified Catenibacterium; Catenibacterium sp. AM22-6LB
GCA_003480255.1_ASM348025v1	2293102	Bacteria; Terrabacteria group; Bacillota; Erysipelotrichia; Erysipelotrichales; Coprobacillaceae; Thomasclavelia; unclassified Thomasclavelia; Erysipelatoclostridium sp. AM42-17
GCA_003462485.1_ASM346248v1	2293110	Bacteria; Terrabacteria group; Bacillota; Bacilli; Lactobacillales; Enterococcaceae; Melissococcus; unclassified Melissococcus; Melissococcus sp. OM08-11BH
GCA_003435535.1_ASM343553v1	2305243	Bacteria; Terrabacteria group; Bacillota; Clostridia; Eubacteriales; Desulfotomaculaceae; Desulfotomaculum; unclassified Desulfotomaculum; Desulfotomaculum sp. OF05-3
GCA_009377535.1_ASM937753v1	2480820	Bacteria; Pseudomonadota; Alphaproteobacteria; Rhodospirillales; Kiloniellaceae; unclassified Kiloniellaceae; Kiloniellaceae bacterium
GCA_004284785.1_ASM428478v1	2520508	Bacteria; Pseudomonadota; Gammaproteobacteria; Alteromonadales; Psychromonadaceae; Corallincola; Corallincola spongiicola
GCA_009746125.1_ASM974612v1	2591109	Bacteria; Pseudomonadota; Betaproteobacteria; Betaproteobacteria incertae sedis; Casimicrobiaceae; Casimicrobium; Casimicrobium huifangae
GCA_008189685.1_ASM818968v1	2601646	Bacteria; Pseudomonadota; Alphaproteobacteria; Rickettsiales; Rickettsiaceae; Rickettsieae; Candidatus Sneabacter; Candidatus Sneabacter namystus
GCA_009664345.1_ASM966434v1	2603660	Bacteria; PVC group; Planctomycetota; Planctomycetia; Planctomycetales; unclassified Planctomycetales; Planctomycetales bacterium 10988
GCA_010994755.1_ASM1099475v1	2654216	Bacteria; Pseudomonadota; Alphaproteobacteria; Hyphomicrobiales; Rhizobiaceae; Shinella; Shinella lacus
GCA_009777845.1_ASM977784v1	2660712	Bacteria; Terrabacteria group; Bacillota; Clostridia; Lachnospirales; Defluviitaleaceae; unclassified Defluviitaleaceae; Defluviitaleaceae bacterium
GCA_009828705.1_ASM982870v1	2679994	Bacteria; Pseudomonadota; Gammaproteobacteria; Pasteurellales; Pasteurellaceae; Mannheimia; Mannheimia pernigra	Merged into 111844
GCA_009755725.1_ASM975572v1	2683590	Bacteria; Terrabacteria group; Actinomycetota; Actinomycetes; Micrococcales; Microbacteriaceae; Diaminobutyricimonas; unclassified Diaminobutyricimonas; Diaminobutyricimonas sp. LJ205
GCA_009933525.1_ASM993352v1	2692757	Bacteria; Terrabacteria group; Bacillota; Bacilli; Lactobacillales; Lactobacillaceae; Lactobacillus; unclassified Lactobacillus; Lactobacillus sp. C25

## Sheet: Eukaryotes
List of Eukaryote genomes used in custome PLAST database.
Genome Accession	Taxonomy ID	Lineage	Note
GCA_000826445.1_Acanthamoeba_quina_genomic.fna_cleaned.fasta_CDFN01060000.1	211522	Eukaryota; Amoebozoa; Discosea; Longamoebia; Centramoebida; Acanthamoebidae; Acanthamoeba; Acanthamoeba quina
GCA_000826385.1_Acanthamoeba_rhysodes_genomic.fna_cleaned.fasta_CDFC01050000.1	32599	Eukaryota; Amoebozoa; Discosea; Longamoebia; Centramoebida; Acanthamoebidae; Acanthamoeba; Acanthamoeba rhysodes
GCA_001185145.1_ASM118514v1_genomic.fasta_LFUI01001003.1	66527	Eukaryota; Amoebozoa; Discosea; Longamoebia; Centramoebida; Balamuthiidae; Balamuthia; Balamuthia mandrillaris
GCA_000765095.1_BN839_genomic.fasta_CBKX010000001.1	108607	Eukaryota; Amoebozoa; Evosea; Archamoebae; Mastigamoebida; Mastigamoebidae; Mastigamoeba; Mastigamoeba balamuthi
GCA_902651635.1_mastiga_genome_v5.1_genomic.fna_cleaned.fasta_CACRSC010000001.1	108607	Eukaryota; Amoebozoa; Evosea; Archamoebae; Mastigamoebida; Mastigamoebidae; Mastigamoeba; Mastigamoeba balamuthi
GCA_902369305.1_Lad_genomic.fna_cleaned.fasta_LR697136.1	5674	Eukaryota; Discoba; Euglenozoa; Kinetoplastea; Metakinetoplastina; Trypanosomatida; Trypanosomatidae; Leishmaniinae; Leishmania; lizard Leishmania; Leishmania adleri
GCA_902369275.1_Lbraz_genomic.fna_cleaned.fasta_LR697134.1	5660	Eukaryota; Discoba; Euglenozoa; Kinetoplastea; Metakinetoplastina; Trypanosomatida; Trypanosomatidae; Leishmaniinae; Leishmania; Viannia; Leishmania braziliensis species complex; Leishmania braziliensis
GCA_902369315.1_Lgu_genomic.fna_cleaned.fasta_LR697135.1	5670	Eukaryota; Discoba; Euglenozoa; Kinetoplastea; Metakinetoplastina; Trypanosomatida; Trypanosomatidae; Leishmaniinae; Leishmania; Viannia; Leishmania guyanensis species complex; Leishmania guyanensis
GCA_000209065.1_ASM20906v1_genomic.fna_cleaned.fasta_CH473946.1	5693	Eukaryota; Discoba; Euglenozoa; Kinetoplastea; Metakinetoplastina; Trypanosomatida; Trypanosomatidae; Trypanosoma; Schizotrypanum; Trypanosoma cruzi
GCA_000210295.1_ASM21029v1_genomic.fna_cleaned.fasta_FN554964.1	5691	Eukaryota; Discoba; Euglenozoa; Kinetoplastea; Metakinetoplastina; Trypanosomatida; Trypanosomatidae; Trypanosoma; Trypanozoon; Trypanosoma brucei
GCA_009859145.1_Andalucia_godoyi_V16_genomic.fna_cleaned.fasta_VRVR01000001.1	505711	Eukaryota; Discoba; Jakobida; Andalucina; Andaluciidae; Andalucia; Andalucia godoyi
GCA_006247105.1_UU_GM_1.1_genomic.fna_cleaned.fasta_CM016925.1	5742	Eukaryota; Metamonada; Fornicata; Diplomonadida; Hexamitidae; Giardiinae; Giardia; Giardia muris
GCA_000497125.1_SSK3.0_genomic.fna_cleaned.fasta_KI545939.1	348837	Eukaryota; Metamonada; Fornicata; Diplomonadida; Hexamitidae; Hexamitinae; Spironucleus; Spironucleus salmonicida
GCA_001839685.1_ASM183968v1_genomic.fasta_MLAK01000001.1	1144522	Eukaryota; Metamonada; Parabasalia; Tritrichomonadida; Tritrichomonadidae; Tritrichomonas; Tritrichomonas foetus
GCA_010093815.1_Psehy1_genomic.fna_cleaned.fasta_ML996565.1	470096	Eukaryota; Opisthokonta; Fungi; Dikarya; Ascomycota; saccharomyceta; Pezizomycotina; leotiomyceta; dothideomyceta; Dothideomycetes; Dothideomycetes incertae sedis; Acrospermales; Acrospermaceae; Pseudovirgaria; Pseudovirgaria hyperparasitica
GCA_010015585.1_Erebi1_genomic.fna_cleaned.fasta_ML975149.1	1341166	Eukaryota; Opisthokonta; Fungi; Dikarya; Ascomycota; saccharomyceta; Pezizomycotina; leotiomyceta; dothideomyceta; Dothideomycetes; Dothideomycetes incertae sedis; Eremomycetales; Eremomycetaceae; Eremomyces; Eremomyces bilateralis
GCA_010093515.1_Linrh1_genomic.fna_cleaned.fasta_MU001670.1	578093	Eukaryota; Opisthokonta; Fungi; Dikarya; Ascomycota; saccharomyceta; Pezizomycotina; leotiomyceta; dothideomyceta; Dothideomycetes; Dothideomycetes incertae sedis; Lineolatales; Lineolataceae; Lineolata; Lineolata rhizophorae
GCA_010093705.1_Patat1_genomic.fna_cleaned.fasta_MU006089.1	703506	Eukaryota; Opisthokonta; Fungi; Dikarya; Ascomycota; saccharomyceta; Pezizomycotina; leotiomyceta; dothideomyceta; Dothideomycetes; Dothideomycetes incertae sedis; Patellariales; Patellariaceae; Patellaria; Patellaria atrata
GCA_010583015.1_Totfu1_genomic.fna_cleaned.fasta_MU007009.1	1048955	Eukaryota; Opisthokonta; Fungi; Dikarya; Ascomycota; saccharomyceta; Pezizomycotina; leotiomyceta; dothideomyceta; Dothideomycetes; Pleosporomycetidae; Venturiales; Cylindrosympodiaceae; Tothia; Tothia fuscella
GCA_009176365.1_Aspalli1_genomic.fna_cleaned.fasta_ML733060.1	209559	Eukaryota; Opisthokonta; Fungi; Dikarya; Ascomycota; saccharomyceta; Pezizomycotina; leotiomyceta; Eurotiomycetes; Eurotiomycetidae; Eurotiales; Aspergillaceae; Aspergillus; Aspergillus subgen. Circumdati; Aspergillus alliaceus
GCA_009733715.1_ASM973371v1_genomic.fna_cleaned.fasta_WMKJ01000111.1	1749284	Eukaryota; Opisthokonta; Fungi; Dikarya; Ascomycota; saccharomyceta; Pezizomycotina; leotiomyceta; sordariomyceta; Laboulbeniomycetes; Herpomycetales; Herpomycetaceae; Herpomyces; Herpomyces periplanetae
GCA_007388105.1_STR0027789_genomic.fna_cleaned.fasta_SMOB01000001.1	744408	Eukaryota; Opisthokonta; Fungi; Dikarya; Ascomycota; saccharomyceta; Pezizomycotina; leotiomyceta; sordariomyceta; Sordariomycetes; Sordariomycetidae; Coniochaetales; Coniochaetaceae; Coniochaeta; Coniochaeta prunicola
GCA_012184315.1_ASM1218431v1_genomic.fna_cleaned.fasta_LDDX01000214.1	321852	Eukaryota; Opisthokonta; Fungi; Dikarya; Ascomycota; saccharomyceta; Pezizomycotina; Orbiliomycetes; Orbiliales; Orbiliaceae; Arthrobotrys; Arthrobotrys entomopaga
GCA_004786065.1_Ascni1_genomic.fna_cleaned.fasta_ML220112.1	341454	Eukaryota; Opisthokonta; Fungi; Dikarya; Ascomycota; saccharomyceta; Pezizomycotina; Pezizomycetes; Pezizales; Ascodesmidaceae; Ascodesmis; Ascodesmis nigricans
GCA_900660285.1_BRENAR_v1_genomic.fna_cleaned.fasta_CAACVR010000001.1	13370	Eukaryota; Opisthokonta; Fungi; Dikarya; Ascomycota; saccharomyceta; Saccharomycotina; Pichiomycetes; Pichiales; Pichiaceae; Brettanomyces; Brettanomyces naardenensis
GCA_001417885.1_Kmar_1.0_genomic.fna_cleaned.fasta_AP012213.1	4911	Eukaryota; Opisthokonta; Fungi; Dikarya; Ascomycota; saccharomyceta; Saccharomycotina; Saccharomycetes; Saccharomycetales; Saccharomycetaceae; Kluyveromyces; Kluyveromyces marxianus
GCA_008802775.1_ASM880277v1_genomic.fna_cleaned.fasta_VWSI01000085.1	203079	Eukaryota; Opisthokonta; Fungi; Dikarya; Ascomycota; Taphrinomycotina; Taphrinomycetes; Taphrinales; Taphrinaceae; Taphrina; Taphrina betulina
GCA_002287475.2_ASM228747v2_genomic.fna_cleaned.fasta_CM008251.1	2282107	Eukaryota; Opisthokonta; Fungi; Dikarya; Basidiomycota; Agaricomycotina; Agaricomycetes; Agaricomycetes incertae sedis; Hymenochaetales; Hymenochaetaceae; Pyrrhoderma; Pyrrhoderma noxium
GCA_011800155.1_ASM1180015v1_genomic.fna_cleaned.fasta_CM022368.1	38945	Eukaryota; Opisthokonta; Fungi; Dikarya; Basidiomycota; Agaricomycotina; Agaricomycetes; Agaricomycetidae; Agaricales; Marasmiineae; Physalacriaceae; Flammulina; Flammulina velutipes
GCA_001956935.2_CCMSSC00389_v2_genomic.fna_cleaned.fasta_CM016818.1	5322	Eukaryota; Opisthokonta; Fungi; Dikarya; Basidiomycota; Agaricomycotina; Agaricomycetes; Agaricomycetidae; Agaricales; Pleurotineae; Pleurotaceae; Pleurotus; Pleurotus ostreatus
GCA_009650685.1_Cryp_gatt_MF34_genomic.fna_cleaned.fasta_CM018860.1	2011032	Eukaryota; Opisthokonta; Fungi; Dikarya; Basidiomycota; Agaricomycotina; Tremellomycetes; Tremellales; Cryptococcaceae; Cryptococcus; Cryptococcus gattii species complex; Cryptococcus cf. gattii
GCA_006149155.1_ASM614915v1_genomic.fna_cleaned.fasta_CP034261.1	5619	Eukaryota; Opisthokonta; Fungi; Dikarya; Basidiomycota; Agaricomycotina; Tremellomycetes; Tremellales; Cryptococcaceae; Cryptococcus; Cryptococcus wingfieldii
GCA_008629635.1_Kwon_shan_CBS_12478_V1_genomic.fna_cleaned.fasta_NQVO01000001.1	1734106	Eukaryota; Opisthokonta; Fungi; Dikarya; Basidiomycota; Agaricomycotina; Tremellomycetes; Tremellales; Cryptococcaceae; Kwoniella; Kwoniella shandongensis
GCA_012922615.1_ASM1292261v1_genomic.fna_cleaned.fasta_JAAZPX010000085.1	5418	Eukaryota; Opisthokonta; Fungi; Dikarya; Basidiomycota; Agaricomycotina; Tremellomycetes; Tremellales; Rhynchogastremaceae; Papiliotrema; Papiliotrema laurentii
GCA_011290525.1_ASM1129052v1_genomic.fna_cleaned.fasta_CP049821.1	252803	Eukaryota; Opisthokonta; Fungi; Dikarya; Basidiomycota; Agaricomycotina; Tremellomycetes; Trichosporonales; Trichosporonaceae; Apiotrichum; Apiotrichum mycotoxinovorans
GCA_009938135.1_ASM993813v1_genomic.fna_cleaned.fasta_CP046234.1	55194	Eukaryota; Opisthokonta; Fungi; Dikarya; Basidiomycota; Ustilaginomycotina; Malasseziomycetes; Malasseziales; Malasseziaceae; Malassezia; Malassezia furfur
GCA_005498985.1_PGRAM_IIB_1.0_genomic.fna_cleaned.fasta_CM016668.1	280036	Eukaryota; Opisthokonta; Fungi; Dikarya; Basidiomycota; Ustilaginomycotina; Ustilaginomycetes; Ustilaginales; Ustilaginaceae; Sporisorium; Sporisorium graminicola
GCA_006535975.1_ASM653597v1_genomic.fna_cleaned.fasta_QEAP01000001.1	246404	Eukaryota; Opisthokonta; Fungi; Fungi incertae sedis; Chytridiomycota; Chytridiomycota incertae sedis; Chytridiomycetes; Chytridiales; Chytriomycetaceae; Chytriomyces; Chytriomyces confervae
GCA_007674295.1_ASM767429v1_genomic.fna_cleaned.fasta_CM017447.1	278021	Eukaryota; Opisthokonta; Fungi; Fungi incertae sedis; Microsporidia; Microsporidia incertae sedis; Antonospora; Antonospora locustae
GCA_004114255.1_ASM411425v1_genomic.fna_cleaned.fasta_QZWU01000061.1	1172177	Eukaryota; Opisthokonta; Fungi; Fungi incertae sedis; Zoopagomycota; Zoopagomycotina; Zoopagomycetes; Zoopagales; Zoopagaceae; Acaulopage; Acaulopage tetraceros
GCA_000002985.3_WBcel235_genomic.fna_cleaned.fasta_BX284601.5	6239	Eukaryota; Opisthokonta; Metazoa; Eumetazoa; Bilateria; Protostomia; Ecdysozoa; Nematoda; Chromadorea; Rhabditida; Rhabditina; Rhabditomorpha; Rhabditoidea; Rhabditidae; Peloderinae; Caenorhabditis; Caenorhabditis elegans
GCA_000181795.3_ASM18179v3_genomic.fna_cleaned.fasta_CM012953.1	6334	Eukaryota; Opisthokonta; Metazoa; Eumetazoa; Bilateria; Protostomia; Ecdysozoa; Nematoda; Enoplea; Dorylaimia; Trichinellida; Trichinellidae; Trichinella; Trichinella spiralis
GCA_000612645.2_T_muris_v2_genomic.fna_cleaned.fasta_CBXJ02000001.1	70415	Eukaryota; Opisthokonta; Metazoa; Eumetazoa; Bilateria; Protostomia; Ecdysozoa; Nematoda; Enoplea; Dorylaimia; Trichinellida; Trichuridae; Trichuris; Trichuris muris
GCA_902459845.2_HEP1_genomic.fna_cleaned.fasta_CABPSV020000001.1	2600580	Eukaryota; Sar; Alveolata; Apicomplexa; Aconoidasida; Haemosporida; Plasmodiidae; Hepatocystis; unclassified Hepatocystis; Hepatocystis sp. ex Piliocolobus tephrosceles
GCA_000002765.3_GCA_000002765_genomic.fna_cleaned.fasta_AL844501.2	5833	Eukaryota; Sar; Alveolata; Apicomplexa; Aconoidasida; Haemosporida; Plasmodiidae; Plasmodium; Plasmodium (Laverania); Plasmodium falciparum
GCA_900002335.2_GCA_900002335_genomic.fna_cleaned.fasta_LK022878.2	5825	Eukaryota; Sar; Alveolata; Apicomplexa; Aconoidasida; Haemosporida; Plasmodiidae; Plasmodium; Plasmodium (Vinckeia); Plasmodium chabaudi
GCA_900681995.1_PVVCY_v1_genomic.fna_cleaned.fasta_LR215057.1	5860	Eukaryota; Sar; Alveolata; Apicomplexa; Aconoidasida; Haemosporida; Plasmodiidae; Plasmodium; Plasmodium (Vinckeia); Plasmodium vinckei
GCA_900002385.2_GCA_900002385_genomic.fna_cleaned.fasta_LM993655.2	5861	Eukaryota; Sar; Alveolata; Apicomplexa; Aconoidasida; Haemosporida; Plasmodiidae; Plasmodium; Plasmodium (Vinckeia); Plasmodium yoelii
GCA_000740895.1_ASM74089v1_genomic.fna_cleaned.fasta_AP011946.1	68886	Eukaryota; Sar; Alveolata; Apicomplexa; Aconoidasida; Piroplasmida; Theileriidae; Theileria; Theileria orientalis
GCA_009768925.1_ASM976892v1_genomic.fna_cleaned.fasta_VHIT01000034.1	310047	Eukaryota; Sar; Alveolata; Apicomplexa; Conoidasida; Coccidia; Eucoccidiorida; Eimeriorina; Cryptosporidiidae; Cryptosporidium; Cryptosporidium bovis
GCA_004337835.1_UKCU2.v0_genomic.fna_cleaned.fasta_PVQC01000001.1	564424	Eukaryota; Sar; Alveolata; Apicomplexa; Conoidasida; Coccidia; Eucoccidiorida; Eimeriorina; Cryptosporidiidae; Cryptosporidium; Cryptosporidium cuniculus
GCA_004337925.1_UKMEL4.v0_genomic.fna_cleaned.fasta_PUXV01000001.1	93969	Eukaryota; Sar; Alveolata; Apicomplexa; Conoidasida; Coccidia; Eucoccidiorida; Eimeriorina; Cryptosporidiidae; Cryptosporidium; Cryptosporidium meleagridis
GCA_009792415.1_ASM979241v1_genomic.fna_cleaned.fasta_VHLK01000073.1	515981	Eukaryota; Sar; Alveolata; Apicomplexa; Conoidasida; Coccidia; Eucoccidiorida; Eimeriorina; Cryptosporidiidae; Cryptosporidium; Cryptosporidium ryanae
GCA_004337795.1_ABER_CVIA_1.0_genomic.fna_cleaned.fasta_QZWW01000088.1	1176757	Eukaryota; Sar; Alveolata; Apicomplexa; Conoidasida; Coccidia; Eucoccidiorida; Eimeriorina; Cryptosporidiidae; Cryptosporidium; Cryptosporidium viatorum
GCA_004936735.1_ASM493673v1_genomic.fna_cleaned.fasta_SCFC01000026.1	2498572	Eukaryota; Sar; Alveolata; Apicomplexa; Conoidasida; Coccidia; Eucoccidiorida; Eimeriorina; Cryptosporidiidae; Cryptosporidium; unclassified Cryptosporidium; Cryptosporidium genotype names; Cryptosporidium sp. chipmunk genotype I	Merged into 1280935
GCA_000189635.1_JCVI-TTA1-2.2_genomic.fna_cleaned.fasta_GG663362.1	5911	Eukaryota; Sar; Alveolata; Ciliophora; Intramacronucleata; Oligohymenophorea; Hymenostomatida; Tetrahymenina; Tetrahymenidae; Tetrahymena; Tetrahymena thermophila
GCA_006503475.1_ASM650347v1_genomic.fna_cleaned.fasta_RSEH01000571.1	1703786	Eukaryota; Sar; Alveolata; Ciliophora; Postciliodesmatophora; Heterotrichea; Heterotrichida; Stentoridae; Stentor; Stentor roeselii
GCA_013115145.1_ASM1311514v1_genomic.fna_cleaned.fasta_JAAPAO010000001.1	330153	Eukaryota; Sar; Alveolata; Perkinsozoa; Perkinsea; Perkinsida; Perkinsidae; Perkinsus; Perkinsus chesapeaki
GCA_000002455.1_ASM245v1_genomic.fna_cleaned.fasta_DQ158856.1	227086	Eukaryota; Sar; Rhizaria; Cercozoa; Chlorarachniophyceae; Bigelowiella; Bigelowiella natans
BlastoST1.LXWW01.fna	944036	Eukaryota; Sar; Stramenopiles; Bigyra; Opalozoa; Opalinata; Blastocystidae; Blastocystis; Blastocystis sp. subtypes; Blastocystis sp. subtype 1
BlastoST2.JZRJ01.fna	944160	Eukaryota; Sar; Stramenopiles; Bigyra; Opalozoa; Opalinata; Blastocystidae; Blastocystis; Blastocystis sp. subtypes; Blastocystis sp. subtype 2
BlastoST3.JZRK01.fna	944168	Eukaryota; Sar; Stramenopiles; Bigyra; Opalozoa; Opalinata; Blastocystidae; Blastocystis; Blastocystis sp. subtypes; Blastocystis sp. subtype 3
BlastoST4.JPUL02.fna	944170	Eukaryota; Sar; Stramenopiles; Bigyra; Opalozoa; Opalinata; Blastocystidae; Blastocystis; Blastocystis sp. subtypes; Blastocystis sp. subtype 4
BlastoST4.JZRL01.fna	944170	Eukaryota; Sar; Stramenopiles; Bigyra; Opalozoa; Opalinata; Blastocystidae; Blastocystis; Blastocystis sp. subtypes; Blastocystis sp. subtype 4
BlastoST6.JZRM01.fna	944208	Eukaryota; Sar; Stramenopiles; Bigyra; Opalozoa; Opalinata; Blastocystidae; Blastocystis; Blastocystis sp. subtypes; Blastocystis sp. subtype 6
GCA_003575125.1_ASM357512v1_genomic.fasta_QVNP01000001.1	1076755	Eukaryota; Sar; Stramenopiles; Bigyra; Opalozoa; Opalinata; Blastocystidae; Blastocystis; Blastocystis sp. subtypes; Blastocystis sp. subtype 7
BlastoST7.CABX01.fna	1076755	Eukaryota; Sar; Stramenopiles; Bigyra; Opalozoa; Opalinata; Blastocystidae; Blastocystis; Blastocystis sp. subtypes; Blastocystis sp. subtype 7
BlastoST8.JZRN01.fna	429571	Eukaryota; Sar; Stramenopiles; Bigyra; Opalozoa; Opalinata; Blastocystidae; Blastocystis; Blastocystis sp. subtypes; Blastocystis sp. subtype 8
BlastoST9.JZRO01.fna	1544353	Eukaryota; Sar; Stramenopiles; Bigyra; Opalozoa; Opalinata; Blastocystidae; Blastocystis; Blastocystis sp. subtypes; Blastocystis sp. subtype 9
GCA_002245135.1_ASM224513v1_genomic.fna_cleaned.fasta_NGBS01001081.1	42746	Eukaryota; Sar; Stramenopiles; Bigyra; Opalozoa; Opalinata; Proteromonadidae; Proteromonas; Proteromonas lacertae
GCA_000150955.2_ASM15095v2_genomic.fna_cleaned.fasta_CM000605.1	2850	Eukaryota; Sar; Stramenopiles; Ochrophyta; Bacillariophyta; Bacillariophyceae; Bacillariophycidae; Naviculales; Phaeodactylaceae; Phaeodactylum; Phaeodactylum tricornutum
GCA_000149405.2_ASM14940v2_genomic.fna_cleaned.fasta_CM000638.1	35128	Eukaryota; Sar; Stramenopiles; Ochrophyta; Bacillariophyta; Coscinodiscophyceae; Thalassiosirophycidae; Thalassiosirales; Thalassiosiraceae; Thalassiosira; Thalassiosira pseudonana
GCA_012489335.1_Parmale_b_g1_genomic.fna_cleaned.fasta_BLQM01000001.1	1534972	Eukaryota; Sar; Stramenopiles; Ochrophyta; Bolidophyceae; Parmales; Triparmaceae; Triparma; Triparma laevis
GCA_008000325.1_ASM800032v1_genomic.fna_cleaned.fasta_SMOH01000001.1	1117027	Eukaryota; Sar; Stramenopiles; Ochrophyta; Chrysophyceae; Chromulinales; Dinobryaceae; Poteriospumella; Poteriospumella lacustris
GCA_004565275.1_ASM456527v1_genomic.fna_cleaned.fasta_SDOX01000001.1	2511165	Eukaryota; Sar; Stramenopiles; Ochrophyta; Eustigmatophyceae; Eustigmatales; Monodopsidaceae; Microchloropsis; Microchloropsis salina
GCA_002838785.1_we3730_nuc_genomic.fna_cleaned.fasta_CM009051.1	72520	Eukaryota; Sar; Stramenopiles; Ochrophyta; Eustigmatophyceae; Eustigmatales; Monodopsidaceae; Nannochloropsis; Nannochloropsis gaditana
GCA_004519485.1_ASM451948v1_genomic.fna_cleaned.fasta_CP038106.1	145522	Eukaryota; Sar; Stramenopiles; Ochrophyta; Eustigmatophyceae; Eustigmatales; Monodopsidaceae; Nannochloropsis; Nannochloropsis oceanica
GCA_000520075.1_Apha_asta_APO3_V1_genomic.fna_cleaned.fasta_KI913114.1	112090	Eukaryota; Sar; Stramenopiles; Oomycota; Saprolegniales; Saprolegniaceae; Aphanomyces; Aphanomyces astaci
GCA_000151545.2_ASM15154v2_genomic.fna_cleaned.fasta_KK583190.1	101203	Eukaryota; Sar; Stramenopiles; Oomycota; Saprolegniales; Saprolegniaceae; Saprolegnia; Saprolegnia parasitica
GCA_007859695.1_ASM785969v1_genomic.fna_cleaned.fasta_CP031034.1	1764295	Eukaryota; Viridiplantae; Chlorophyta; Chloropicophyceae; Chloropicales; Chloropicaceae; Chloropicon; Chloropicon primus

## Sheet: EuPathDB
List of EuPath database genomes used in custome PLAST database.
Eupath database ID	Taxonomy ID	Lineage	Note
Acanthamoebidae.fasta.fna_EU683884	5754	Eukaryota; Amoebozoa; Discosea; Longamoebia; Centramoebida; Acanthamoebidae; Acanthamoeba
AastronyxisUnknown.fasta.fna_CDFH01000266.1	65658	Eukaryota; Amoebozoa; Discosea; Longamoebia; Centramoebida; Acanthamoebidae; Acanthamoeba; Acanthamoeba astronyxis
AcastellaniiMa.fasta.fna_CDFL01004374.1	5755	Eukaryota; Amoebozoa; Discosea; Longamoebia; Centramoebida; Acanthamoebidae; Acanthamoeba; Acanthamoeba castellanii
AcastellaniiNeff.fasta.fna_KB007791	1257118	Eukaryota; Amoebozoa; Discosea; Longamoebia; Centramoebida; Acanthamoebidae; Acanthamoeba; Acanthamoeba castellanii; Acanthamoeba castellanii str. Neff
AculbertsoniA1.fasta.fna_CDFF01009581.1	43142	Eukaryota; Amoebozoa; Discosea; Longamoebia; Centramoebida; Acanthamoebidae; Acanthamoeba; Acanthamoeba culbertsoni
AlenticulataPD2S.fasta.fna_CDFG01000173.1	29196	Eukaryota; Amoebozoa; Discosea; Longamoebia; Centramoebida; Acanthamoebidae; Acanthamoeba; Acanthamoeba lenticulata
ApalestinensisReich.fasta.fna_CDFA01001843.1	28015	Eukaryota; Amoebozoa; Discosea; Longamoebia; Centramoebida; Acanthamoebidae; Acanthamoeba; Acanthamoeba palestinensis
AquinaVil3.fasta.fna_CDFN01000538.1	211522	Eukaryota; Amoebozoa; Discosea; Longamoebia; Centramoebida; Acanthamoebidae; Acanthamoeba; Acanthamoeba quina
Balamuthia_LEOU01.fasta_LEOU01000001.1	66527	Eukaryota; Amoebozoa; Discosea; Longamoebia; Centramoebida; Balamuthiidae; Balamuthia; Balamuthia mandrillaris
EdisparSAW760.fasta.fna_DS547756	370354	Eukaryota; Amoebozoa; Evosea; Archamoebae; Mastigamoebida; Entamoebidae; Entamoeba; Entamoeba dispar; Entamoeba dispar SAW760
Ehistolytica-ESTs.fasta.fna_AT002436	5759	Eukaryota; Amoebozoa; Evosea; Archamoebae; Mastigamoebida; Entamoebidae; Entamoeba; Entamoeba histolytica
EhistolyticaHM1CA.fasta.fna_tmp.EHHM1_CA_2722	5759	Eukaryota; Amoebozoa; Evosea; Archamoebae; Mastigamoebida; Entamoebidae; Entamoeba; Entamoeba histolytica
EhistolyticaRahman.fasta.fna_EhRm_contig00038	5759	Eukaryota; Amoebozoa; Evosea; Archamoebae; Mastigamoebida; Entamoebidae; Entamoeba; Entamoeba histolytica
EhistolyticaDS4.fasta.fna_tmp.EHDS4_2722	885310	Eukaryota; Amoebozoa; Evosea; Archamoebae; Mastigamoebida; Entamoebidae; Entamoeba; Entamoeba histolytica; Entamoeba histolytica DS4-868
EhistolyticaHM1IMSS-A.fasta.fna_KB823016	885318	Eukaryota; Amoebozoa; Evosea; Archamoebae; Mastigamoebida; Entamoebidae; Entamoeba; Entamoeba histolytica; Entamoeba histolytica HM-1:IMSS; Entamoeba histolytica HM-1:IMSS-A
EhistolyticaHM1IMSS-B.fasta.fna_KB609765	885319	Eukaryota; Amoebozoa; Evosea; Archamoebae; Mastigamoebida; Entamoebidae; Entamoeba; Entamoeba histolytica; Entamoeba histolytica HM-1:IMSS; Entamoeba histolytica HM-1:IMSS-B
EhistolyticaHM1IMSS.fasta.fna_DS571145	885315	Eukaryota; Amoebozoa; Evosea; Archamoebae; Mastigamoebida; Entamoebidae; Entamoeba; Entamoeba histolytica; Entamoeba histolytica HM-3:IMSS
EhistolyticaKU27.fasta.fna_KB443741	885311	Eukaryota; Amoebozoa; Evosea; Archamoebae; Mastigamoebida; Entamoebidae; Entamoeba; Entamoeba histolytica; Entamoeba histolytica KU27
EhistolyticaKU48.fasta.fna_tmp.EHKU48_2722	885312	Eukaryota; Amoebozoa; Evosea; Archamoebae; Mastigamoebida; Entamoebidae; Entamoeba; Entamoeba histolytica; Entamoeba histolytica KU48
EhistolyticaKU50.fasta.fna_tmp.EHKU50_2722	885313	Eukaryota; Amoebozoa; Evosea; Archamoebae; Mastigamoebida; Entamoebidae; Entamoeba; Entamoeba histolytica; Entamoeba histolytica KU50
EhistolyticaMS96.fasta.fna_tmp.EHMS96_2722	885314	Eukaryota; Amoebozoa; Evosea; Archamoebae; Mastigamoebida; Entamoebidae; Entamoeba; Entamoeba histolytica; Entamoeba histolytica MS96-3382
EinvadensIP1.fasta.fna_KB206125	370355	Eukaryota; Amoebozoa; Evosea; Archamoebae; Mastigamoebida; Entamoebidae; Entamoeba; Entamoeba invadens; Entamoeba invadens IP1
EmoshkovskiiLaredo.fasta.fna_EmLa_contig00007	41668	Eukaryota; Amoebozoa; Evosea; Archamoebae; Mastigamoebida; Entamoebidae; Entamoeba; Entamoeba moshkovskii
Entamoebidae.fasta.fna_AF118397	412467	Eukaryota; Amoebozoa; Evosea; Archamoebae; Mastigamoebida; Entamoebidae; Entamoeba; Entamoeba nuttalli
EnuttalliP19.fasta.fna_JH925098	1076696	Eukaryota; Amoebozoa; Evosea; Archamoebae; Mastigamoebida; Entamoebidae; Entamoeba; Entamoeba nuttalli; Entamoeba nuttalli P19
Trichomonadidae.fasta.fna_DQ321774	5690	Eukaryota; Discoba; Euglenozoa; Kinetoplastea; Metakinetoplastina; Trypanosomatida; Trypanosomatidae; Trypanosoma
NfowleriATCC30863.fasta.fna_Nfow_scaffold00001	5763	Eukaryota; Discoba; Heterolobosea; Tetramitia; Eutetramitia; Vahlkampfiidae; Naegleria; Naegleria fowleri
GintestinalisAssemblageADH.fasta.fna_AHGT01000001	5740	Eukaryota; Metamonada; Fornicata; Diplomonadida; Hexamitidae; Giardiinae; Giardia
GintestinalisAssemblageBGS.fasta.fna_ACGJ01000002	598745	Eukaryota; Metamonada; Fornicata; Diplomonadida; Hexamitidae; Giardiinae; Giardia; Giardia intestinalis; Giardia intestinalis ATCC 50581
GintestinalisAssemblageBGS_B.fasta.fna_AHHH01000001	598745	Eukaryota; Metamonada; Fornicata; Diplomonadida; Hexamitidae; Giardiinae; Giardia; Giardia intestinalis; Giardia intestinalis ATCC 50581
GintestinalisAssemblageAWB.fasta.fna_GLCHR01	184922	Eukaryota; Metamonada; Fornicata; Diplomonadida; Hexamitidae; Giardiinae; Giardia; Giardia intestinalis; Giardia lamblia ATCC 50803
GintestinalisAssemblageEP15.fasta.fna_ACVC01000003	658858	Eukaryota; Metamonada; Fornicata; Diplomonadida; Hexamitidae; Giardiinae; Giardia; Giardia intestinalis; Giardia lamblia P15
SsalmonicidaATCC50377.fasta.fna_KI545939	348837	Eukaryota; Metamonada; Fornicata; Diplomonadida; Hexamitidae; Hexamitinae; Spironucleus; Spironucleus salmonicida
TvaginalisG3.fasta.fna_DS113177	412133	Eukaryota; Metamonada; Parabasalia; Trichomonadida; Trichomonadidae; Trichomonas; Trichomonas vaginalis; Trichomonas vaginalis G3
Dientamoeba.fasta_U37461.1	43352	Eukaryota; Metamonada; Parabasalia; Tritrichomonadida; Dientamoebidae; Dientamoeba; Dientamoeba fragilis
AglaucusCBS516.65.fasta.fna_KV878888	1160497	Eukaryota; Opisthokonta; Fungi; Dikarya; Ascomycota; saccharomyceta; Pezizomycotina; leotiomyceta; Eurotiomycetes; Eurotiomycetidae; Eurotiales; Aspergillaceae; Aspergillus; Aspergillus subgen. Aspergillus; Aspergillus glaucus; Aspergillus glaucus CBS 516.65
FgraminearumPH-1.fasta.fna_HG970332	229533	Eukaryota; Opisthokonta; Fungi; Dikarya; Ascomycota; saccharomyceta; Pezizomycotina; leotiomyceta; sordariomyceta; Sordariomycetes; Hypocreomycetidae; Hypocreales; Nectriaceae; Fusarium; Fusarium sambucinum species complex; Fusarium graminearum; Fusarium graminearum PH-1
ScerevisiaeS288c.fasta.fna_BK006935	559292	Eukaryota; Opisthokonta; Fungi; Dikarya; Ascomycota; saccharomyceta; Saccharomycotina; Saccharomycetes; Saccharomycetales; Saccharomycetaceae; Saccharomyces; Saccharomyces cerevisiae; Saccharomyces cerevisiae S288C
Spombe972h.fasta.fna_Spom972h_chrI	284812	Eukaryota; Opisthokonta; Fungi; Dikarya; Ascomycota; Taphrinomycotina; Schizosaccharomycetes; Schizosaccharomycetales; Schizosaccharomycetaceae; Schizosaccharomyces; Schizosaccharomyces pombe; Schizosaccharomyces pombe 972h-
CgattiiCA1873.fasta.fna_KN848889	294750	Eukaryota; Opisthokonta; Fungi; Dikarya; Basidiomycota; Agaricomycotina; Tremellomycetes; Tremellales; Cryptococcaceae; Cryptococcus; Cryptococcus gattii species complex; Cryptococcus deuterogattii; Cryptococcus deuterogattii R265
CgattiiIND107.fasta.fna_KN848855	1296105	Eukaryota; Opisthokonta; Fungi; Dikarya; Basidiomycota; Agaricomycotina; Tremellomycetes; Tremellales; Cryptococcaceae; Cryptococcus; Cryptococcus gattii species complex; Cryptococcus tetragattii; Cryptococcus tetragattii IND107
CneoformansB-3501A.fasta.fna_CM000040	283643	Eukaryota; Opisthokonta; Fungi; Dikarya; Basidiomycota; Agaricomycotina; Tremellomycetes; Tremellales; Cryptococcaceae; Cryptococcus; Cryptococcus neoformans species complex; Cryptococcus neoformans; Cryptococcus neoformans var. neoformans; Cryptococcus neoformans var. neoformans B-3501A
CneoformansJEC21.fasta.fna_AE017341.1	214684	Eukaryota; Opisthokonta; Fungi; Dikarya; Basidiomycota; Agaricomycotina; Tremellomycetes; Tremellales; Cryptococcaceae; Cryptococcus; Cryptococcus neoformans species complex; Cryptococcus neoformans; Cryptococcus neoformans var. neoformans; Cryptococcus neoformans var. neoformans JEC21
EcuniculiEC1.fasta.fna_ECI_CH01	986730	Eukaryota; Opisthokonta; Fungi; Fungi incertae sedis; Microsporidia; Apansporoblastina; Unikaryonidae; Encephalitozoon; Encephalitozoon cuniculi; Encephalitozoon cuniculi EC1
EcuniculiGBM1.fasta.fna_AL391737	284813	Eukaryota; Opisthokonta; Fungi; Fungi incertae sedis; Microsporidia; Apansporoblastina; Unikaryonidae; Encephalitozoon; Encephalitozoon cuniculi; Encephalitozoon cuniculi GB-M1
Cryptosporidiidae.fasta.fna_U65981	5806	Eukaryota; Sar; Alveolata; Apicomplexa; Conoidasida; Coccidia; Eucoccidiorida; Eimeriorina; Cryptosporidiidae; Cryptosporidium
Chominis30976.fasta.fna_JTAI01000001	237895	Eukaryota; Sar; Alveolata; Apicomplexa; Conoidasida; Coccidia; Eucoccidiorida; Eimeriorina; Cryptosporidiidae; Cryptosporidium; Cryptosporidium hominis
Chominis37999.fasta.fna_JRXJ01000001.1	237895	Eukaryota; Sar; Alveolata; Apicomplexa; Conoidasida; Coccidia; Eucoccidiorida; Eimeriorina; Cryptosporidiidae; Cryptosporidium; Cryptosporidium hominis
ChominisUdeA01.fasta.fna_LN877947	237895	Eukaryota; Sar; Alveolata; Apicomplexa; Conoidasida; Coccidia; Eucoccidiorida; Eimeriorina; Cryptosporidiidae; Cryptosporidium; Cryptosporidium hominis
ChominisUKH1.fasta.fna_ChUKH1_ctg7180000000282	237895	Eukaryota; Sar; Alveolata; Apicomplexa; Conoidasida; Coccidia; Eucoccidiorida; Eimeriorina; Cryptosporidiidae; Cryptosporidium; Cryptosporidium hominis
ChominisTU502.fasta.fna_AAEL01000001	353151	Eukaryota; Sar; Alveolata; Apicomplexa; Conoidasida; Coccidia; Eucoccidiorida; Eimeriorina; Cryptosporidiidae; Cryptosporidium; Cryptosporidium hominis; Cryptosporidium hominis TU502
ChominisTU502_2012.fasta.fna_JIBM01000001	353151	Eukaryota; Sar; Alveolata; Apicomplexa; Conoidasida; Coccidia; Eucoccidiorida; Eimeriorina; Cryptosporidiidae; Cryptosporidium; Cryptosporidium hominis; Cryptosporidium hominis TU502
CmeleagridisUKMEL1.fasta.fna_JIBK01000001	93969	Eukaryota; Sar; Alveolata; Apicomplexa; Conoidasida; Coccidia; Eucoccidiorida; Eimeriorina; Cryptosporidiidae; Cryptosporidium; Cryptosporidium meleagridis
CmurisRN66.fasta.fna_DS989726	441375	Eukaryota; Sar; Alveolata; Apicomplexa; Conoidasida; Coccidia; Eucoccidiorida; Eimeriorina; Cryptosporidiidae; Cryptosporidium; Cryptosporidium muris; Cryptosporidium muris RN66
CparvumIowaII.fasta.fna_CM000429	353152	Eukaryota; Sar; Alveolata; Apicomplexa; Conoidasida; Coccidia; Eucoccidiorida; Eimeriorina; Cryptosporidiidae; Cryptosporidium; Cryptosporidium parvum; Cryptosporidium parvum Iowa II
CtyzzeriUGA55.fasta.fna_Ctyz_1	756076	Eukaryota; Sar; Alveolata; Apicomplexa; Conoidasida; Coccidia; Eucoccidiorida; Eimeriorina; Cryptosporidiidae; Cryptosporidium; Cryptosporidium tyzzeri
Cubiquitum39726.fasta.fna_LRBP01000001	857276	Eukaryota; Sar; Alveolata; Apicomplexa; Conoidasida; Coccidia; Eucoccidiorida; Eimeriorina; Cryptosporidiidae; Cryptosporidium; Cryptosporidium ubiquitum
NcaninumLIV.fasta.fna_FR823380	572307	Eukaryota; Sar; Alveolata; Apicomplexa; Conoidasida; Coccidia; Eucoccidiorida; Eimeriorina; Sarcocystidae; Neospora; Neospora caninum; Neospora caninum Liverpool
TgondiiCtCo5.fasta.fna_AKIR01000001	1194599	Eukaryota; Sar; Alveolata; Apicomplexa; Conoidasida; Coccidia; Eucoccidiorida; Eimeriorina; Sarcocystidae; Toxoplasma; Toxoplasma gondii; Toxoplasma gondii CtCo5
TgondiiTgCATBr5.fasta.fna_AFPV01000001	943121	Eukaryota; Sar; Alveolata; Apicomplexa; Conoidasida; Coccidia; Eucoccidiorida; Eimeriorina; Sarcocystidae; Toxoplasma; Toxoplasma gondii; Toxoplasma gondii TgCATBr5
TgondiiVAND.fasta.fna_KN042471	933077	Eukaryota; Sar; Alveolata; Apicomplexa; Conoidasida; Coccidia; Eucoccidiorida; Eimeriorina; Sarcocystidae; Toxoplasma; Toxoplasma gondii; Toxoplasma gondii VAND
VbrassicaformisCCMP3155.fasta.fna_Vbra_scaffold100	1169540	Eukaryota; Sar; Alveolata; Colpodellida; Vitrellaceae; Vitrella; Vitrella brassicaformis; Vitrella brassicaformis CCMP3155

## Sheet: Mito
List of mitochondrial genomes used in custome PLAST database.
Genome Accession	Taxonomy ID	Lineage	Note
NC_001321	9770	Eukaryota; Opisthokonta; Metazoa; Eumetazoa; Bilateria; Deuterostomia; Chordata; Craniata; Vertebrata; Gnathostomata; Teleostomi; Euteleostomi; Sarcopterygii; Dipnotetrapodomorpha; Tetrapoda; Amniota; Mammalia; Theria; Eutheria; Boreoeutheria; Laurasiatheria; Artiodactyla; Whippomorpha; Cetacea; Mysticeti; Balaenopteridae; Balaenoptera; Balaenoptera physalus
NC_001322	7245	Eukaryota; Opisthokonta; Metazoa; Eumetazoa; Bilateria; Protostomia; Ecdysozoa; Panarthropoda; Arthropoda; Mandibulata; Pancrustacea; Hexapoda; Insecta; Dicondylia; Pterygota; Neoptera; Endopterygota; Diptera; Brachycera; Muscomorpha; Eremoneura; Cyclorrhapha; Schizophora; Acalyptratae; Ephydroidea; Drosophilidae; Drosophilinae; Drosophilini; Drosophila; Sophophora; melanogaster group; melanogast…
NC_001327	6253	Eukaryota; Opisthokonta; Metazoa; Eumetazoa; Bilateria; Protostomia; Ecdysozoa; Nematoda; Chromadorea; Rhabditida; Spirurina; Ascaridomorpha; Ascaridoidea; Ascarididae; Ascaris; Ascaris suum
NC_001328	6239	Eukaryota; Opisthokonta; Metazoa; Eumetazoa; Bilateria; Protostomia; Ecdysozoa; Nematoda; Chromadorea; Rhabditida; Rhabditina; Rhabditomorpha; Rhabditoidea; Rhabditidae; Peloderinae; Caenorhabditis; Caenorhabditis elegans
NC_002084	7165	Eukaryota; Opisthokonta; Metazoa; Eumetazoa; Bilateria; Protostomia; Ecdysozoa; Panarthropoda; Arthropoda; Mandibulata; Pancrustacea; Hexapoda; Insecta; Dicondylia; Pterygota; Neoptera; Endopterygota; Diptera; Nematocera; Culicomorpha; Culicoidea; Culicidae; Anophelinae; Anopheles; Cellia; Pyretophorus; gambiae species complex; Anopheles gambiae
NC_001566	7469	Eukaryota; Opisthokonta; Metazoa; Eumetazoa; Bilateria; Protostomia; Ecdysozoa; Panarthropoda; Arthropoda; Mandibulata; Pancrustacea; Hexapoda; Insecta; Dicondylia; Pterygota; Neoptera; Endopterygota; Hymenoptera; Apocrita; Aculeata; Apoidea; Anthophila; Apidae; Apinae; Apini; Apis; Apis mellifera; Apis mellifera ligustica
NC_001572	7656	Eukaryota; Opisthokonta; Metazoa; Eumetazoa; Bilateria; Deuterostomia; Echinodermata; Eleutherozoa; Echinozoa; Echinoidea; Euechinoidea; Echinacea; Camarodonta; Echinidea; Echinidae; Paracentrotus; Paracentrotus lividus
NC_001573	8355	Eukaryota; Opisthokonta; Metazoa; Eumetazoa; Bilateria; Deuterostomia; Chordata; Craniata; Vertebrata; Gnathostomata; Teleostomi; Euteleostomi; Sarcopterygii; Dipnotetrapodomorpha; Tetrapoda; Amphibia; Batrachia; Anura; Pipoidea; Pipidae; Xenopodinae; Xenopus; Xenopus; Xenopus laevis
NC_001601	9771	Eukaryota; Opisthokonta; Metazoa; Eumetazoa; Bilateria; Deuterostomia; Chordata; Craniata; Vertebrata; Gnathostomata; Teleostomi; Euteleostomi; Sarcopterygii; Dipnotetrapodomorpha; Tetrapoda; Amniota; Mammalia; Theria; Eutheria; Boreoeutheria; Laurasiatheria; Artiodactyla; Whippomorpha; Cetacea; Mysticeti; Balaenopteridae; Balaenoptera; Balaenoptera musculus
NC_001606	7962	Eukaryota; Opisthokonta; Metazoa; Eumetazoa; Bilateria; Deuterostomia; Chordata; Craniata; Vertebrata; Gnathostomata; Teleostomi; Euteleostomi; Actinopterygii; Actinopteri; Neopterygii; Teleostei; Osteoglossocephalai; Clupeocephala; Otomorpha; Ostariophysi; Otophysi; Cypriniphysae; Cypriniformes; Cyprinoidei; Cyprinidae; Cyprininae; Cyprinus; Cyprinus carpio
NC_001626	7757	Eukaryota; Opisthokonta; Metazoa; Eumetazoa; Bilateria; Deuterostomia; Chordata; Craniata; Vertebrata; Cyclostomata; Hyperoartia; Petromyzontiformes; Petromyzontidae; Petromyzon; Petromyzon marinus
NC_001627	7594	Eukaryota; Opisthokonta; Metazoa; Eumetazoa; Bilateria; Deuterostomia; Echinodermata; Eleutherozoa; Asterozoa; Asteroidea; Valvatacea; Valvatida; Asterinidae; Patiria; Patiria pectinifera
NC_001640	9796	Eukaryota; Opisthokonta; Metazoa; Eumetazoa; Bilateria; Deuterostomia; Chordata; Craniata; Vertebrata; Gnathostomata; Teleostomi; Euteleostomi; Sarcopterygii; Dipnotetrapodomorpha; Tetrapoda; Amniota; Mammalia; Theria; Eutheria; Boreoeutheria; Laurasiatheria; Perissodactyla; Equidae; Equus; Equus caballus
NC_001643	9598	Eukaryota; Opisthokonta; Metazoa; Eumetazoa; Bilateria; Deuterostomia; Chordata; Craniata; Vertebrata; Gnathostomata; Teleostomi; Euteleostomi; Sarcopterygii; Dipnotetrapodomorpha; Tetrapoda; Amniota; Mammalia; Theria; Eutheria; Boreoeutheria; Euarchontoglires; Primates; Haplorrhini; Simiiformes; Catarrhini; Hominoidea; Hominidae; Homininae; Pan; Pan troglodytes
NC_001644	9597	Eukaryota; Opisthokonta; Metazoa; Eumetazoa; Bilateria; Deuterostomia; Chordata; Craniata; Vertebrata; Gnathostomata; Teleostomi; Euteleostomi; Sarcopterygii; Dipnotetrapodomorpha; Tetrapoda; Amniota; Mammalia; Theria; Eutheria; Boreoeutheria; Euarchontoglires; Primates; Haplorrhini; Simiiformes; Catarrhini; Hominoidea; Hominidae; Homininae; Pan; Pan paniscus
NC_001700	9685	Eukaryota; Opisthokonta; Metazoa; Eumetazoa; Bilateria; Deuterostomia; Chordata; Craniata; Vertebrata; Gnathostomata; Teleostomi; Euteleostomi; Sarcopterygii; Dipnotetrapodomorpha; Tetrapoda; Amniota; Mammalia; Theria; Eutheria; Boreoeutheria; Laurasiatheria; Carnivora; Feliformia; Felidae; Felinae; Felis; Felis catus
NC_001712	7005	Eukaryota; Opisthokonta; Metazoa; Eumetazoa; Bilateria; Protostomia; Ecdysozoa; Panarthropoda; Arthropoda; Mandibulata; Pancrustacea; Hexapoda; Insecta; Dicondylia; Pterygota; Neoptera; Polyneoptera; Orthoptera; Caelifera; Acrididea; Acridomorpha; Acridoidea; Acrididae; Oedipodinae; Locusta; Locusta migratoria; Locusta migratoria migratorioides
NC_001717	8022	Eukaryota; Opisthokonta; Metazoa; Eumetazoa; Bilateria; Deuterostomia; Chordata; Craniata; Vertebrata; Gnathostomata; Teleostomi; Euteleostomi; Actinopterygii; Actinopteri; Neopterygii; Teleostei; Osteoglossocephalai; Clupeocephala; Euteleosteomorpha; Protacanthopterygii; Salmoniformes; Salmonidae; Salmoninae; Oncorhynchus; Oncorhynchus mykiss
NC_001778	49895	Eukaryota; Opisthokonta; Metazoa; Eumetazoa; Bilateria; Deuterostomia; Chordata; Craniata; Vertebrata; Gnathostomata; Teleostomi; Euteleostomi; Actinopterygii; Cladistia; Polypteriformes; Polypteridae; Polypterus; Polypterus ornatipinnis
NC_001788	9793	Eukaryota; Opisthokonta; Metazoa; Eumetazoa; Bilateria; Deuterostomia; Chordata; Craniata; Vertebrata; Gnathostomata; Teleostomi; Euteleostomi; Sarcopterygii; Dipnotetrapodomorpha; Tetrapoda; Amniota; Mammalia; Theria; Eutheria; Boreoeutheria; Laurasiatheria; Perissodactyla; Equidae; Equus; Equus asinus
NC_001794	9319	Eukaryota; Opisthokonta; Metazoa; Eumetazoa; Bilateria; Deuterostomia; Chordata; Craniata; Vertebrata; Gnathostomata; Teleostomi; Euteleostomi; Sarcopterygii; Dipnotetrapodomorpha; Tetrapoda; Amniota; Mammalia; Theria; Metatheria; Diprotodontia; Macropodidae; Osphranter; Osphranter robustus
NC_001804	7897	Eukaryota; Opisthokonta; Metazoa; Eumetazoa; Bilateria; Deuterostomia; Chordata; Craniata; Vertebrata; Gnathostomata; Teleostomi; Euteleostomi; Sarcopterygii; Coelacanthimorpha; Coelacanthiformes; Coelacanthidae; Latimeria; Latimeria chalumnae
NC_001816	28835	Eukaryota; Opisthokonta; Metazoa; Eumetazoa; Bilateria; Protostomia; Spiralia; Lophotrochozoa; Mollusca; Gastropoda; Heterobranchia; Euthyneura; Panpulmonata; Eupulmonata; Stylommatophora; Helicina; Helicoidea; Helicidae; Cepaea; Cepaea nemoralis
NC_001821	9361	Eukaryota; Opisthokonta; Metazoa; Eumetazoa; Bilateria; Deuterostomia; Chordata; Craniata; Vertebrata; Gnathostomata; Teleostomi; Euteleostomi; Sarcopterygii; Dipnotetrapodomorpha; Tetrapoda; Amniota; Mammalia; Theria; Eutheria; Xenarthra; Cingulata; Dasypodidae; Dasypus; Dasypus novemcinctus
NC_001878	73431	Eukaryota; Opisthokonta; Metazoa; Eumetazoa; Bilateria; Deuterostomia; Echinodermata; Pelmatozoa; Crinoidea; Articulata; Comatulida; Antedonidae; Florometra; Florometra serratissima
NC_000846	8797	Eukaryota; Opisthokonta; Metazoa; Eumetazoa; Bilateria; Deuterostomia; Chordata; Craniata; Vertebrata; Gnathostomata; Teleostomi; Euteleostomi; Sarcopterygii; Dipnotetrapodomorpha; Tetrapoda; Amniota; Sauropsida; Sauria; Archelosauria; Archosauria; Dinosauria; Saurischia; Theropoda; Coelurosauria; Aves; Palaeognathae; Rheiformes; Rheidae; Rhea; Rhea americana
NC_001912	7740	Eukaryota; Opisthokonta; Metazoa; Eumetazoa; Bilateria; Deuterostomia; Chordata; Cephalochordata; Leptocardii; Amphioxiformes; Branchiostomatidae; Branchiostoma; Branchiostoma lanceolatum
NC_001913	9986	Eukaryota; Opisthokonta; Metazoa; Eumetazoa; Bilateria; Deuterostomia; Chordata; Craniata; Vertebrata; Gnathostomata; Teleostomi; Euteleostomi; Sarcopterygii; Dipnotetrapodomorpha; Tetrapoda; Amniota; Mammalia; Theria; Eutheria; Boreoeutheria; Euarchontoglires; Glires; Lagomorpha; Leporidae; Oryctolagus; Oryctolagus cuniculus
NC_001922	8496	Eukaryota; Opisthokonta; Metazoa; Eumetazoa; Bilateria; Deuterostomia; Chordata; Craniata; Vertebrata; Gnathostomata; Teleostomi; Euteleostomi; Sarcopterygii; Dipnotetrapodomorpha; Tetrapoda; Amniota; Sauropsida; Sauria; Archelosauria; Archosauria; Crocodylia; Alligatoridae; Alligatorinae; Alligator; Alligator mississippiensis
NC_001941	9940	Eukaryota; Opisthokonta; Metazoa; Eumetazoa; Bilateria; Deuterostomia; Chordata; Craniata; Vertebrata; Gnathostomata; Teleostomi; Euteleostomi; Sarcopterygii; Dipnotetrapodomorpha; Tetrapoda; Amniota; Mammalia; Theria; Eutheria; Boreoeutheria; Laurasiatheria; Artiodactyla; Ruminantia; Pecora; Bovidae; Caprinae; Ovis; Ovis aries
NC_001960	8030	Eukaryota; Opisthokonta; Metazoa; Eumetazoa; Bilateria; Deuterostomia; Chordata; Craniata; Vertebrata; Gnathostomata; Teleostomi; Euteleostomi; Actinopterygii; Actinopteri; Neopterygii; Teleostei; Osteoglossocephalai; Clupeocephala; Euteleosteomorpha; Protacanthopterygii; Salmoniformes; Salmonidae; Salmoninae; Salmo; Salmo salar
NC_001992	9557	Eukaryota; Opisthokonta; Metazoa; Eumetazoa; Bilateria; Deuterostomia; Chordata; Craniata; Vertebrata; Gnathostomata; Teleostomi; Euteleostomi; Sarcopterygii; Dipnotetrapodomorpha; Tetrapoda; Amniota; Mammalia; Theria; Eutheria; Boreoeutheria; Euarchontoglires; Primates; Haplorrhini; Simiiformes; Catarrhini; Cercopithecoidea; Cercopithecidae; Cercopithecinae; Papio; Papio hamadryas
NC_002074	34632	Eukaryota; Opisthokonta; Metazoa; Eumetazoa; Bilateria; Protostomia; Ecdysozoa; Panarthropoda; Arthropoda; Chelicerata; Arachnida; Acari; Parasitiformes; Ixodida; Ixodoidea; Ixodidae; Rhipicephalinae; Rhipicephalus; Rhipicephalus; Rhipicephalus sanguineus group; Rhipicephalus sanguineus
NC_002078	9818	Eukaryota; Opisthokonta; Metazoa; Eumetazoa; Bilateria; Deuterostomia; Chordata; Craniata; Vertebrata; Gnathostomata; Teleostomi; Euteleostomi; Sarcopterygii; Dipnotetrapodomorpha; Tetrapoda; Amniota; Mammalia; Theria; Eutheria; Afrotheria; Tubulidentata; Orycteropodidae; Orycteropus; Orycteropus afer
NC_002079	138676	Eukaryota; Opisthokonta; Metazoa; Eumetazoa; Bilateria; Deuterostomia; Chordata; Craniata; Vertebrata; Gnathostomata; Teleostomi; Euteleostomi; Actinopterygii; Actinopteri; Neopterygii; Teleostei; Osteoglossocephalai; Clupeocephala; Otomorpha; Ostariophysi; Otophysi; Cypriniphysae; Cypriniformes; Cyprinoidei; Cyprinidae; Cyprininae; Carassius; Carassius langsdorfii
NC_002081	8049	Eukaryota; Opisthokonta; Metazoa; Eumetazoa; Bilateria; Deuterostomia; Chordata; Craniata; Vertebrata; Gnathostomata; Teleostomi; Euteleostomi; Actinopterygii; Actinopteri; Neopterygii; Teleostei; Osteoglossocephalai; Clupeocephala; Euteleosteomorpha; Neoteleostei; Eurypterygia; Ctenosquamata; Acanthomorphata; Paracanthopterygii; Zeiogadaria; Gadariae; Gadiformes; Gadoidei; Gadidae; Gadus; Gadus …
NC_002082	9580	Eukaryota; Opisthokonta; Metazoa; Eumetazoa; Bilateria; Deuterostomia; Chordata; Craniata; Vertebrata; Gnathostomata; Teleostomi; Euteleostomi; Sarcopterygii; Dipnotetrapodomorpha; Tetrapoda; Amniota; Mammalia; Theria; Eutheria; Boreoeutheria; Euarchontoglires; Primates; Haplorrhini; Simiiformes; Catarrhini; Hominoidea; Hylobatidae; Hylobates; Hylobates lar
NC_000844	6669	Eukaryota; Opisthokonta; Metazoa; Eumetazoa; Bilateria; Protostomia; Ecdysozoa; Panarthropoda; Arthropoda; Mandibulata; Pancrustacea; Crustacea; Branchiopoda; Phyllopoda; Diplostraca; Cladocera; Anomopoda; Daphniidae; Daphnia; Daphnia pulex
NC_000857	7213	Eukaryota; Opisthokonta; Metazoa; Eumetazoa; Bilateria; Protostomia; Ecdysozoa; Panarthropoda; Arthropoda; Mandibulata; Pancrustacea; Hexapoda; Insecta; Dicondylia; Pterygota; Neoptera; Endopterygota; Diptera; Brachycera; Muscomorpha; Eremoneura; Cyclorrhapha; Schizophora; Acalyptratae; Tephritoidea; Tephritidae; Dacinae; Ceratitidini; Ceratitis; Ceratitis; Ceratitis capitata
NC_000860	8038	Eukaryota; Opisthokonta; Metazoa; Eumetazoa; Bilateria; Deuterostomia; Chordata; Craniata; Vertebrata; Gnathostomata; Teleostomi; Euteleostomi; Actinopterygii; Actinopteri; Neopterygii; Teleostei; Osteoglossocephalai; Clupeocephala; Euteleosteomorpha; Protacanthopterygii; Salmoniformes; Salmonidae; Salmoninae; Salvelinus; Salvelinus fontinalis
NC_000861	8036	Eukaryota; Opisthokonta; Metazoa; Eumetazoa; Bilateria; Deuterostomia; Chordata; Craniata; Vertebrata; Gnathostomata; Teleostomi; Euteleostomi; Actinopterygii; Actinopteri; Neopterygii; Teleostei; Osteoglossocephalai; Clupeocephala; Euteleosteomorpha; Protacanthopterygii; Salmoniformes; Salmonidae; Salmoninae; Salvelinus; Salvelinus alpinus
NC_000877	30385	Eukaryota; Opisthokonta; Metazoa; Eumetazoa; Bilateria; Deuterostomia; Chordata; Craniata; Vertebrata; Gnathostomata; Teleostomi; Euteleostomi; Sarcopterygii; Dipnotetrapodomorpha; Tetrapoda; Amniota; Sauropsida; Sauria; Archelosauria; Archosauria; Dinosauria; Saurischia; Theropoda; Coelurosauria; Aves; Neognathae; Galloanserae; Anseriformes; Anatidae; Aythyinae; Aythya; Aythya americana
NC_000879	81930	Eukaryota; Opisthokonta; Metazoa; Eumetazoa; Bilateria; Deuterostomia; Chordata; Craniata; Vertebrata; Gnathostomata; Teleostomi; Euteleostomi; Sarcopterygii; Dipnotetrapodomorpha; Tetrapoda; Amniota; Sauropsida; Sauria; Archelosauria; Archosauria; Dinosauria; Saurischia; Theropoda; Coelurosauria; Aves; Neognathae; Neoaves; Telluraves; Australaves; Passeriformes; Eurylaimidae; Smithornis; Smithor…
NC_000880	81927	Eukaryota; Opisthokonta; Metazoa; Eumetazoa; Bilateria; Deuterostomia; Chordata; Craniata; Vertebrata; Gnathostomata; Teleostomi; Euteleostomi; Sarcopterygii; Dipnotetrapodomorpha; Tetrapoda; Amniota; Sauropsida; Sauria; Archelosauria; Archosauria; Dinosauria; Saurischia; Theropoda; Coelurosauria; Aves; Neognathae; Neoaves; Telluraves; Australaves; Passeriformes; Passeroidea; Estrildidae; Viduina…
NC_000884	10141	Eukaryota; Opisthokonta; Metazoa; Eumetazoa; Bilateria; Deuterostomia; Chordata; Craniata; Vertebrata; Gnathostomata; Teleostomi; Euteleostomi; Sarcopterygii; Dipnotetrapodomorpha; Tetrapoda; Amniota; Mammalia; Theria; Eutheria; Boreoeutheria; Euarchontoglires; Glires; Rodentia; Hystricomorpha; Caviidae; Cavia; Cavia porcellus
NC_000886	8469	Eukaryota; Opisthokonta; Metazoa; Eumetazoa; Bilateria; Deuterostomia; Chordata; Craniata; Vertebrata; Gnathostomata; Teleostomi; Euteleostomi; Sarcopterygii; Dipnotetrapodomorpha; Tetrapoda; Amniota; Sauropsida; Sauria; Archelosauria; Testudinata; Testudines; Cryptodira; Durocryptodira; Americhelydia; Chelonioidea; Cheloniidae; Chelonia; Chelonia mydas
NC_000889	9833	Eukaryota; Opisthokonta; Metazoa; Eumetazoa; Bilateria; Deuterostomia; Chordata; Craniata; Vertebrata; Gnathostomata; Teleostomi; Euteleostomi; Sarcopterygii; Dipnotetrapodomorpha; Tetrapoda; Amniota; Mammalia; Theria; Eutheria; Boreoeutheria; Laurasiatheria; Artiodactyla; Whippomorpha; Ancodonta; Hippopotamidae; Hippopotamus; Hippopotamus amphibius
NC_000834	7739	Eukaryota; Opisthokonta; Metazoa; Eumetazoa; Bilateria; Deuterostomia; Chordata; Cephalochordata; Leptocardii; Amphioxiformes; Branchiostomatidae; Branchiostoma; Branchiostoma floridae
NC_000934	9785	Eukaryota; Opisthokonta; Metazoa; Eumetazoa; Bilateria; Deuterostomia; Chordata; Craniata; Vertebrata; Gnathostomata; Teleostomi; Euteleostomi; Sarcopterygii; Dipnotetrapodomorpha; Tetrapoda; Amniota; Mammalia; Theria; Eutheria; Afrotheria; Proboscidea; Elephantidae; Loxodonta; Loxodonta africana
NC_001131	7748	Eukaryota; Opisthokonta; Metazoa; Eumetazoa; Bilateria; Deuterostomia; Chordata; Craniata; Vertebrata; Cyclostomata; Hyperoartia; Petromyzontiformes; Petromyzontidae; Lampetra; Lampetra fluviatilis
NC_002386	8255	Eukaryota; Opisthokonta; Metazoa; Eumetazoa; Bilateria; Deuterostomia; Chordata; Craniata; Vertebrata; Gnathostomata; Teleostomi; Euteleostomi; Actinopterygii; Actinopteri; Neopterygii; Teleostei; Osteoglossocephalai; Clupeocephala; Euteleosteomorpha; Neoteleostei; Eurypterygia; Ctenosquamata; Acanthomorphata; Euacanthomorphacea; Percomorphaceae; Carangaria; Pleuronectiformes; Pleuronectoidei; Pa…
NC_002387	4787	Eukaryota; Sar; Stramenopiles; Oomycota; Peronosporales; Peronosporaceae; Phytophthora; Phytophthora infestans
NC_002391	9375	Eukaryota; Opisthokonta; Metazoa; Eumetazoa; Bilateria; Deuterostomia; Chordata; Craniata; Vertebrata; Gnathostomata; Teleostomi; Euteleostomi; Sarcopterygii; Dipnotetrapodomorpha; Tetrapoda; Amniota; Mammalia; Theria; Eutheria; Boreoeutheria; Laurasiatheria; Eulipotyphla; Talpidae; Talpa; Talpa europaea
NC_000928	6211	Eukaryota; Opisthokonta; Metazoa; Eumetazoa; Bilateria; Protostomia; Spiralia; Lophotrochozoa; Platyhelminthes; Cestoda; Eucestoda; Cyclophyllidea; Taeniidae; Echinococcus; Echinococcus multilocularis
NC_002177	7729	Eukaryota; Opisthokonta; Metazoa; Eumetazoa; Bilateria; Deuterostomia; Chordata; Tunicata; Ascidiacea; Stolidobranchia; Pyuridae; Halocynthia; Halocynthia roretzi
NC_001776	39946	Eukaryota; Viridiplantae; Streptophyta; Streptophytina; Embryophyta; Tracheophyta; Euphyllophyta; Spermatophyta; Magnoliopsida; Mesangiospermae; Liliopsida; Petrosaviidae; commelinids; Poales; Poaceae; BOP clade; Oryzoideae; Oryzeae; Oryzinae; Oryza; Oryza sativa; Oryza sativa Indica Group
NC_002197	8928	Eukaryota; Opisthokonta; Metazoa; Eumetazoa; Bilateria; Deuterostomia; Chordata; Craniata; Vertebrata; Gnathostomata; Teleostomi; Euteleostomi; Sarcopterygii; Dipnotetrapodomorpha; Tetrapoda; Amniota; Sauropsida; Sauria; Archelosauria; Archosauria; Dinosauria; Saurischia; Theropoda; Coelurosauria; Aves; Neognathae; Neoaves; Aequornithes; Ciconiiformes; Ciconiidae; Ciconia; Ciconia ciconia
NC_002196	52775	Eukaryota; Opisthokonta; Metazoa; Eumetazoa; Bilateria; Deuterostomia; Chordata; Craniata; Vertebrata; Gnathostomata; Teleostomi; Euteleostomi; Sarcopterygii; Dipnotetrapodomorpha; Tetrapoda; Amniota; Sauropsida; Sauria; Archelosauria; Archosauria; Dinosauria; Saurischia; Theropoda; Coelurosauria; Aves; Neognathae; Neoaves; Aequornithes; Ciconiiformes; Ciconiidae; Ciconia; Ciconia boyciana
NC_002322	93892	Eukaryota; Opisthokonta; Metazoa; Eumetazoa; Bilateria; Protostomia; Spiralia; Lophotrochozoa; Brachiopoda; Rhynchonelliformea; Rhynchonellata; Terebratulida; Terebratellidina; Laqueoidea; Laqueidae; Laqueus; Laqueus rubellus
NC_002355	7091	Eukaryota; Opisthokonta; Metazoa; Eumetazoa; Bilateria; Protostomia; Ecdysozoa; Panarthropoda; Arthropoda; Mandibulata; Pancrustacea; Hexapoda; Insecta; Dicondylia; Pterygota; Neoptera; Endopterygota; Amphiesmenoptera; Lepidoptera; Glossata; Neolepidoptera; Heteroneura; Ditrysia; Obtectomera; Bombycoidea; Bombycidae; Bombycinae; Bombyx; Bombyx mori
NC_002364	5116	Eukaryota; Opisthokonta; Fungi; Dikarya; Ascomycota; saccharomyceta; Pezizomycotina; leotiomyceta; sordariomyceta; Sordariomycetes; Sordariomycetidae; Diaporthales; Cryphonectriaceae; Cryphonectria-Endothia species complex; Cryphonectria; Cryphonectria parasitica
NC_002369	55149	Eukaryota; Opisthokonta; Metazoa; Eumetazoa; Bilateria; Deuterostomia; Chordata; Craniata; Vertebrata; Gnathostomata; Teleostomi; Euteleostomi; Sarcopterygii; Dipnotetrapodomorpha; Tetrapoda; Amniota; Mammalia; Theria; Eutheria; Boreoeutheria; Euarchontoglires; Glires; Rodentia; Sciuromorpha; Sciuridae; Sciurinae; Sciurini; Sciurus; Sciurus vulgaris
NC_002471	8456	Eukaryota; Opisthokonta; Metazoa; Eumetazoa; Bilateria; Deuterostomia; Chordata; Craniata; Vertebrata; Gnathostomata; Teleostomi; Euteleostomi; Sarcopterygii; Dipnotetrapodomorpha; Tetrapoda; Amphibia; Gymnophiona; Typhlonectidae; Typhlonectes; Typhlonectes natans
NC_002521	37347	Eukaryota; Opisthokonta; Metazoa; Eumetazoa; Bilateria; Deuterostomia; Chordata; Craniata; Vertebrata; Gnathostomata; Teleostomi; Euteleostomi; Sarcopterygii; Dipnotetrapodomorpha; Tetrapoda; Amniota; Mammalia; Theria; Eutheria; Boreoeutheria; Euarchontoglires; Scandentia; Tupaiidae; Tupaia; Tupaia belangeri
NC_001823	48483	Eukaryota; Discoba; Jakobida; Histionina; Histionidae; Reclinomonas; Reclinomonas americana
NC_002756	297010	Eukaryota; Opisthokonta; Metazoa; Eumetazoa; Bilateria; Deuterostomia; Chordata; Craniata; Vertebrata; Gnathostomata; Teleostomi; Euteleostomi; Sarcopterygii; Dipnotetrapodomorpha; Tetrapoda; Amphibia; Batrachia; Caudata; Salamandroidea; Salamandridae; Salamandrinae; Lyciasalamandra; Lyciasalamandra atifi
NC_003712	54971	Eukaryota; Opisthokonta; Metazoa; Eumetazoa; Bilateria; Deuterostomia; Chordata; Craniata; Vertebrata; Gnathostomata; Teleostomi; Euteleostomi; Sarcopterygii; Dipnotetrapodomorpha; Tetrapoda; Amniota; Sauropsida; Sauria; Archelosauria; Archosauria; Dinosauria; Saurischia; Theropoda; Coelurosauria; Aves; Neognathae; Neoaves; Charadriiformes; Scolopacidae; Arenaria; Arenaria interpres
NC_004069	9886	Eukaryota; Opisthokonta; Metazoa; Eumetazoa; Bilateria; Deuterostomia; Chordata; Craniata; Vertebrata; Gnathostomata; Teleostomi; Euteleostomi; Sarcopterygii; Dipnotetrapodomorpha; Tetrapoda; Amniota; Mammalia; Theria; Eutheria; Boreoeutheria; Laurasiatheria; Artiodactyla; Ruminantia; Pecora; Cervidae; Muntiacinae; Muntiacus; Muntiacus reevesi
NC_004298	6279	Eukaryota; Opisthokonta; Metazoa; Eumetazoa; Bilateria; Protostomia; Ecdysozoa; Nematoda; Chromadorea; Rhabditida; Spirurina; Spiruromorpha; Filarioidea; Onchocercidae; Brugia; Brugia malayi
NC_004299	31033	Eukaryota; Opisthokonta; Metazoa; Eumetazoa; Bilateria; Deuterostomia; Chordata; Craniata; Vertebrata; Gnathostomata; Teleostomi; Euteleostomi; Actinopterygii; Actinopteri; Neopterygii; Teleostei; Osteoglossocephalai; Clupeocephala; Euteleosteomorpha; Neoteleostei; Eurypterygia; Ctenosquamata; Acanthomorphata; Euacanthomorphacea; Percomorphaceae; Eupercaria; Tetraodontiformes; Tetraodontoidei; Te…
NC_004309	81824	Eukaryota; Opisthokonta; Choanoflagellata; Craspedida; Salpingoecidae; Monosiga; Monosiga brevicollis
NC_004321	189538	Eukaryota; Opisthokonta; Metazoa; Eumetazoa; Bilateria; Protostomia; Spiralia; Lophotrochozoa; Mollusca; Gastropoda; Heterobranchia; Euthyneura; Nudipleura; Nudibranchia; Doridina; Anadoridoidea; Polyceridae; Tyrannodoris; Tyrannodoris europaea
NC_002354	34504	Eukaryota; Opisthokonta; Metazoa; Eumetazoa; Bilateria; Protostomia; Spiralia; Lophotrochozoa; Platyhelminthes; Trematoda; Digenea; Plagiorchiida; Troglotremata; Troglotrematidae; Paragonimus; Paragonimus westermani
NC_004336	178876	Eukaryota; Opisthokonta; Fungi; Dikarya; Basidiomycota; Agaricomycotina; Tremellomycetes; Tremellales; Cryptococcaceae; Cryptococcus; Cryptococcus neoformans species complex; Cryptococcus neoformans; Cryptococcus neoformans serotype A
NC_004419	7913	Eukaryota; Opisthokonta; Metazoa; Eumetazoa; Bilateria; Deuterostomia; Chordata; Craniata; Vertebrata; Gnathostomata; Teleostomi; Euteleostomi; Actinopterygii; Actinopteri; Chondrostei; Acipenseriformes; Acipenseroidei; Polyodontidae; Polyodontinae; Polyodontini; Polyodon; Polyodon spathula
NC_004380	8073	Eukaryota; Opisthokonta; Metazoa; Eumetazoa; Bilateria; Deuterostomia; Chordata; Craniata; Vertebrata; Gnathostomata; Teleostomi; Euteleostomi; Actinopterygii; Actinopteri; Neopterygii; Teleostei; Osteoglossocephalai; Clupeocephala; Euteleosteomorpha; Neoteleostei; Eurypterygia; Ctenosquamata; Acanthomorphata; Euacanthomorphacea; Percomorphaceae; Eupercaria; Lophiiformes; Lophioidei; Lophiidae; L…
NC_004387	8090	Eukaryota; Opisthokonta; Metazoa; Eumetazoa; Bilateria; Deuterostomia; Chordata; Craniata; Vertebrata; Gnathostomata; Teleostomi; Euteleostomi; Actinopterygii; Actinopteri; Neopterygii; Teleostei; Osteoglossocephalai; Clupeocephala; Euteleosteomorpha; Neoteleostei; Eurypterygia; Ctenosquamata; Acanthomorphata; Euacanthomorphacea; Percomorphaceae; Ovalentaria; Atherinomorphae; Beloniformes; Adrian…
NC_004388	33528	Eukaryota; Opisthokonta; Metazoa; Eumetazoa; Bilateria; Deuterostomia; Chordata; Craniata; Vertebrata; Gnathostomata; Teleostomi; Euteleostomi; Actinopterygii; Actinopteri; Neopterygii; Teleostei; Osteoglossocephalai; Clupeocephala; Euteleosteomorpha; Neoteleostei; Eurypterygia; Ctenosquamata; Acanthomorphata; Euacanthomorphacea; Percomorphaceae; Ovalentaria; Atherinomorphae; Cyprinodontiformes; …
NC_004370	34615	Eukaryota; Opisthokonta; Metazoa; Eumetazoa; Bilateria; Protostomia; Ecdysozoa; Panarthropoda; Arthropoda; Chelicerata; Arachnida; Acari; Parasitiformes; Ixodida; Ixodoidea; Ixodidae; Ixodinae; Ixodes; Ixodes persulcatus
NC_004411	57847	Eukaryota; Opisthokonta; Metazoa; Eumetazoa; Bilateria; Deuterostomia; Chordata; Craniata; Vertebrata; Gnathostomata; Teleostomi; Euteleostomi; Actinopterygii; Actinopteri; Neopterygii; Teleostei; Osteoglossocephalai; Clupeocephala; Euteleosteomorpha; Neoteleostei; Eurypterygia; Ctenosquamata; Acanthomorphata; Euacanthomorphacea; Percomorphaceae; Ovalentaria; Blenniimorphae; Blenniiformes; Blenni…
NC_004379	69944	Eukaryota; Opisthokonta; Metazoa; Eumetazoa; Bilateria; Deuterostomia; Chordata; Craniata; Vertebrata; Gnathostomata; Teleostomi; Euteleostomi; Actinopterygii; Actinopteri; Neopterygii; Teleostei; Osteoglossocephalai; Clupeocephala; Euteleosteomorpha; Neoteleostei; Eurypterygia; Ctenosquamata; Acanthomorphata; Paracanthopterygii; Zeiogadaria; Gadariae; Gadiformes; Gadoidei; Lotidae; Lota; Lota lo…
NC_004414	86220	Eukaryota; Opisthokonta; Metazoa; Eumetazoa; Bilateria; Deuterostomia; Chordata; Craniata; Vertebrata; Gnathostomata; Teleostomi; Euteleostomi; Actinopterygii; Actinopteri; Neopterygii; Teleostei; Osteoglossocephalai; Clupeocephala; Euteleosteomorpha; Neoteleostei; Eurypterygia; Ctenosquamata; Acanthomorphata; Euacanthomorphacea; Percomorphaceae; Gobiaria; Gobiiformes; Gobioidei; Rhyacichthyidae;…
NC_004415	86232	Eukaryota; Opisthokonta; Metazoa; Eumetazoa; Bilateria; Deuterostomia; Chordata; Craniata; Vertebrata; Gnathostomata; Teleostomi; Euteleostomi; Actinopterygii; Actinopteri; Neopterygii; Teleostei; Osteoglossocephalai; Clupeocephala; Euteleosteomorpha; Neoteleostei; Eurypterygia; Ctenosquamata; Acanthomorphata; Euacanthomorphacea; Percomorphaceae; Gobiaria; Gobiiformes; Eleotroidei; Eleotridae; El…
NC_004391	88656	Eukaryota; Opisthokonta; Metazoa; Eumetazoa; Bilateria; Deuterostomia; Chordata; Craniata; Vertebrata; Gnathostomata; Teleostomi; Euteleostomi; Actinopterygii; Actinopteri; Neopterygii; Teleostei; Osteoglossocephalai; Clupeocephala; Euteleosteomorpha; Neoteleostei; Eurypterygia; Ctenosquamata; Acanthomorphata; Euacanthomorphacea; Berycimorphaceae; Trachichthyiformes; Anoplogasteridae; Anoplogaste…
NC_004389	88671	Eukaryota; Opisthokonta; Metazoa; Eumetazoa; Bilateria; Deuterostomia; Chordata; Craniata; Vertebrata; Gnathostomata; Teleostomi; Euteleostomi; Actinopterygii; Actinopteri; Neopterygii; Teleostei; Osteoglossocephalai; Clupeocephala; Euteleosteomorpha; Neoteleostei; Eurypterygia; Ctenosquamata; Acanthomorphata; Euacanthomorphacea; Berycimorphaceae; Beryciformes; Cetomimidae; Cetostoma; Cetostoma r…
NC_004372	94919	Eukaryota; Opisthokonta; Metazoa; Eumetazoa; Bilateria; Deuterostomia; Chordata; Craniata; Vertebrata; Gnathostomata; Teleostomi; Euteleostomi; Actinopterygii; Actinopteri; Neopterygii; Teleostei; Osteoglossocephalai; Clupeocephala; Euteleosteomorpha; Neoteleostei; Eurypterygia; Ctenosquamata; Acanthomorphata; Paracanthopterygii; Percopsaria; Percopsiformes; Aphredoderoidei; Aphredoderidae; Aphre…
NC_004393	107241	Eukaryota; Opisthokonta; Metazoa; Eumetazoa; Bilateria; Deuterostomia; Chordata; Craniata; Vertebrata; Gnathostomata; Teleostomi; Euteleostomi; Actinopterygii; Actinopteri; Neopterygii; Teleostei; Osteoglossocephalai; Clupeocephala; Euteleosteomorpha; Neoteleostei; Eurypterygia; Ctenosquamata; Acanthomorphata; Euacanthomorphacea; Berycimorphaceae; Beryciformes; Berycidae; Beryx; Beryx decadactylus
NC_004385	120839	Eukaryota; Opisthokonta; Metazoa; Eumetazoa; Bilateria; Deuterostomia; Chordata; Craniata; Vertebrata; Gnathostomata; Teleostomi; Euteleostomi; Actinopterygii; Actinopteri; Neopterygii; Teleostei; Osteoglossocephalai; Clupeocephala; Euteleosteomorpha; Neoteleostei; Eurypterygia; Ctenosquamata; Acanthomorphata; Euacanthomorphacea; Percomorphaceae; Ovalentaria; Atherinomorphae; Atheriniformes; Mela…
NC_004386	126353	Eukaryota; Opisthokonta; Metazoa; Eumetazoa; Bilateria; Deuterostomia; Chordata; Craniata; Vertebrata; Gnathostomata; Teleostomi; Euteleostomi; Actinopterygii; Actinopteri; Neopterygii; Teleostei; Osteoglossocephalai; Clupeocephala; Euteleosteomorpha; Neoteleostei; Eurypterygia; Ctenosquamata; Acanthomorphata; Euacanthomorphacea; Percomorphaceae; Ovalentaria; Atherinomorphae; Atheriniformes; Athe…
NC_004404	137881	Eukaryota; Opisthokonta; Metazoa; Eumetazoa; Bilateria; Deuterostomia; Chordata; Craniata; Vertebrata; Gnathostomata; Teleostomi; Euteleostomi; Actinopterygii; Actinopteri; Neopterygii; Teleostei; Osteoglossocephalai; Clupeocephala; Euteleosteomorpha; Neoteleostei; Eurypterygia; Ctenosquamata; Acanthomorphata; Euacanthomorphacea; Percomorphaceae; Eupercaria; Perciformes; Cottioidei; Cottales; Cot…
NC_004417	139722	Eukaryota; Opisthokonta; Metazoa; Eumetazoa; Bilateria; Deuterostomia; Chordata; Craniata; Vertebrata; Gnathostomata; Teleostomi; Euteleostomi; Actinopterygii; Actinopteri; Neopterygii; Teleostei; Elopocephalai; Elopocephala; Elopomorpha; Anguilliformes; Muraenidae; Muraeninae; Gymnothorax; Gymnothorax kidako
NC_004371	159957	Eukaryota; Opisthokonta; Metazoa; Eumetazoa; Bilateria; Protostomia; Ecdysozoa; Panarthropoda; Arthropoda; Mandibulata; Pancrustacea; Hexapoda; Insecta; Dicondylia; Pterygota; Neoptera; Paraneoptera; Thysanoptera; Terebrantia; Thripoidea; Thripidae; Thripinae; Thrips; Thrips imaginis
NC_004400	166256	Eukaryota; Opisthokonta; Metazoa; Eumetazoa; Bilateria; Deuterostomia; Chordata; Craniata; Vertebrata; Gnathostomata; Teleostomi; Euteleostomi; Actinopterygii; Actinopteri; Neopterygii; Teleostei; Osteoglossocephalai; Clupeocephala; Euteleosteomorpha; Neoteleostei; Eurypterygia; Ctenosquamata; Acanthomorphata; Euacanthomorphacea; Percomorphaceae; Eupercaria; Perciformes; Cottioidei; Gasterosteale…
NC_004418	178879	Eukaryota; Opisthokonta; Metazoa; Eumetazoa; Bilateria; Deuterostomia; Chordata; Craniata; Vertebrata; Gnathostomata; Teleostomi; Euteleostomi; Actinopterygii; Cladistia; Polypteriformes; Polypteridae; Polypterus; Polypterus senegalus; Polypterus senegalus senegalus
NC_004420	178880	Eukaryota; Opisthokonta; Metazoa; Eumetazoa; Bilateria; Deuterostomia; Chordata; Craniata; Vertebrata; Gnathostomata; Teleostomi; Euteleostomi; Actinopterygii; Actinopteri; Chondrostei; Acipenseriformes; Acipenseroidei; Acipenseridae; Acipenserinae; Scaphirhychini; Scaphirhynchus; Scaphirhynchus cf. albus
NC_004373	181393	Eukaryota; Opisthokonta; Metazoa; Eumetazoa; Bilateria; Deuterostomia; Chordata; Craniata; Vertebrata; Gnathostomata; Teleostomi; Euteleostomi; Actinopterygii; Actinopteri; Neopterygii; Teleostei; Osteoglossocephalai; Clupeocephala; Euteleosteomorpha; Neoteleostei; Eurypterygia; Ctenosquamata; Acanthomorphata; Euacanthomorphacea; Percomorphaceae; Ophidiaria; Ophidiiformes; Ophidioidei; Carapidae;…
NC_004374	181397	Eukaryota; Opisthokonta; Metazoa; Eumetazoa; Bilateria; Deuterostomia; Chordata; Craniata; Vertebrata; Gnathostomata; Teleostomi; Euteleostomi; Actinopterygii; Actinopteri; Neopterygii; Teleostei; Osteoglossocephalai; Clupeocephala; Euteleosteomorpha; Neoteleostei; Eurypterygia; Ctenosquamata; Acanthomorphata; Euacanthomorphacea; Percomorphaceae; Ophidiaria; Ophidiiformes; Ophidioidei; Ophidiidae…
NC_004375	181404	Eukaryota; Opisthokonta; Metazoa; Eumetazoa; Bilateria; Deuterostomia; Chordata; Craniata; Vertebrata; Gnathostomata; Teleostomi; Euteleostomi; Actinopterygii; Actinopteri; Neopterygii; Teleostei; Osteoglossocephalai; Clupeocephala; Euteleosteomorpha; Neoteleostei; Eurypterygia; Ctenosquamata; Acanthomorphata; Euacanthomorphacea; Percomorphaceae; Ophidiaria; Ophidiiformes; Bythitoidei; Bythitidae…
NC_004376	181406	Eukaryota; Opisthokonta; Metazoa; Eumetazoa; Bilateria; Deuterostomia; Chordata; Craniata; Vertebrata; Gnathostomata; Teleostomi; Euteleostomi; Actinopterygii; Actinopteri; Neopterygii; Teleostei; Osteoglossocephalai; Clupeocephala; Euteleosteomorpha; Neoteleostei; Eurypterygia; Ctenosquamata; Acanthomorphata; Euacanthomorphacea; Percomorphaceae; Ophidiaria; Ophidiiformes; Bythitoidei; Bythitidae…
NC_004377	181408	Eukaryota; Opisthokonta; Metazoa; Eumetazoa; Bilateria; Deuterostomia; Chordata; Craniata; Vertebrata; Gnathostomata; Teleostomi; Euteleostomi; Actinopterygii; Actinopteri; Neopterygii; Teleostei; Osteoglossocephalai; Clupeocephala; Euteleosteomorpha; Neoteleostei; Eurypterygia; Ctenosquamata; Acanthomorphata; Paracanthopterygii; Zeiogadaria; Gadariae; Gadiformes; Gadoidei; Moridae; Physiculus; P…
NC_004378	228346	Eukaryota; Opisthokonta; Metazoa; Eumetazoa; Bilateria; Deuterostomia; Chordata; Craniata; Vertebrata; Gnathostomata; Teleostomi; Euteleostomi; Actinopterygii; Actinopteri; Neopterygii; Teleostei; Osteoglossocephalai; Clupeocephala; Euteleosteomorpha; Neoteleostei; Eurypterygia; Ctenosquamata; Acanthomorphata; Euacanthomorphacea; Percomorphaceae; Ophidiaria; Ophidiiformes; Ophidioidei; Ophidiidae…
NC_004381	181417	Eukaryota; Opisthokonta; Metazoa; Eumetazoa; Bilateria; Deuterostomia; Chordata; Craniata; Vertebrata; Gnathostomata; Teleostomi; Euteleostomi; Actinopterygii; Actinopteri; Neopterygii; Teleostei; Osteoglossocephalai; Clupeocephala; Euteleosteomorpha; Neoteleostei; Eurypterygia; Ctenosquamata; Acanthomorphata; Euacanthomorphacea; Percomorphaceae; Eupercaria; Lophiiformes; Chaunacoidei; Chaunacida…
NC_004382	1592441	Eukaryota; Opisthokonta; Metazoa; Eumetazoa; Bilateria; Deuterostomia; Chordata; Craniata; Vertebrata; Gnathostomata; Teleostomi; Euteleostomi; Actinopterygii; Actinopteri; Neopterygii; Teleostei; Osteoglossocephalai; Clupeocephala; Euteleosteomorpha; Neoteleostei; Eurypterygia; Ctenosquamata; Acanthomorphata; Euacanthomorphacea; Percomorphaceae; Eupercaria; Lophiiformes; Chaunacoidei; Chaunacida…
NC_004384	181425	Eukaryota; Opisthokonta; Metazoa; Eumetazoa; Bilateria; Deuterostomia; Chordata; Craniata; Vertebrata; Gnathostomata; Teleostomi; Euteleostomi; Actinopterygii; Actinopteri; Neopterygii; Teleostei; Osteoglossocephalai; Clupeocephala; Euteleosteomorpha; Neoteleostei; Eurypterygia; Ctenosquamata; Acanthomorphata; Euacanthomorphacea; Percomorphaceae; Eupercaria; Lophiiformes; Ceratioidei; Melanocetid…
NC_004390	181429	Eukaryota; Opisthokonta; Metazoa; Eumetazoa; Bilateria; Deuterostomia; Chordata; Craniata; Vertebrata; Gnathostomata; Teleostomi; Euteleostomi; Actinopterygii; Actinopteri; Neopterygii; Teleostei; Osteoglossocephalai; Clupeocephala; Euteleosteomorpha; Neoteleostei; Eurypterygia; Ctenosquamata; Acanthomorphata; Euacanthomorphacea; Berycimorphaceae; Beryciformes; Cetomimidae; Eutaeniophorus; unclas…
NC_004392	181435	Eukaryota; Opisthokonta; Metazoa; Eumetazoa; Bilateria; Deuterostomia; Chordata; Craniata; Vertebrata; Gnathostomata; Teleostomi; Euteleostomi; Actinopterygii; Actinopteri; Neopterygii; Teleostei; Osteoglossocephalai; Clupeocephala; Euteleosteomorpha; Neoteleostei; Eurypterygia; Ctenosquamata; Acanthomorphata; Euacanthomorphacea; Berycimorphaceae; Trachichthyiformes; Monocentridae; Monocentris; M…
NC_004394	181437	Eukaryota; Opisthokonta; Metazoa; Eumetazoa; Bilateria; Deuterostomia; Chordata; Craniata; Vertebrata; Gnathostomata; Teleostomi; Euteleostomi; Actinopterygii; Actinopteri; Neopterygii; Teleostei; Osteoglossocephalai; Clupeocephala; Euteleosteomorpha; Neoteleostei; Eurypterygia; Ctenosquamata; Acanthomorphata; Euacanthomorphacea; Holocentrimorphaceae; Holocentriformes; Holocentridae; Myripristina…
NC_004395	181438	Eukaryota; Opisthokonta; Metazoa; Eumetazoa; Bilateria; Deuterostomia; Chordata; Craniata; Vertebrata; Gnathostomata; Teleostomi; Euteleostomi; Actinopterygii; Actinopteri; Neopterygii; Teleostei; Osteoglossocephalai; Clupeocephala; Euteleosteomorpha; Neoteleostei; Eurypterygia; Ctenosquamata; Acanthomorphata; Euacanthomorphacea; Holocentrimorphaceae; Holocentriformes; Holocentridae; Holocentrina…
NC_004396	181440	Eukaryota; Opisthokonta; Metazoa; Eumetazoa; Bilateria; Deuterostomia; Chordata; Craniata; Vertebrata; Gnathostomata; Teleostomi; Euteleostomi; Actinopterygii; Actinopteri; Neopterygii; Teleostei; Osteoglossocephalai; Clupeocephala; Euteleosteomorpha; Neoteleostei; Eurypterygia; Ctenosquamata; Acanthomorphata; Paracanthopterygii; Zeiogadaria; Zeariae; Zeiformes; Parazenidae; Parazeninae; Parazen;…
NC_004397	181443	Eukaryota; Opisthokonta; Metazoa; Eumetazoa; Bilateria; Deuterostomia; Chordata; Craniata; Vertebrata; Gnathostomata; Teleostomi; Euteleostomi; Actinopterygii; Actinopteri; Neopterygii; Teleostei; Osteoglossocephalai; Clupeocephala; Euteleosteomorpha; Neoteleostei; Eurypterygia; Ctenosquamata; Acanthomorphata; Paracanthopterygii; Zeiogadaria; Zeariae; Zeiformes; Zenionidae; Zenion; Zenion japonic…
NC_004398	181445	Eukaryota; Opisthokonta; Metazoa; Eumetazoa; Bilateria; Deuterostomia; Chordata; Craniata; Vertebrata; Gnathostomata; Teleostomi; Euteleostomi; Actinopterygii; Actinopteri; Neopterygii; Teleostei; Osteoglossocephalai; Clupeocephala; Euteleosteomorpha; Neoteleostei; Eurypterygia; Ctenosquamata; Acanthomorphata; Paracanthopterygii; Zeiogadaria; Zeariae; Zeiformes; Oreosomatidae; Allocyttus; Allocyt…
NC_004399	181447	Eukaryota; Opisthokonta; Metazoa; Eumetazoa; Bilateria; Deuterostomia; Chordata; Craniata; Vertebrata; Gnathostomata; Teleostomi; Euteleostomi; Actinopterygii; Actinopteri; Neopterygii; Teleostei; Osteoglossocephalai; Clupeocephala; Euteleosteomorpha; Neoteleostei; Eurypterygia; Ctenosquamata; Acanthomorphata; Paracanthopterygii; Zeiogadaria; Zeariae; Zeiformes; Oreosomatidae; Neocyttus; Neocyttu…
NC_004401	181450	Eukaryota; Opisthokonta; Metazoa; Eumetazoa; Bilateria; Deuterostomia; Chordata; Craniata; Vertebrata; Gnathostomata; Teleostomi; Euteleostomi; Actinopterygii; Actinopteri; Neopterygii; Teleostei; Osteoglossocephalai; Clupeocephala; Euteleosteomorpha; Neoteleostei; Eurypterygia; Ctenosquamata; Acanthomorphata; Euacanthomorphacea; Percomorphaceae; Anabantaria; Synbranchiformes; Indostomoidei; Indo…
NC_004402	181453	Eukaryota; Opisthokonta; Metazoa; Eumetazoa; Bilateria; Deuterostomia; Chordata; Craniata; Vertebrata; Gnathostomata; Teleostomi; Euteleostomi; Actinopterygii; Actinopteri; Neopterygii; Teleostei; Osteoglossocephalai; Clupeocephala; Euteleosteomorpha; Neoteleostei; Eurypterygia; Ctenosquamata; Acanthomorphata; Euacanthomorphacea; Percomorphaceae; Syngnathiaria; Syngnathiformes; Dactylopteroidei; …
NC_004405	3049902	Eukaryota; Opisthokonta; Metazoa; Eumetazoa; Bilateria; Deuterostomia; Chordata; Craniata; Vertebrata; Gnathostomata; Teleostomi; Euteleostomi; Actinopterygii; Actinopteri; Neopterygii; Teleostei; Osteoglossocephalai; Clupeocephala; Euteleosteomorpha; Neoteleostei; Eurypterygia; Ctenosquamata; Acanthomorphata; Euacanthomorphacea; Percomorphaceae; Carangaria; Carangiformes; Carangidae; Atropus; At…
NC_004406	181461	Eukaryota; Opisthokonta; Metazoa; Eumetazoa; Bilateria; Deuterostomia; Chordata; Craniata; Vertebrata; Gnathostomata; Teleostomi; Euteleostomi; Actinopterygii; Actinopteri; Neopterygii; Teleostei; Osteoglossocephalai; Clupeocephala; Euteleosteomorpha; Neoteleostei; Eurypterygia; Ctenosquamata; Acanthomorphata; Euacanthomorphacea; Percomorphaceae; Carangaria; Carangiformes; Carangidae; Caranx; Car…
NC_004407	181464	Eukaryota; Opisthokonta; Metazoa; Eumetazoa; Bilateria; Deuterostomia; Chordata; Craniata; Vertebrata; Gnathostomata; Teleostomi; Euteleostomi; Actinopterygii; Actinopteri; Neopterygii; Teleostei; Osteoglossocephalai; Clupeocephala; Euteleosteomorpha; Neoteleostei; Eurypterygia; Ctenosquamata; Acanthomorphata; Euacanthomorphacea; Percomorphaceae; Eupercaria; Eupercaria incertae sedis; Emmelichthy…
NC_004408	181466	Eukaryota; Opisthokonta; Metazoa; Eumetazoa; Bilateria; Deuterostomia; Chordata; Craniata; Vertebrata; Gnathostomata; Teleostomi; Euteleostomi; Actinopterygii; Actinopteri; Neopterygii; Teleostei; Osteoglossocephalai; Clupeocephala; Euteleosteomorpha; Neoteleostei; Eurypterygia; Ctenosquamata; Acanthomorphata; Euacanthomorphacea; Percomorphaceae; Eupercaria; Lutjaniformes; Lutjanidae; Caesioninae…
NC_004409	2607498	Eukaryota; Opisthokonta; Metazoa; Eumetazoa; Bilateria; Deuterostomia; Chordata; Craniata; Vertebrata; Gnathostomata; Teleostomi; Euteleostomi; Actinopterygii; Actinopteri; Neopterygii; Teleostei; Osteoglossocephalai; Clupeocephala; Euteleosteomorpha; Neoteleostei; Eurypterygia; Ctenosquamata; Acanthomorphata; Euacanthomorphacea; Percomorphaceae; Eupercaria; Perciformes; Cottioidei; Cottales; Cot…
NC_004410	283025	Eukaryota; Opisthokonta; Metazoa; Eumetazoa; Bilateria; Deuterostomia; Chordata; Craniata; Vertebrata; Gnathostomata; Teleostomi; Euteleostomi; Actinopterygii; Actinopteri; Neopterygii; Teleostei; Osteoglossocephalai; Clupeocephala; Euteleosteomorpha; Neoteleostei; Eurypterygia; Ctenosquamata; Acanthomorphata; Euacanthomorphacea; Percomorphaceae; Eupercaria; Perciformes; Cottioidei; Zoarcales; Ph…
NC_004416	181478	Eukaryota; Opisthokonta; Metazoa; Eumetazoa; Bilateria; Deuterostomia; Chordata; Craniata; Vertebrata; Gnathostomata; Teleostomi; Euteleostomi; Actinopterygii; Actinopteri; Neopterygii; Teleostei; Osteoglossocephalai; Clupeocephala; Euteleosteomorpha; Neoteleostei; Eurypterygia; Ctenosquamata; Acanthomorphata; Euacanthomorphacea; Percomorphaceae; Eupercaria; Tetraodontiformes; Balistoidea; Balist…
NC_004449	1042646	Eukaryota; Opisthokonta; Metazoa; Eumetazoa; Bilateria; Deuterostomia; Chordata; Craniata; Vertebrata; Gnathostomata; Teleostomi; Euteleostomi; Actinopterygii; Actinopteri; Neopterygii; Teleostei; Osteoglossocephalai; Clupeocephala; Euteleosteomorpha; Neoteleostei; Eurypterygia; Ctenosquamata; Acanthomorphata; Paracanthopterygii; Zeiogadaria; Gadariae; Gadiformes; Gadoidei; Gadidae; Gadus; Gadus …
NC_004465	194544	Eukaryota; Opisthokonta; Metazoa; Eumetazoa; Bilateria; Protostomia; Ecdysozoa; Panarthropoda; Arthropoda; Mandibulata; Pancrustacea; Crustacea; Branchiopoda; Phyllopoda; Notostraca; Triopsidae; Triops; Triops cancriformis
NC_004514	2231603	Eukaryota; Opisthokonta; Fungi; Dikarya; Ascomycota; saccharomyceta; Pezizomycotina; leotiomyceta; sordariomyceta; Sordariomycetes; Hypocreomycetidae; Hypocreales; Cordycipitaceae; Akanthomyces; Akanthomyces muscarius
NC_004530	8228	Eukaryota; Opisthokonta; Metazoa; Eumetazoa; Bilateria; Deuterostomia; Chordata; Craniata; Vertebrata; Gnathostomata; Teleostomi; Euteleostomi; Actinopterygii; Actinopteri; Neopterygii; Teleostei; Osteoglossocephalai; Clupeocephala; Euteleosteomorpha; Neoteleostei; Eurypterygia; Ctenosquamata; Acanthomorphata; Euacanthomorphacea; Percomorphaceae; Pelagiaria; Scombriformes; Scombridae; Scombrinae;…
NC_004537	7741	Eukaryota; Opisthokonta; Metazoa; Eumetazoa; Bilateria; Deuterostomia; Chordata; Cephalochordata; Leptocardii; Amphioxiformes; Branchiostomatidae; Branchiostoma; Branchiostoma belcheri
NC_004538	37083	Eukaryota; Opisthokonta; Metazoa; Eumetazoa; Bilateria; Deuterostomia; Chordata; Craniata; Vertebrata; Gnathostomata; Teleostomi; Euteleostomi; Sarcopterygii; Dipnotetrapodomorpha; Tetrapoda; Amniota; Sauropsida; Sauria; Archelosauria; Archosauria; Dinosauria; Saurischia; Theropoda; Coelurosauria; Aves; Neognathae; Neoaves; Aequornithes; Sphenisciformes; Spheniscidae; Eudyptula; Eudyptula minor
NC_004539	50365	Eukaryota; Opisthokonta; Metazoa; Eumetazoa; Bilateria; Deuterostomia; Chordata; Craniata; Vertebrata; Gnathostomata; Teleostomi; Euteleostomi; Sarcopterygii; Dipnotetrapodomorpha; Tetrapoda; Amniota; Sauropsida; Sauria; Archelosauria; Archosauria; Dinosauria; Saurischia; Theropoda; Coelurosauria; Aves; Neognathae; Galloanserae; Anseriformes; Anatidae; Anserinae; Anser; Anser albifrons
NC_003713	185689	Eukaryota; Opisthokonta; Metazoa; Eumetazoa; Bilateria; Deuterostomia; Chordata; Craniata; Vertebrata; Gnathostomata; Teleostomi; Euteleostomi; Sarcopterygii; Dipnotetrapodomorpha; Tetrapoda; Amniota; Sauropsida; Sauria; Archelosauria; Archosauria; Dinosauria; Saurischia; Theropoda; Coelurosauria; Aves; Neognathae; Neoaves; Charadriiformes; Haematopodidae; Haematopus; Haematopus ater
NC_004357	6938	Eukaryota; Opisthokonta; Metazoa; Eumetazoa; Bilateria; Protostomia; Ecdysozoa; Panarthropoda; Arthropoda; Chelicerata; Arachnida; Acari; Parasitiformes; Ixodida; Ixodoidea; Argasidae; Ornithodorinae; Ornithodoros; Ornithodoros moubata
NC_004563	9888	Eukaryota; Opisthokonta; Metazoa; Eumetazoa; Bilateria; Deuterostomia; Chordata; Craniata; Vertebrata; Gnathostomata; Teleostomi; Euteleostomi; Sarcopterygii; Dipnotetrapodomorpha; Tetrapoda; Amniota; Mammalia; Theria; Eutheria; Boreoeutheria; Laurasiatheria; Artiodactyla; Ruminantia; Pecora; Cervidae; Muntiacinae; Muntiacus; Muntiacus muntjak
NC_004570	51511	Eukaryota; Opisthokonta; Metazoa; Eumetazoa; Bilateria; Deuterostomia; Chordata; Tunicata; Ascidiacea; Phlebobranchia; Cionidae; Ciona; Ciona savignyi
NC_004575	46218	Eukaryota; Opisthokonta; Metazoa; Eumetazoa; Bilateria; Deuterostomia; Chordata; Craniata; Vertebrata; Gnathostomata; Teleostomi; Euteleostomi; Sarcopterygii; Dipnotetrapodomorpha; Tetrapoda; Amniota; Sauropsida; Sauria; Archelosauria; Archosauria; Dinosauria; Saurischia; Theropoda; Coelurosauria; Aves; Neognathae; Galloanserae; Galliformes; Phasianidae; Excalfactoria; Excalfactoria chinensis
NC_004577	71854	Eukaryota; Opisthokonta; Metazoa; Eumetazoa; Bilateria; Deuterostomia; Chordata; Craniata; Vertebrata; Gnathostomata; Teleostomi; Euteleostomi; Sarcopterygii; Dipnotetrapodomorpha; Tetrapoda; Amniota; Mammalia; Theria; Eutheria; Boreoeutheria; Laurasiatheria; Artiodactyla; Ruminantia; Pecora; Cervidae; Muntiacinae; Muntiacus; Muntiacus crinifrons
NC_004624	224130	Eukaryota; Opisthokonta; Fungi; Fungi incertae sedis; Chytridiomycota; Chytridiomycota incertae sedis; Monoblepharidomycetes; Monoblepharidales; Monoblepharidaceae; Monoblepharella; unclassified Monoblepharella; Monoblepharella sp. JEL15
NC_004623	224131	Eukaryota; Opisthokonta; Fungi; Fungi incertae sedis; Chytridiomycota; Chytridiomycota incertae sedis; Monoblepharidomycetes; Monoblepharidales; Harpochytriaceae; Harpochytrium; unclassified Harpochytrium; Harpochytrium sp. JEL105
NC_004693	29144	Eukaryota; Opisthokonta; Metazoa; Eumetazoa; Bilateria; Deuterostomia; Chordata; Craniata; Vertebrata; Gnathostomata; Teleostomi; Euteleostomi; Actinopterygii; Actinopteri; Neopterygii; Teleostei; Osteoglossocephalai; Clupeocephala; Otomorpha; Ostariophysi; Anotophysi; Gonorynchiformes; Chanoidei; Chanidae; Chanos; Chanos chanos
NC_004692	36673	Eukaryota; Opisthokonta; Metazoa; Eumetazoa; Bilateria; Deuterostomia; Chordata; Craniata; Vertebrata; Gnathostomata; Teleostomi; Euteleostomi; Actinopterygii; Actinopteri; Neopterygii; Teleostei; Osteoglossocephalai; Clupeocephala; Otomorpha; Ostariophysi; Otophysi; Characiphysae; Gymnotiformes; Sternopygoidei; Apteronotidae; Apteronotus; Apteronotus albifrons
NC_004701	480914	Eukaryota; Opisthokonta; Metazoa; Eumetazoa; Bilateria; Deuterostomia; Chordata; Craniata; Vertebrata; Gnathostomata; Teleostomi; Euteleostomi; Actinopterygii; Actinopteri; Neopterygii; Teleostei; Osteoglossocephalai; Clupeocephala; Otomorpha; Ostariophysi; Otophysi; Characiphysae; Gymnotiformes; Sternopygoidei; Sternopygidae; Eigenmannia; unclassified Eigenmannia; Eigenmannia sp. CBM-ZF-10620
NC_004699	42486	Eukaryota; Opisthokonta; Metazoa; Eumetazoa; Bilateria; Deuterostomia; Chordata; Craniata; Vertebrata; Gnathostomata; Teleostomi; Euteleostomi; Actinopterygii; Actinopteri; Neopterygii; Teleostei; Osteoglossocephalai; Clupeocephala; Otomorpha; Ostariophysi; Otophysi; Characiphysae; Characiformes; Characoidei; Alestidae; Phenacogrammus; Phenacogrammus interruptus
NC_004700	42552	Eukaryota; Opisthokonta; Metazoa; Eumetazoa; Bilateria; Deuterostomia; Chordata; Craniata; Vertebrata; Gnathostomata; Teleostomi; Euteleostomi; Actinopterygii; Actinopteri; Neopterygii; Teleostei; Osteoglossocephalai; Clupeocephala; Otomorpha; Ostariophysi; Otophysi; Characiphysae; Characiformes; Characoidei; Chalceidae; Chalceus; Chalceus macrolepidotus
NC_004697	1604542	Eukaryota; Opisthokonta; Metazoa; Eumetazoa; Bilateria; Deuterostomia; Chordata; Craniata; Vertebrata; Gnathostomata; Teleostomi; Euteleostomi; Actinopterygii; Actinopteri; Neopterygii; Teleostei; Osteoglossocephalai; Clupeocephala; Otomorpha; Ostariophysi; Otophysi; Characiphysae; Siluriformes; Siluroidei; Bagridae; Tachysurus; Tachysurus tokiensis
NC_004694	149978	Eukaryota; Opisthokonta; Metazoa; Eumetazoa; Bilateria; Deuterostomia; Chordata; Craniata; Vertebrata; Gnathostomata; Teleostomi; Euteleostomi; Actinopterygii; Actinopteri; Neopterygii; Teleostei; Osteoglossocephalai; Clupeocephala; Otomorpha; Ostariophysi; Otophysi; Cypriniphysae; Cypriniformes; Cyprinoidei; Gobionidae; Sarcocheilichthyinae; Sarcocheilichthys; Sarcocheilichthys variegatus; Sarco…
NC_004695	149980	Eukaryota; Opisthokonta; Metazoa; Eumetazoa; Bilateria; Deuterostomia; Chordata; Craniata; Vertebrata; Gnathostomata; Teleostomi; Euteleostomi; Actinopterygii; Actinopteri; Neopterygii; Teleostei; Osteoglossocephalai; Clupeocephala; Otomorpha; Ostariophysi; Otophysi; Cypriniphysae; Cypriniformes; Cobitoidei; Cobitidae; Cobitinae; Cobitis; Cobitis striata
NC_004696	149982	Eukaryota; Opisthokonta; Metazoa; Eumetazoa; Bilateria; Deuterostomia; Chordata; Craniata; Vertebrata; Gnathostomata; Teleostomi; Euteleostomi; Actinopterygii; Actinopteri; Neopterygii; Teleostei; Osteoglossocephalai; Clupeocephala; Otomorpha; Ostariophysi; Otophysi; Cypriniphysae; Cypriniformes; Cobitoidei; Nemacheilidae; Lefua; Lefua echigonia
NC_004698	149983	Eukaryota; Opisthokonta; Metazoa; Eumetazoa; Bilateria; Deuterostomia; Chordata; Craniata; Vertebrata; Gnathostomata; Teleostomi; Euteleostomi; Actinopterygii; Actinopteri; Neopterygii; Teleostei; Osteoglossocephalai; Clupeocephala; Otomorpha; Ostariophysi; Otophysi; Characiphysae; Siluriformes; Loricarioidei; Callichthyidae; Osteogaster; Osteogaster rabauti
NC_004702	149986	Eukaryota; Opisthokonta; Metazoa; Eumetazoa; Bilateria; Deuterostomia; Chordata; Craniata; Vertebrata; Gnathostomata; Teleostomi; Euteleostomi; Actinopterygii; Actinopteri; Neopterygii; Teleostei; Osteoglossocephalai; Clupeocephala; Otomorpha; Ostariophysi; Anotophysi; Gonorynchiformes; Gonorynchoidei; Gonorynchidae; Gonorynchus; Gonorynchus greyi
NC_004744	7918	Eukaryota; Opisthokonta; Metazoa; Eumetazoa; Bilateria; Deuterostomia; Chordata; Craniata; Vertebrata; Gnathostomata; Teleostomi; Euteleostomi; Actinopterygii; Actinopteri; Neopterygii; Holostei; Semionotiformes; Lepisosteidae; Lepisosteus; Lepisosteus oculatus
NC_004742	7924	Eukaryota; Opisthokonta; Metazoa; Eumetazoa; Bilateria; Deuterostomia; Chordata; Craniata; Vertebrata; Gnathostomata; Teleostomi; Euteleostomi; Actinopterygii; Actinopteri; Neopterygii; Holostei; Amiiformes; Amiidae; Amia; Amia calva
NC_004760	109764	Eukaryota; Opisthokonta; Fungi; Fungi incertae sedis; Chytridiomycota; Chytridiomycota incertae sedis; Monoblepharidomycetes; Monoblepharidales; Harpochytriaceae; Harpochytrium; unclassified Harpochytrium; Harpochytrium sp. JEL94
NC_002783	8795	Eukaryota; Opisthokonta; Metazoa; Eumetazoa; Bilateria; Deuterostomia; Chordata; Craniata; Vertebrata; Gnathostomata; Teleostomi; Euteleostomi; Sarcopterygii; Dipnotetrapodomorpha; Tetrapoda; Amniota; Sauropsida; Sauria; Archelosauria; Archosauria; Dinosauria; Saurischia; Theropoda; Coelurosauria; Aves; Palaeognathae; Rheiformes; Rheidae; Rhea; Rhea pennata
NC_004806	27828	Eukaryota; Opisthokonta; Metazoa; Eumetazoa; Bilateria; Protostomia; Ecdysozoa; Nematoda; Chromadorea; Rhabditida; Rhabditina; Rhabditomorpha; Strongyloidea; Trichostrongylidae; Cooperia; Cooperia oncophora
NC_004815	8508	Eukaryota; Opisthokonta; Metazoa; Eumetazoa; Bilateria; Deuterostomia; Chordata; Craniata; Vertebrata; Gnathostomata; Teleostomi; Euteleostomi; Sarcopterygii; Dipnotetrapodomorpha; Tetrapoda; Amniota; Sauropsida; Sauria; Lepidosauria; Sphenodontia; Sphenodontidae; Sphenodon; Sphenodon punctatus
NC_004919	9813	Eukaryota; Opisthokonta; Metazoa; Eumetazoa; Bilateria; Deuterostomia; Chordata; Craniata; Vertebrata; Gnathostomata; Teleostomi; Euteleostomi; Sarcopterygii; Dipnotetrapodomorpha; Tetrapoda; Amniota; Mammalia; Theria; Eutheria; Afrotheria; Hyracoidea; Procaviidae; Procavia; Procavia capensis
NC_004920	185453	Eukaryota; Opisthokonta; Metazoa; Eumetazoa; Bilateria; Deuterostomia; Chordata; Craniata; Vertebrata; Gnathostomata; Teleostomi; Euteleostomi; Sarcopterygii; Dipnotetrapodomorpha; Tetrapoda; Amniota; Mammalia; Theria; Eutheria; Afrotheria; Chrysochloridae; Chrysochlorinae; Chrysochloris; Chrysochloris asiatica
NC_004921	213657	Eukaryota; Opisthokonta; Metazoa; Eumetazoa; Bilateria; Deuterostomia; Chordata; Craniata; Vertebrata; Gnathostomata; Teleostomi; Euteleostomi; Sarcopterygii; Dipnotetrapodomorpha; Tetrapoda; Amniota; Mammalia; Theria; Eutheria; Afrotheria; Macroscelidea; Macroscelididae; Elephantulus; unclassified Elephantulus; Elephantulus sp. VB001
NC_004926	141262	Eukaryota; Opisthokonta; Metazoa; Eumetazoa; Bilateria; Deuterostomia; Chordata; Craniata; Vertebrata; Gnathostomata; Teleostomi; Euteleostomi; Sarcopterygii; Dipnotetrapodomorpha; Tetrapoda; Amphibia; Batrachia; Caudata; Cryptobranchoidea; Cryptobranchidae; Andrias; Andrias davidianus
NC_004946	3708	Eukaryota; Viridiplantae; Streptophyta; Streptophytina; Embryophyta; Tracheophyta; Euphyllophyta; Spermatophyta; Magnoliopsida; Mesangiospermae; eudicotyledons; Gunneridae; Pentapetalae; rosids; malvids; Brassicales; Brassicaceae; Brassiceae; Brassica; Brassica napus
NC_004970	5142	Eukaryota; Opisthokonta; Fungi; Dikarya; Ascomycota; saccharomyceta; Pezizomycotina; leotiomyceta; sordariomyceta; Sordariomycetes; Sordariomycetidae; Sordariales; Sordariaceae; Neurospora; Neurospora intermedia
NC_004948	5544	Eukaryota; Opisthokonta; Fungi; Dikarya; Ascomycota; saccharomyceta; Pezizomycotina; leotiomyceta; sordariomyceta; Sordariomycetes; Hypocreomycetidae; Hypocreales; Hypocreaceae; Trichoderma; Trichoderma harzianum
NC_004935	62688	Eukaryota; Opisthokonta; Fungi; Dikarya; Ascomycota; saccharomyceta; Pezizomycotina; leotiomyceta; sordariomyceta; Leotiomycetes; Erysiphales; Erysiphaceae; Blumeria; Blumeria hordei	Merged into 2867405
NC_004975	96317	Eukaryota; Opisthokonta; Fungi; Dikarya; Ascomycota; saccharomyceta; Pezizomycotina; leotiomyceta; sordariomyceta; Sordariomycetes; Hypocreomycetidae; Hypocreales; Nectriaceae; Fusarium; Fusarium oxysporum species complex; Fusarium oxysporum; Fusarium oxysporum f. sp. matthiolae
NC_004976	96318	Eukaryota; Opisthokonta; Fungi; Dikarya; Ascomycota; saccharomyceta; Pezizomycotina; leotiomyceta; sordariomyceta; Sordariomycetes; Hypocreomycetidae; Hypocreales; Nectriaceae; Fusarium; Fusarium oxysporum species complex; Fusarium oxysporum; Fusarium oxysporum f. sp. raphani
NC_005035	62295	Eukaryota; Opisthokonta; Metazoa; Eumetazoa; Bilateria; Deuterostomia; Chordata; Craniata; Vertebrata; Gnathostomata; Teleostomi; Euteleostomi; Sarcopterygii; Dipnotetrapodomorpha; Tetrapoda; Amniota; Mammalia; Theria; Eutheria; Boreoeutheria; Laurasiatheria; Eulipotyphla; Talpidae; Mogera; Mogera wogura
NC_005034	106106	Eukaryota; Opisthokonta; Metazoa; Eumetazoa; Bilateria; Deuterostomia; Chordata; Craniata; Vertebrata; Gnathostomata; Teleostomi; Euteleostomi; Sarcopterygii; Dipnotetrapodomorpha; Tetrapoda; Amniota; Mammalia; Theria; Eutheria; Boreoeutheria; Laurasiatheria; Eulipotyphla; Talpidae; Urotrichus; Urotrichus talpoides
NC_005033	217708	Eukaryota; Opisthokonta; Metazoa; Eumetazoa; Bilateria; Deuterostomia; Chordata; Craniata; Vertebrata; Gnathostomata; Teleostomi; Euteleostomi; Sarcopterygii; Dipnotetrapodomorpha; Tetrapoda; Amniota; Mammalia; Theria; Eutheria; Boreoeutheria; Laurasiatheria; Eulipotyphla; Erinaceidae; Erinaceinae; Hemiechinus; Hemiechinus auritus
NC_005037	210409	Eukaryota; Opisthokonta; Metazoa; Eumetazoa; Bilateria; Protostomia; Ecdysozoa; Panarthropoda; Arthropoda; Mandibulata; Pancrustacea; Crustacea; Multicrustacea; Malacostraca; Eumalacostraca; Eucarida; Decapoda; Pleocyemata; Brachyura; Eubrachyura; Heterotremata; Portunoidea; Portunidae; Portuninae; Portunus; Portunus trituberculatus
NC_005055	110108	Eukaryota; Opisthokonta; Metazoa; Eumetazoa; Bilateria; Deuterostomia; Chordata; Craniata; Vertebrata; Gnathostomata; Teleostomi; Euteleostomi; Sarcopterygii; Dipnotetrapodomorpha; Tetrapoda; Amphibia; Batrachia; Anura; Neobatrachia; Ranoidea; Dicroglossidae; Dicroglossinae; Fejervarya; Fejervarya limnocharis
NC_004901	8242	Eukaryota; Opisthokonta; Metazoa; Eumetazoa; Bilateria; Deuterostomia; Chordata; Craniata; Vertebrata; Gnathostomata; Teleostomi; Euteleostomi; Actinopterygii; Actinopteri; Neopterygii; Teleostei; Osteoglossocephalai; Clupeocephala; Euteleosteomorpha; Neoteleostei; Eurypterygia; Ctenosquamata; Acanthomorphata; Euacanthomorphacea; Percomorphaceae; Pelagiaria; Scombriformes; Scombridae; Scombrinae;…
NC_004030	34886	Eukaryota; Opisthokonta; Metazoa; Eumetazoa; Bilateria; Deuterostomia; Chordata; Craniata; Vertebrata; Gnathostomata; Teleostomi; Euteleostomi; Sarcopterygii; Dipnotetrapodomorpha; Tetrapoda; Amniota; Mammalia; Theria; Eutheria; Boreoeutheria; Laurasiatheria; Carnivora; Caniformia; Pinnipedia; Otariidae; Eumetopias; Eumetopias jubatus
NC_004029	62698	Eukaryota; Opisthokonta; Metazoa; Eumetazoa; Bilateria; Deuterostomia; Chordata; Craniata; Vertebrata; Gnathostomata; Teleostomi; Euteleostomi; Sarcopterygii; Dipnotetrapodomorpha; Tetrapoda; Amniota; Mammalia; Theria; Eutheria; Boreoeutheria; Laurasiatheria; Carnivora; Caniformia; Pinnipedia; Odobenidae; Odobenus; Odobenus rosmarus; Odobenus rosmarus rosmarus
NC_002503	9755	Eukaryota; Opisthokonta; Metazoa; Eumetazoa; Bilateria; Deuterostomia; Chordata; Craniata; Vertebrata; Gnathostomata; Teleostomi; Euteleostomi; Sarcopterygii; Dipnotetrapodomorpha; Tetrapoda; Amniota; Mammalia; Theria; Eutheria; Boreoeutheria; Laurasiatheria; Artiodactyla; Whippomorpha; Cetacea; Odontoceti; Physeteridae; Physeter; Physeter catodon
NC_002631	9371	Eukaryota; Opisthokonta; Metazoa; Eumetazoa; Bilateria; Deuterostomia; Chordata; Craniata; Vertebrata; Gnathostomata; Teleostomi; Euteleostomi; Sarcopterygii; Dipnotetrapodomorpha; Tetrapoda; Amniota; Mammalia; Theria; Eutheria; Afrotheria; Tenrecidae; Tenrecinae; Echinops; Echinops telfairi
NC_005145	54904	Eukaryota; Opisthokonta; Metazoa; Eumetazoa; Bilateria; Deuterostomia; Chordata; Craniata; Vertebrata; Gnathostomata; Teleostomi; Euteleostomi; Actinopterygii; Actinopteri; Neopterygii; Teleostei; Osteoglossocephalai; Osteoglossocephala; Osteoglossomorpha; Hiodontiformes; Hiodontidae; Hiodon; Hiodon alosoides
NC_005146	63415	Eukaryota; Opisthokonta; Metazoa; Eumetazoa; Bilateria; Deuterostomia; Chordata; Craniata; Vertebrata; Gnathostomata; Teleostomi; Euteleostomi; Actinopterygii; Actinopteri; Neopterygii; Teleostei; Osteoglossocephalai; Clupeocephala; Euteleosteomorpha; Neoteleostei; Eurypterygia; Ctenosquamata; Acanthomorphata; Euacanthomorphacea; Percomorphaceae; Eupercaria; Spariformes; Sparidae; Pagrus; Pagrus …
NC_005144	143895	Eukaryota; Opisthokonta; Metazoa; Eumetazoa; Bilateria; Deuterostomia; Chordata; Craniata; Vertebrata; Gnathostomata; Teleostomi; Euteleostomi; Actinopterygii; Actinopteri; Neopterygii; Teleostei; Elopocephalai; Elopocephala; Elopomorpha; Notacanthiformes; Notacanthidae; Notacanthus; Notacanthus chemnitzii
NC_005212	32536	Eukaryota; Opisthokonta; Metazoa; Eumetazoa; Bilateria; Deuterostomia; Chordata; Craniata; Vertebrata; Gnathostomata; Teleostomi; Euteleostomi; Sarcopterygii; Dipnotetrapodomorpha; Tetrapoda; Amniota; Mammalia; Theria; Eutheria; Boreoeutheria; Laurasiatheria; Carnivora; Feliformia; Felidae; Acinonychinae; Acinonyx; Acinonyx jubatus
NC_005255	55564	Eukaryota; Viridiplantae; Streptophyta; Streptophytina; Charophyceae; Charales; Characeae; Chara; Chara vulgaris
NC_005252	61971	Eukaryota; Opisthokonta; Metazoa; Eumetazoa; Bilateria; Deuterostomia; Chordata; Craniata; Vertebrata; Gnathostomata; Teleostomi; Euteleostomi; Actinopterygii; Actinopteri; Chondrostei; Acipenseriformes; Acipenseroidei; Acipenseridae; Husinae; Huso; Huso huso
NC_005257	154811	Eukaryota; Opisthokonta; Metazoa; Eumetazoa; Bilateria; Deuterostomia; Chordata; Craniata; Vertebrata; Gnathostomata; Teleostomi; Euteleostomi; Actinopterygii; Actinopteri; Neopterygii; Teleostei; Osteoglossocephalai; Clupeocephala; Otomorpha; Ostariophysi; Otophysi; Cypriniphysae; Cypriniformes; Catostomoidei; Catostomidae; Carpiodes; Carpiodes carpio
NC_005251	27687	Eukaryota; Opisthokonta; Metazoa; Eumetazoa; Bilateria; Deuterostomia; Chordata; Craniata; Vertebrata; Gnathostomata; Teleostomi; Euteleostomi; Actinopterygii; Cladistia; Polypteriformes; Polypteridae; Erpetoichthys; Erpetoichthys calabaricus
NC_005256	37727	Eukaryota; Opisthokonta; Fungi; Dikarya; Ascomycota; saccharomyceta; Pezizomycotina; leotiomyceta; Eurotiomycetes; Eurotiomycetidae; Eurotiales; Trichocomaceae; Talaromyces; Talaromyces sect. Talaromyces; Talaromyces marneffei
NC_005280	9742	Eukaryota; Opisthokonta; Metazoa; Eumetazoa; Bilateria; Deuterostomia; Chordata; Craniata; Vertebrata; Gnathostomata; Teleostomi; Euteleostomi; Sarcopterygii; Dipnotetrapodomorpha; Tetrapoda; Amniota; Mammalia; Theria; Eutheria; Boreoeutheria; Laurasiatheria; Artiodactyla; Whippomorpha; Cetacea; Odontoceti; Phocoenidae; Phocoena; Phocoena phocoena
NC_005270	9764	Eukaryota; Opisthokonta; Metazoa; Eumetazoa; Bilateria; Deuterostomia; Chordata; Craniata; Vertebrata; Gnathostomata; Teleostomi; Euteleostomi; Sarcopterygii; Dipnotetrapodomorpha; Tetrapoda; Amniota; Mammalia; Theria; Eutheria; Boreoeutheria; Laurasiatheria; Artiodactyla; Whippomorpha; Cetacea; Mysticeti; Eschrichtiidae; Eschrichtius; Eschrichtius robustus
NC_005271	9767	Eukaryota; Opisthokonta; Metazoa; Eumetazoa; Bilateria; Deuterostomia; Chordata; Craniata; Vertebrata; Gnathostomata; Teleostomi; Euteleostomi; Sarcopterygii; Dipnotetrapodomorpha; Tetrapoda; Amniota; Mammalia; Theria; Eutheria; Boreoeutheria; Laurasiatheria; Artiodactyla; Whippomorpha; Cetacea; Mysticeti; Balaenopteridae; Balaenoptera; Balaenoptera acutorostrata
NC_005268	27602	Eukaryota; Opisthokonta; Metazoa; Eumetazoa; Bilateria; Deuterostomia; Chordata; Craniata; Vertebrata; Gnathostomata; Teleostomi; Euteleostomi; Sarcopterygii; Dipnotetrapodomorpha; Tetrapoda; Amniota; Mammalia; Theria; Eutheria; Boreoeutheria; Laurasiatheria; Artiodactyla; Whippomorpha; Cetacea; Mysticeti; Balaenidae; Balaena; Balaena mysticetus
NC_005269	27604	Eukaryota; Opisthokonta; Metazoa; Eumetazoa; Bilateria; Deuterostomia; Chordata; Craniata; Vertebrata; Gnathostomata; Teleostomi; Euteleostomi; Sarcopterygii; Dipnotetrapodomorpha; Tetrapoda; Amniota; Mammalia; Theria; Eutheria; Boreoeutheria; Laurasiatheria; Artiodactyla; Whippomorpha; Cetacea; Mysticeti; Neobalaenidae; Caperea; Caperea marginata
NC_005291	176285	Eukaryota; Opisthokonta; Metazoa; Eumetazoa; Bilateria; Protostomia; Ecdysozoa; Panarthropoda; Arthropoda; Chelicerata; Arachnida; Acari; Parasitiformes; Ixodida; Ixodoidea; Argasidae; Ornithodorinae; Alectorobius; Alectorobius capensis
NC_005292	181088	Eukaryota; Opisthokonta; Metazoa; Eumetazoa; Bilateria; Protostomia; Ecdysozoa; Panarthropoda; Arthropoda; Chelicerata; Arachnida; Acari; Parasitiformes; Ixodida; Ixodoidea; Ixodidae; Haemaphysalinae; Haemaphysalis; Haemaphysalis flava
NC_005293	65647	Eukaryota; Opisthokonta; Metazoa; Eumetazoa; Bilateria; Protostomia; Ecdysozoa; Panarthropoda; Arthropoda; Chelicerata; Arachnida; Acari; Parasitiformes; Ixodida; Ixodoidea; Ixodidae; Ixodinae; Ixodes; Ixodes holocyclus
NC_005298	136490	Eukaryota; Opisthokonta; Metazoa; Eumetazoa; Bilateria; Deuterostomia; Chordata; Craniata; Vertebrata; Gnathostomata; Teleostomi; Euteleostomi; Actinopterygii; Actinopteri; Neopterygii; Teleostei; Elopocephalai; Elopocephala; Elopomorpha; Anguilliformes; Saccopharyngidae; Saccopharynx; Saccopharynx lavenbergi
NC_005299	55117	Eukaryota; Opisthokonta; Metazoa; Eumetazoa; Bilateria; Deuterostomia; Chordata; Craniata; Vertebrata; Gnathostomata; Teleostomi; Euteleostomi; Actinopterygii; Actinopteri; Neopterygii; Teleostei; Elopocephalai; Elopocephala; Elopomorpha; Anguilliformes; Eurypharyngidae; Eurypharynx; Eurypharynx pelecanoides
NC_005318	13353	Eukaryota; Opisthokonta; Metazoa; Eumetazoa; Bilateria; Deuterostomia; Chordata; Craniata; Vertebrata; Gnathostomata; Teleostomi; Euteleostomi; Actinopterygii; Actinopteri; Neopterygii; Teleostei; Osteoglossocephalai; Clupeocephala; Euteleosteomorpha; Neoteleostei; Eurypterygia; Ctenosquamata; Acanthomorphata; Euacanthomorphacea; Percomorphaceae; Pelagiaria; Scombriformes; Scombridae; Scombrinae;…
NC_005313	217026	Eukaryota; Opisthokonta; Metazoa; Eumetazoa; Bilateria; Deuterostomia; Chordata; Craniata; Vertebrata; Gnathostomata; Teleostomi; Euteleostomi; Actinopterygii; Actinopteri; Neopterygii; Teleostei; Osteoglossocephalai; Clupeocephala; Euteleosteomorpha; Neoteleostei; Eurypterygia; Ctenosquamata; Acanthomorphata; Euacanthomorphacea; Percomorphaceae; Pelagiaria; Scombriformes; Scombridae; Scombrinae;…
NC_005334	35052	Eukaryota; Opisthokonta; Metazoa; Eumetazoa; Bilateria; Deuterostomia; Echinodermata; Eleutherozoa; Asterozoa; Ophiuroidea; Myophiuroidea; Metophiurida; Ophintegrida; Amphilepidida; Ophiurina; Gnathophiurina; Ophiactoidea; Ophiactidae; Ophiopholis; Ophiopholis aculeata
NC_005335	81578	Eukaryota; Opisthokonta; Metazoa; Eumetazoa; Bilateria; Protostomia; Spiralia; Lophotrochozoa; Mollusca; Bivalvia; Autobranchia; Heteroconchia; Palaeoheterodonta; Unionida; Unionoidea; Unionidae; Ambleminae; Lampsilini; Lampsilis; Lampsilis ornata
NC_005333	104688	Eukaryota; Opisthokonta; Metazoa; Eumetazoa; Bilateria; Protostomia; Ecdysozoa; Panarthropoda; Arthropoda; Mandibulata; Pancrustacea; Hexapoda; Insecta; Dicondylia; Pterygota; Neoptera; Endopterygota; Diptera; Brachycera; Muscomorpha; Eremoneura; Cyclorrhapha; Schizophora; Acalyptratae; Tephritoidea; Tephritidae; Dacinae; Dacini; Bactrocera; Daculus; Bactrocera oleae
NC_005332	2903	Eukaryota; Haptista; Haptophyta; Prymnesiophyceae; Isochrysidales; Noelaerhabdaceae; Emiliania; Emiliania huxleyi
NC_005439	6526	Eukaryota; Opisthokonta; Metazoa; Eumetazoa; Bilateria; Protostomia; Spiralia; Lophotrochozoa; Mollusca; Gastropoda; Heterobranchia; Euthyneura; Panpulmonata; Hygrophila; Lymnaeoidea; Planorbidae; Biomphalaria; Biomphalaria glabrata
NC_005451	62061	Eukaryota; Opisthokonta; Metazoa; Eumetazoa; Bilateria; Deuterostomia; Chordata; Craniata; Vertebrata; Gnathostomata; Teleostomi; Euteleostomi; Actinopterygii; Actinopteri; Chondrostei; Acipenseriformes; Acipenseroidei; Acipenseridae; Acipenserinae; Acipenserini; Acipenser; Acipenser dabryanus
NC_005435	62275	Eukaryota; Opisthokonta; Metazoa; Eumetazoa; Bilateria; Deuterostomia; Chordata; Craniata; Vertebrata; Gnathostomata; Teleostomi; Euteleostomi; Sarcopterygii; Dipnotetrapodomorpha; Tetrapoda; Amniota; Mammalia; Theria; Eutheria; Boreoeutheria; Laurasiatheria; Eulipotyphla; Soricidae; Soricinae; Sorex; Sorex unguiculatus
NC_005437	89825	Eukaryota; Opisthokonta; Metazoa; Eumetazoa; Bilateria; Protostomia; Ecdysozoa; Panarthropoda; Arthropoda; Mandibulata; Pancrustacea; Hexapoda; Insecta; Dicondylia; Zygentoma; Lepidotrichidae; Tricholepidion; Tricholepidion gertschi
NC_005436	105295	Eukaryota; Opisthokonta; Metazoa; Eumetazoa; Bilateria; Deuterostomia; Chordata; Craniata; Vertebrata; Gnathostomata; Teleostomi; Euteleostomi; Sarcopterygii; Dipnotetrapodomorpha; Tetrapoda; Amniota; Mammalia; Theria; Eutheria; Boreoeutheria; Laurasiatheria; Chiroptera; Yangochiroptera; Vespertilionidae; Pipistrellus; Pipistrellus abramus
NC_005434	159859	Eukaryota; Opisthokonta; Metazoa; Eumetazoa; Bilateria; Deuterostomia; Chordata; Craniata; Vertebrata; Gnathostomata; Teleostomi; Euteleostomi; Sarcopterygii; Dipnotetrapodomorpha; Tetrapoda; Amniota; Mammalia; Theria; Eutheria; Boreoeutheria; Laurasiatheria; Chiroptera; Yinpterochiroptera; Rhinolophoidea; Rhinolophidae; Rhinolophinae; Rhinolophus; Rhinolophus pumilus
NC_005438	221270	Eukaryota; Opisthokonta; Metazoa; Eumetazoa; Bilateria; Protostomia; Ecdysozoa; Panarthropoda; Arthropoda; Mandibulata; Pancrustacea; Hexapoda; Collembola; Poduromorpha; Poduroidea; Hypogastruridae; Gomphiocephalus; Gomphiocephalus hodgsoni
NC_005789	284811	Eukaryota; Opisthokonta; Fungi; Dikarya; Ascomycota; saccharomyceta; Saccharomycotina; Saccharomycetes; Saccharomycetales; Saccharomycetaceae; Eremothecium; Eremothecium gossypii; Eremothecium gossypii ATCC 10895
NC_005780	7238	Eukaryota; Opisthokonta; Metazoa; Eumetazoa; Bilateria; Protostomia; Ecdysozoa; Panarthropoda; Arthropoda; Mandibulata; Pancrustacea; Hexapoda; Insecta; Dicondylia; Pterygota; Neoptera; Endopterygota; Diptera; Brachycera; Muscomorpha; Eremoneura; Cyclorrhapha; Schizophora; Acalyptratae; Ephydroidea; Drosophilidae; Drosophilinae; Drosophilini; Drosophila; Sophophora; melanogaster group; melanogast…
NC_005779	7226	Eukaryota; Opisthokonta; Metazoa; Eumetazoa; Bilateria; Protostomia; Ecdysozoa; Panarthropoda; Arthropoda; Mandibulata; Pancrustacea; Hexapoda; Insecta; Dicondylia; Pterygota; Neoptera; Endopterygota; Diptera; Brachycera; Muscomorpha; Eremoneura; Cyclorrhapha; Schizophora; Acalyptratae; Ephydroidea; Drosophilidae; Drosophilinae; Drosophilini; Drosophila; Sophophora; melanogaster group; melanogast…
NC_005781	7240	Eukaryota; Opisthokonta; Metazoa; Eumetazoa; Bilateria; Protostomia; Ecdysozoa; Panarthropoda; Arthropoda; Mandibulata; Pancrustacea; Hexapoda; Insecta; Dicondylia; Pterygota; Neoptera; Endopterygota; Diptera; Brachycera; Muscomorpha; Eremoneura; Cyclorrhapha; Schizophora; Acalyptratae; Ephydroidea; Drosophilidae; Drosophilinae; Drosophilini; Drosophila; Sophophora; melanogaster group; melanogast…
NC_005803	7928	Eukaryota; Opisthokonta; Metazoa; Eumetazoa; Bilateria; Deuterostomia; Chordata; Craniata; Vertebrata; Gnathostomata; Teleostomi; Euteleostomi; Actinopterygii; Actinopteri; Neopterygii; Teleostei; Elopocephalai; Elopocephala; Elopomorpha; Elopiformes; Elopidae; Elops; Elops saurus
NC_005804	7932	Eukaryota; Opisthokonta; Metazoa; Eumetazoa; Bilateria; Deuterostomia; Chordata; Craniata; Vertebrata; Gnathostomata; Teleostomi; Euteleostomi; Actinopterygii; Actinopteri; Neopterygii; Teleostei; Elopocephalai; Elopocephala; Elopomorpha; Elopiformes; Megalopidae; Megalops; Megalops atlanticus
NC_005799	118141	Eukaryota; Opisthokonta; Metazoa; Eumetazoa; Bilateria; Deuterostomia; Chordata; Craniata; Vertebrata; Gnathostomata; Teleostomi; Euteleostomi; Actinopterygii; Actinopteri; Neopterygii; Teleostei; Elopocephalai; Elopocephala; Elopomorpha; Elopiformes; Megalopidae; Megalops; Megalops cyprinoides
NC_005805	118154	Eukaryota; Opisthokonta; Metazoa; Eumetazoa; Bilateria; Deuterostomia; Chordata; Craniata; Vertebrata; Gnathostomata; Teleostomi; Euteleostomi; Actinopterygii; Actinopteri; Neopterygii; Teleostei; Elopocephalai; Elopocephala; Elopomorpha; Anguilliformes; Synaphobranchidae; Synaphobranchinae; Synaphobranchus; Synaphobranchus kaupii
NC_005802	118157	Eukaryota; Opisthokonta; Metazoa; Eumetazoa; Bilateria; Deuterostomia; Chordata; Craniata; Vertebrata; Gnathostomata; Teleostomi; Euteleostomi; Actinopterygii; Actinopteri; Neopterygii; Teleostei; Elopocephalai; Elopocephala; Elopomorpha; Anguilliformes; Ophichthidae; Ophichthinae; Ophisurus; Ophisurus macrorhynchos
NC_005800	121402	Eukaryota; Opisthokonta; Metazoa; Eumetazoa; Bilateria; Deuterostomia; Chordata; Craniata; Vertebrata; Gnathostomata; Teleostomi; Euteleostomi; Actinopterygii; Actinopteri; Neopterygii; Teleostei; Elopocephalai; Elopocephala; Elopomorpha; Albuliformes; Albulidae; Albulinae; Albula; Albula glossodonta
NC_005801	143900	Eukaryota; Opisthokonta; Metazoa; Eumetazoa; Bilateria; Deuterostomia; Chordata; Craniata; Vertebrata; Gnathostomata; Teleostomi; Euteleostomi; Actinopterygii; Actinopteri; Neopterygii; Teleostei; Elopocephalai; Elopocephala; Elopomorpha; Notacanthiformes; Halosauridae; Aldrovandia; Aldrovandia affinis
NC_005797	8296	Eukaryota; Opisthokonta; Metazoa; Eumetazoa; Bilateria; Deuterostomia; Chordata; Craniata; Vertebrata; Gnathostomata; Teleostomi; Euteleostomi; Sarcopterygii; Dipnotetrapodomorpha; Tetrapoda; Amphibia; Batrachia; Caudata; Salamandroidea; Ambystomatidae; Ambystoma; Ambystoma mexicanum
NC_005798	54905	Eukaryota; Opisthokonta; Metazoa; Eumetazoa; Bilateria; Deuterostomia; Chordata; Craniata; Vertebrata; Gnathostomata; Teleostomi; Euteleostomi; Actinopterygii; Actinopteri; Neopterygii; Teleostei; Elopocephalai; Elopocephala; Elopomorpha; Elopiformes; Elopidae; Elops; Elops hawaiensis
NC_005820	34594	Eukaryota; Opisthokonta; Metazoa; Eumetazoa; Bilateria; Protostomia; Ecdysozoa; Panarthropoda; Arthropoda; Chelicerata; Arachnida; Acari; Parasitiformes; Ixodida; Ixodoidea; Argasidae; Ornithodorinae; Ornithodoros; Ornithodoros porcinus
NC_005827	6500	Eukaryota; Opisthokonta; Metazoa; Eumetazoa; Bilateria; Protostomia; Spiralia; Lophotrochozoa; Mollusca; Gastropoda; Heterobranchia; Euthyneura; Tectipleura; Aplysiida; Aplysioidea; Aplysiidae; Aplysia; Aplysia californica
NC_005834	61976	Eukaryota; Opisthokonta; Metazoa; Eumetazoa; Bilateria; Deuterostomia; Chordata; Craniata; Vertebrata; Gnathostomata; Teleostomi; Euteleostomi; Actinopterygii; Actinopteri; Chondrostei; Acipenseriformes; Acipenseroidei; Polyodontidae; Polyodontinae; Psephurini; Psephurus; Psephurus gladius
NC_005836	94237	Eukaryota; Opisthokonta; Metazoa; Eumetazoa; Bilateria; Deuterostomia; Chordata; Craniata; Vertebrata; Gnathostomata; Teleostomi; Euteleostomi; Actinopterygii; Actinopteri; Neopterygii; Teleostei; Osteoglossocephalai; Clupeocephala; Euteleosteomorpha; Neoteleostei; Eurypterygia; Ctenosquamata; Acanthomorphata; Euacanthomorphacea; Percomorphaceae; Eupercaria; Tetraodontiformes; Moloidei; Molidae; …
NC_005837	223211	Eukaryota; Opisthokonta; Metazoa; Eumetazoa; Bilateria; Deuterostomia; Chordata; Craniata; Vertebrata; Gnathostomata; Teleostomi; Euteleostomi; Actinopterygii; Actinopteri; Neopterygii; Teleostei; Osteoglossocephalai; Clupeocephala; Euteleosteomorpha; Neoteleostei; Eurypterygia; Ctenosquamata; Acanthomorphata; Euacanthomorphacea; Percomorphaceae; Eupercaria; Tetraodontiformes; Moloidei; Molidae; …
NC_002782	8823	Eukaryota; Opisthokonta; Metazoa; Eumetazoa; Bilateria; Deuterostomia; Chordata; Craniata; Vertebrata; Gnathostomata; Teleostomi; Euteleostomi; Sarcopterygii; Dipnotetrapodomorpha; Tetrapoda; Amniota; Sauropsida; Sauria; Archelosauria; Archosauria; Dinosauria; Saurischia; Theropoda; Coelurosauria; Aves; Palaeognathae; Apterygiformes; Apterygidae; Apteryx; Apteryx haastii
NC_002781	30468	Eukaryota; Opisthokonta; Metazoa; Eumetazoa; Bilateria; Deuterostomia; Chordata; Craniata; Vertebrata; Gnathostomata; Teleostomi; Euteleostomi; Sarcopterygii; Dipnotetrapodomorpha; Tetrapoda; Amniota; Sauropsida; Sauria; Archelosauria; Archosauria; Dinosauria; Saurischia; Theropoda; Coelurosauria; Aves; Palaeognathae; Tinamiformes; Tinamidae; Tinamus; Tinamus major
NC_005840	203167	Eukaryota; Opisthokonta; Metazoa; Eumetazoa; Bilateria; Protostomia; Spiralia; Lophotrochozoa; Mollusca; Scaphopoda; Gadilida; Siphonodentaliidae; Siphonodentalium; Siphonodentalium lobatum
NC_002772	8805	Eukaryota; Opisthokonta; Metazoa; Eumetazoa; Bilateria; Deuterostomia; Chordata; Craniata; Vertebrata; Gnathostomata; Teleostomi; Euteleostomi; Sarcopterygii; Dipnotetrapodomorpha; Tetrapoda; Amniota; Sauropsida; Sauria; Archelosauria; Archosauria; Dinosauria; Saurischia; Theropoda; Coelurosauria; Aves; Palaeognathae; Tinamiformes; Tinamidae; Eudromia; Eudromia elegans
NC_011243	6723	Eukaryota; Opisthokonta; Metazoa; Eumetazoa; Bilateria; Protostomia; Ecdysozoa; Panarthropoda; Arthropoda; Mandibulata; Pancrustacea; Crustacea; Multicrustacea; Malacostraca; Eumalacostraca; Eucarida; Decapoda; Pleocyemata; Astacidea; Parastacoidea; Parastacidae; Cherax; Cherax destructor
NC_005254	54341	Eukaryota; Opisthokonta; Metazoa; Eumetazoa; Bilateria; Deuterostomia; Chordata; Craniata; Vertebrata; Gnathostomata; Teleostomi; Euteleostomi; Actinopterygii; Actinopteri; Neopterygii; Teleostei; Osteoglossocephalai; Clupeocephala; Euteleosteomorpha; Neoteleostei; Eurypterygia; Ctenosquamata; Acanthomorphata; Euacanthomorphacea; Percomorphaceae; Eupercaria; Perciformes; Percoidei; Percidae; Ethe…
NC_002778	8787	Eukaryota; Opisthokonta; Metazoa; Eumetazoa; Bilateria; Deuterostomia; Chordata; Craniata; Vertebrata; Gnathostomata; Teleostomi; Euteleostomi; Sarcopterygii; Dipnotetrapodomorpha; Tetrapoda; Amniota; Sauropsida; Sauria; Archelosauria; Archosauria; Dinosauria; Saurischia; Theropoda; Coelurosauria; Aves; Palaeognathae; Casuariiformes; Casuariidae; Casuarius; Casuarius casuarius
NC_005933	8851	Eukaryota; Opisthokonta; Metazoa; Eumetazoa; Bilateria; Deuterostomia; Chordata; Craniata; Vertebrata; Gnathostomata; Teleostomi; Euteleostomi; Sarcopterygii; Dipnotetrapodomorpha; Tetrapoda; Amniota; Sauropsida; Sauria; Archelosauria; Archosauria; Dinosauria; Saurischia; Theropoda; Coelurosauria; Aves; Neognathae; Galloanserae; Anseriformes; Anseranatidae; Anseranas; Anseranas semipalmata
NC_005929	28833	Eukaryota; Opisthokonta; Metazoa; Eumetazoa; Bilateria; Deuterostomia; Echinodermata; Eleutherozoa; Echinozoa; Holothuroidea; Dendrochirotacea; Dendrochirotida; Cucumariidae; Cucumaria; Cucumaria miniata
NC_005925	29017	Eukaryota; Opisthokonta; Metazoa; Eumetazoa; Bilateria; Protostomia; Ecdysozoa; Panarthropoda; Arthropoda; Chelicerata; Arachnida; Araneae; Mygalomorphae; Theraphosidae; Cyriopagopus; Cyriopagopus schmidti
NC_005939	30099	Eukaryota; Opisthokonta; Metazoa; Eumetazoa; Bilateria; Protostomia; Ecdysozoa; Panarthropoda; Arthropoda; Mandibulata; Pancrustacea; Hexapoda; Insecta; Dicondylia; Pterygota; Neoptera; Paraneoptera; Hemiptera; Sternorrhyncha; Aleyrodoidea; Aleyrodidae; Aleurodicinae; Aleurodicus; Aleurodicus dugesii
NC_005941	34508	Eukaryota; Opisthokonta; Metazoa; Eumetazoa; Bilateria; Protostomia; Ecdysozoa; Nematoda; Chromadorea; Rhabditida; Tylenchina; Panagrolaimomorpha; Strongyloidoidea; Steinernematidae; Steinernema; Steinernema carpocapsae
NC_005940	36100	Eukaryota; Opisthokonta; Metazoa; Eumetazoa; Bilateria; Protostomia; Spiralia; Lophotrochozoa; Mollusca; Gastropoda; Vetigastropoda; Lepetellida; Haliotoidea; Haliotidae; Haliotis; Haliotis rubra
NC_005932	57242	Eukaryota; Opisthokonta; Metazoa; Eumetazoa; Bilateria; Deuterostomia; Chordata; Craniata; Vertebrata; Gnathostomata; Teleostomi; Euteleostomi; Sarcopterygii; Dipnotetrapodomorpha; Tetrapoda; Amniota; Sauropsida; Sauria; Archelosauria; Archosauria; Dinosauria; Saurischia; Theropoda; Coelurosauria; Aves; Neognathae; Neoaves; Telluraves; Strigiformes; Strigidae; Ninox; Ninox novaeseelandiae
NC_005938	1519145	Eukaryota; Opisthokonta; Metazoa; Eumetazoa; Bilateria; Protostomia; Ecdysozoa; Panarthropoda; Arthropoda; Mandibulata; Pancrustacea; Crustacea; Remipedia; Nectiopoda; Speleonectidae; Xibalbanus; Xibalbanus tulumensis
NC_005942	130930	Eukaryota; Opisthokonta; Metazoa; Eumetazoa; Bilateria; Protostomia; Ecdysozoa; Panarthropoda; Arthropoda; Chelicerata; Arachnida; Araneae; Araneomorphae; Entelegynae; RTA clade; Dionycha; Salticidae; Salticinae; Salticoida; Plexippini; Habronattus; Habronattus oregonensis
NC_005928	208518	Eukaryota; Opisthokonta; Metazoa; Eumetazoa; Bilateria; Protostomia; Ecdysozoa; Nematoda; Enoplea; Dorylaimia; Dorylaimida; Dorylaimina; Longidoroidea; Longidoridae; Xiphinema; Xiphinema americanum
NC_005924	1649374	Eukaryota; Opisthokonta; Metazoa; Eumetazoa; Bilateria; Protostomia; Ecdysozoa; Panarthropoda; Arthropoda; Chelicerata; Arachnida; Araneae; Mesothelae; Liphistiidae; Songthela; Songthela hangzhouensis
NC_005930	869195	Eukaryota; Opisthokonta; Metazoa; Eumetazoa; Bilateria; Deuterostomia; Echinodermata; Eleutherozoa; Asterozoa; Ophiuroidea; Myophiuroidea; Metophiurida; Ophintegrida; Amphilepidida; Ophiurina; Chilophiurina; Ophiuridae; Ophiurinae; Ophiura; Ophiura luetkenii
NC_005935	260819	Eukaryota; Opisthokonta; Metazoa; Eumetazoa; Bilateria; Protostomia; Ecdysozoa; Panarthropoda; Arthropoda; Mandibulata; Pancrustacea; Crustacea; Oligostraca; Ichthyostraca; Branchiura; Arguloida; Argulidae; Argulus; Argulus americanus
NC_005959	52224	Eukaryota; Opisthokonta; Metazoa; Eumetazoa; Bilateria; Deuterostomia; Chordata; Craniata; Vertebrata; Gnathostomata; Teleostomi; Euteleostomi; Sarcopterygii; Dipnotetrapodomorpha; Tetrapoda; Amniota; Sauropsida; Sauria; Lepidosauria; Squamata; Bifurcata; Unidentata; Episquamata; Toxicofera; Anguimorpha; Paleoanguimorpha; Shinisauridae; Shinisaurus; Shinisaurus crocodilurus
NC_005971	9915	Eukaryota; Opisthokonta; Metazoa; Eumetazoa; Bilateria; Deuterostomia; Chordata; Craniata; Vertebrata; Gnathostomata; Teleostomi; Euteleostomi; Sarcopterygii; Dipnotetrapodomorpha; Tetrapoda; Amniota; Mammalia; Theria; Eutheria; Boreoeutheria; Laurasiatheria; Artiodactyla; Ruminantia; Pecora; Bovidae; Bovinae; Bos; Bos indicus
NC_005972	1247836	Eukaryota; Opisthokonta; Fungi; Dikarya; Ascomycota; saccharomyceta; Saccharomycotina; Dipodascomycetes; Dipodascales; Trichomonascaceae; Starmerella; Starmerella bacillaris
NC_006082	260615	Eukaryota; Opisthokonta; Metazoa; Eumetazoa; Bilateria; Deuterostomia; Chordata; Craniata; Vertebrata; Gnathostomata; Teleostomi; Euteleostomi; Sarcopterygii; Dipnotetrapodomorpha; Tetrapoda; Amniota; Sauropsida; Sauria; Archelosauria; Testudinata; Testudines; Cryptodira; Durocryptodira; Testudinoidea; Geoemydidae; Geoemydinae; Mauremys; Mauremys reevesii
NC_006077	28985	Eukaryota; Opisthokonta; Fungi; Dikarya; Ascomycota; saccharomyceta; Saccharomycotina; Saccharomycetes; Saccharomycetales; Saccharomycetaceae; Kluyveromyces; Kluyveromyces lactis
NC_006076	36977	Eukaryota; Opisthokonta; Metazoa; Eumetazoa; Bilateria; Protostomia; Ecdysozoa; Panarthropoda; Arthropoda; Mandibulata; Pancrustacea; Hexapoda; Insecta; Dicondylia; Pterygota; Neoptera; Polyneoptera; Dictyoptera; Blattodea; Blattoidea; Blattidae; Blattinae; Periplaneta; Periplaneta fuliginosa
NC_006079	58777	Eukaryota; Opisthokonta; Metazoa; Eumetazoa; Bilateria; Protostomia; Ecdysozoa; Panarthropoda; Arthropoda; Mandibulata; Pancrustacea; Crustacea; Branchiopoda; Phyllopoda; Notostraca; Triopsidae; Triops; Triops longicaudatus
NC_006080	89055	Eukaryota; Opisthokonta; Metazoa; Eumetazoa; Bilateria; Protostomia; Ecdysozoa; Panarthropoda; Arthropoda; Mandibulata; Pancrustacea; Hexapoda; Insecta; Dicondylia; Zygentoma; Lepismatidae; Thermobia; Thermobia domestica
NC_006083	34758	Eukaryota; Opisthokonta; Metazoa; Eumetazoa; Bilateria; Protostomia; Spiralia; Gnathifera; Chaetognatha; Sagittoidea; Phragmophora; Spadellidae; Paraspadella; Paraspadella gotoi
NC_006132	13735	Eukaryota; Opisthokonta; Metazoa; Eumetazoa; Bilateria; Deuterostomia; Chordata; Craniata; Vertebrata; Gnathostomata; Teleostomi; Euteleostomi; Sarcopterygii; Dipnotetrapodomorpha; Tetrapoda; Amniota; Sauropsida; Sauria; Archelosauria; Testudinata; Testudines; Cryptodira; Trionychia; Trionychidae; Pelodiscus; Pelodiscus sinensis
NC_006131	267130	Eukaryota; Opisthokonta; Metazoa; Eumetazoa; Bilateria; Deuterostomia; Chordata; Craniata; Vertebrata; Gnathostomata; Teleostomi; Euteleostomi; Actinopterygii; Actinopteri; Neopterygii; Teleostei; Osteoglossocephalai; Clupeocephala; Euteleosteomorpha; Neoteleostei; Eurypterygia; Ctenosquamata; Acanthomorphata; Euacanthomorphacea; Percomorphaceae; Gobiaria; Gobiiformes; Gobioidei; Gobiidae; Gobion…
NC_006136	211488	Eukaryota; Opisthokonta; Metazoa; Eumetazoa; Bilateria; Deuterostomia; Chordata; Craniata; Vertebrata; Gnathostomata; Teleostomi; Euteleostomi; Actinopterygii; Actinopteri; Neopterygii; Teleostei; Osteoglossocephalai; Clupeocephala; Otomorpha; Ostariophysi; Otophysi; Cypriniphysae; Cypriniformes; Cyprinoidei; Cyprinoidei intergeneric hybrids; Carassius auratus x Cyprinus carpio
NC_004826	60517	Eukaryota; Opisthokonta; Metazoa; Eumetazoa; Bilateria; Protostomia; Spiralia; Lophotrochozoa; Platyhelminthes; Cestoda; Eucestoda; Cyclophyllidea; Taeniidae; Taenia; Taenia asiatica
NC_006161	6550	Eukaryota; Opisthokonta; Metazoa; Eumetazoa; Bilateria; Protostomia; Spiralia; Lophotrochozoa; Mollusca; Bivalvia; Autobranchia; Pteriomorphia; Mytilida; Mytiloidea; Mytilidae; Mytilinae; Mytilus; Mytilus edulis
NC_006158	13262	Eukaryota; Opisthokonta; Metazoa; Eumetazoa; Bilateria; Protostomia; Ecdysozoa; Panarthropoda; Arthropoda; Mandibulata; Pancrustacea; Hexapoda; Insecta; Dicondylia; Pterygota; Neoptera; Paraneoptera; Hemiptera; Sternorrhyncha; Aphidomorpha; Aphidoidea; Aphididae; Aphidinae; Aphidini; Schizaphis; Schizaphis graminum
NC_006162	55752	Eukaryota; Opisthokonta; Metazoa; Eumetazoa; Bilateria; Protostomia; Spiralia; Lophotrochozoa; Mollusca; Scaphopoda; Dentaliida; Dentaliidae; Graptacme; Graptacme eborea
NC_006281	6763	Eukaryota; Opisthokonta; Metazoa; Eumetazoa; Bilateria; Protostomia; Ecdysozoa; Panarthropoda; Arthropoda; Mandibulata; Pancrustacea; Crustacea; Multicrustacea; Malacostraca; Eumalacostraca; Eucarida; Decapoda; Pleocyemata; Brachyura; Eubrachyura; Heterotremata; Portunoidea; Portunidae; Portuninae; Callinectes; Callinectes sapidus
NC_006279	7038	Eukaryota; Opisthokonta; Metazoa; Eumetazoa; Bilateria; Protostomia; Ecdysozoa; Panarthropoda; Arthropoda; Mandibulata; Pancrustacea; Hexapoda; Insecta; Dicondylia; Pterygota; Neoptera; Paraneoptera; Hemiptera; Sternorrhyncha; Aleyrodoidea; Aleyrodidae; Aleyrodinae; Bemisia; Bemisia tabaci
NC_006287	52188	Eukaryota; Opisthokonta; Metazoa; Eumetazoa; Bilateria; Deuterostomia; Chordata; Craniata; Vertebrata; Gnathostomata; Teleostomi; Euteleostomi; Sarcopterygii; Dipnotetrapodomorpha; Tetrapoda; Amniota; Sauropsida; Sauria; Lepidosauria; Squamata; Bifurcata; Unidentata; Episquamata; Laterata; Lacertibaenia; Amphisbaenia; Bipedidae; Bipes; Bipes biporus
NC_006280	88556	Eukaryota; Opisthokonta; Metazoa; Eumetazoa; Bilateria; Protostomia; Ecdysozoa; Panarthropoda; Arthropoda; Mandibulata; Pancrustacea; Hexapoda; Insecta; Dicondylia; Pterygota; Neoptera; Paraneoptera; Hemiptera; Sternorrhyncha; Aleyrodoidea; Aleyrodidae; Aleyrodinae; Trialeurodes; Trialeurodes vaporariorum
NC_006283	94420	Eukaryota; Opisthokonta; Metazoa; Eumetazoa; Bilateria; Deuterostomia; Chordata; Craniata; Vertebrata; Gnathostomata; Teleostomi; Euteleostomi; Sarcopterygii; Dipnotetrapodomorpha; Tetrapoda; Amniota; Sauropsida; Sauria; Lepidosauria; Squamata; Bifurcata; Unidentata; Episquamata; Laterata; Lacertibaenia; Amphisbaenia; Trogonophidae; Diplometopon; Diplometopon zarudnyi
NC_006291	217509	Eukaryota; Opisthokonta; Metazoa; Eumetazoa; Bilateria; Deuterostomia; Chordata; Craniata; Vertebrata; Gnathostomata; Teleostomi; Euteleostomi; Actinopterygii; Actinopteri; Neopterygii; Teleostei; Osteoglossocephalai; Clupeocephala; Otomorpha; Ostariophysi; Otophysi; Cypriniphysae; Cypriniformes; Cyprinoidei; Cyprinidae; Cyprininae; Carassius; Carassius carassius
NC_006285	261498	Eukaryota; Opisthokonta; Metazoa; Eumetazoa; Bilateria; Deuterostomia; Chordata; Craniata; Vertebrata; Gnathostomata; Teleostomi; Euteleostomi; Sarcopterygii; Dipnotetrapodomorpha; Tetrapoda; Amniota; Sauropsida; Sauria; Lepidosauria; Squamata; Bifurcata; Unidentata; Episquamata; Laterata; Lacertibaenia; Amphisbaenia; Amphisbaenidae; Geocalamus; Geocalamus acutus
NC_006282	261503	Eukaryota; Opisthokonta; Metazoa; Eumetazoa; Bilateria; Deuterostomia; Chordata; Craniata; Vertebrata; Gnathostomata; Teleostomi; Euteleostomi; Sarcopterygii; Dipnotetrapodomorpha; Tetrapoda; Amniota; Sauropsida; Sauria; Lepidosauria; Squamata; Bifurcata; Unidentata; Episquamata; Laterata; Lacertibaenia; Amphisbaenia; Rhineuridae; Rhineura; Rhineura floridana
NC_006292	267835	Eukaryota; Opisthokonta; Metazoa; Eumetazoa; Bilateria; Protostomia; Ecdysozoa; Panarthropoda; Arthropoda; Mandibulata; Pancrustacea; Hexapoda; Insecta; Dicondylia; Pterygota; Neoptera; Paraneoptera; Hemiptera; Sternorrhyncha; Aleyrodoidea; Aleyrodidae; Aleyrodinae; Tetraleurodes; Tetraleurodes acaciae
NC_006284	273519	Eukaryota; Opisthokonta; Metazoa; Eumetazoa; Bilateria; Deuterostomia; Chordata; Craniata; Vertebrata; Gnathostomata; Teleostomi; Euteleostomi; Sarcopterygii; Dipnotetrapodomorpha; Tetrapoda; Amniota; Sauropsida; Sauria; Lepidosauria; Squamata; Bifurcata; Unidentata; Episquamata; Laterata; Lacertibaenia; Amphisbaenia; Amphisbaenidae; Amphisbaena; Amphisbaena schmidti
NC_006286	273520	Eukaryota; Opisthokonta; Metazoa; Eumetazoa; Bilateria; Deuterostomia; Chordata; Craniata; Vertebrata; Gnathostomata; Teleostomi; Euteleostomi; Sarcopterygii; Dipnotetrapodomorpha; Tetrapoda; Amniota; Sauropsida; Sauria; Lepidosauria; Squamata; Bifurcata; Unidentata; Episquamata; Laterata; Lacertibaenia; Amphisbaenia; Bipedidae; Bipes; Bipes tridactylus
NC_006288	273521	Eukaryota; Opisthokonta; Metazoa; Eumetazoa; Bilateria; Deuterostomia; Chordata; Craniata; Vertebrata; Gnathostomata; Teleostomi; Euteleostomi; Sarcopterygii; Dipnotetrapodomorpha; Tetrapoda; Amniota; Sauropsida; Sauria; Lepidosauria; Squamata; Bifurcata; Unidentata; Episquamata; Laterata; Lacertibaenia; Amphisbaenia; Bipedidae; Bipes; Bipes canaliculatus
NC_006303	194408	Eukaryota; Opisthokonta; Metazoa; Eumetazoa; Bilateria; Deuterostomia; Chordata; Craniata; Vertebrata; Gnathostomata; Teleostomi; Euteleostomi; Sarcopterygii; Dipnotetrapodomorpha; Tetrapoda; Amphibia; Gymnophiona; Rhinatrematidae; Rhinatrema; Rhinatrema bivittatum
NC_006302	194415	Eukaryota; Opisthokonta; Metazoa; Eumetazoa; Bilateria; Deuterostomia; Chordata; Craniata; Vertebrata; Gnathostomata; Teleostomi; Euteleostomi; Sarcopterygii; Dipnotetrapodomorpha; Tetrapoda; Amphibia; Gymnophiona; Ichthyophiidae; Ichthyophis; Ichthyophis glutinosus
NC_006301	194526	Eukaryota; Opisthokonta; Metazoa; Eumetazoa; Bilateria; Deuterostomia; Chordata; Craniata; Vertebrata; Gnathostomata; Teleostomi; Euteleostomi; Sarcopterygii; Dipnotetrapodomorpha; Tetrapoda; Amphibia; Gymnophiona; Indotyphlidae; Gegeneophis; Gegeneophis ramaswamii
NC_006304	261001	Eukaryota; Opisthokonta; Metazoa; Eumetazoa; Bilateria; Deuterostomia; Chordata; Craniata; Vertebrata; Gnathostomata; Teleostomi; Euteleostomi; Sarcopterygii; Dipnotetrapodomorpha; Tetrapoda; Amphibia; Gymnophiona; Scolecomorphidae; Scolecomorphus; Scolecomorphus vittatus
NC_006305	262585	Eukaryota; Opisthokonta; Metazoa; Eumetazoa; Bilateria; Deuterostomia; Chordata; Craniata; Vertebrata; Gnathostomata; Teleostomi; Euteleostomi; Sarcopterygii; Dipnotetrapodomorpha; Tetrapoda; Amphibia; Gymnophiona; Ichthyophiidae; Uraeotyphlus; Uraeotyphlus cf. oxyurus MW-212
NC_006321	292503	Eukaryota; Opisthokonta; Metazoa; Eumetazoa; Bilateria; Protostomia; Spiralia; Lophotrochozoa; Annelida; Polychaeta; Sedentaria; Scolecida; Maldanidae; Clymenella; Clymenella torquata
NC_006330	8298	Eukaryota; Opisthokonta; Metazoa; Eumetazoa; Bilateria; Deuterostomia; Chordata; Craniata; Vertebrata; Gnathostomata; Teleostomi; Euteleostomi; Sarcopterygii; Dipnotetrapodomorpha; Tetrapoda; Amphibia; Batrachia; Caudata; Salamandroidea; Ambystomatidae; Ambystoma; Ambystoma laterale
NC_006335	46761	Eukaryota; Opisthokonta; Metazoa; Eumetazoa; Bilateria; Deuterostomia; Chordata; Craniata; Vertebrata; Gnathostomata; Teleostomi; Euteleostomi; Sarcopterygii; Dipnotetrapodomorpha; Tetrapoda; Amphibia; Batrachia; Caudata; Salamandroidea; Plethodontidae; Plethodontinae; Plethodon; Plethodon elongatus
NC_006339	52100	Eukaryota; Opisthokonta; Metazoa; Eumetazoa; Bilateria; Deuterostomia; Chordata; Craniata; Vertebrata; Gnathostomata; Teleostomi; Euteleostomi; Sarcopterygii; Dipnotetrapodomorpha; Tetrapoda; Amphibia; Batrachia; Caudata; Salamandroidea; Plethodontidae; Plethodontinae; Desmognathus; Desmognathus fuscus
NC_006337	52108	Eukaryota; Opisthokonta; Metazoa; Eumetazoa; Bilateria; Deuterostomia; Chordata; Craniata; Vertebrata; Gnathostomata; Teleostomi; Euteleostomi; Sarcopterygii; Dipnotetrapodomorpha; Tetrapoda; Amphibia; Batrachia; Caudata; Salamandroidea; Plethodontidae; Plethodontinae; Desmognathus; Desmognathus wrighti
NC_006344	52110	Eukaryota; Opisthokonta; Metazoa; Eumetazoa; Bilateria; Deuterostomia; Chordata; Craniata; Vertebrata; Gnathostomata; Teleostomi; Euteleostomi; Sarcopterygii; Dipnotetrapodomorpha; Tetrapoda; Amphibia; Batrachia; Caudata; Salamandroidea; Plethodontidae; Plethodontinae; Phaeognathus; Phaeognathus hubrichti
NC_006333	57547	Eukaryota; Opisthokonta; Metazoa; Eumetazoa; Bilateria; Deuterostomia; Chordata; Craniata; Vertebrata; Gnathostomata; Teleostomi; Euteleostomi; Sarcopterygii; Dipnotetrapodomorpha; Tetrapoda; Amphibia; Batrachia; Caudata; Salamandroidea; Plethodontidae; Hemidactyliinae; Batrachoseps; Batrachoseps wrighti
NC_006328	57550	Eukaryota; Opisthokonta; Metazoa; Eumetazoa; Bilateria; Deuterostomia; Chordata; Craniata; Vertebrata; Gnathostomata; Teleostomi; Euteleostomi; Sarcopterygii; Dipnotetrapodomorpha; Tetrapoda; Amphibia; Batrachia; Caudata; Salamandroidea; Plethodontidae; Plethodontinae; Ensatina; Ensatina eschscholtzii
NC_006345	57553	Eukaryota; Opisthokonta; Metazoa; Eumetazoa; Bilateria; Deuterostomia; Chordata; Craniata; Vertebrata; Gnathostomata; Teleostomi; Euteleostomi; Sarcopterygii; Dipnotetrapodomorpha; Tetrapoda; Amphibia; Batrachia; Caudata; Salamandroidea; Plethodontidae; Plethodontinae; Hydromantes; Hydromantes; Hydromantes brunus
NC_006326	107992	Eukaryota; Opisthokonta; Metazoa; Eumetazoa; Bilateria; Deuterostomia; Chordata; Craniata; Vertebrata; Gnathostomata; Teleostomi; Euteleostomi; Sarcopterygii; Dipnotetrapodomorpha; Tetrapoda; Amphibia; Batrachia; Caudata; Salamandroidea; Plethodontidae; Hemidactyliinae; Oedipina; Oedipina; Oedipina poelzi
NC_006329	134758	Eukaryota; Opisthokonta; Metazoa; Eumetazoa; Bilateria; Deuterostomia; Chordata; Craniata; Vertebrata; Gnathostomata; Teleostomi; Euteleostomi; Sarcopterygii; Dipnotetrapodomorpha; Tetrapoda; Amphibia; Batrachia; Caudata; Salamandroidea; Plethodontidae; Hemidactyliinae; Eurycea; Eurycea bislineata
NC_006341	134760	Eukaryota; Opisthokonta; Metazoa; Eumetazoa; Bilateria; Deuterostomia; Chordata; Craniata; Vertebrata; Gnathostomata; Teleostomi; Euteleostomi; Sarcopterygii; Dipnotetrapodomorpha; Tetrapoda; Amphibia; Batrachia; Caudata; Salamandroidea; Plethodontidae; Hemidactyliinae; Gyrinophilus; Gyrinophilus porphyriticus
NC_006332	134762	Eukaryota; Opisthokonta; Metazoa; Eumetazoa; Bilateria; Deuterostomia; Chordata; Craniata; Vertebrata; Gnathostomata; Teleostomi; Euteleostomi; Sarcopterygii; Dipnotetrapodomorpha; Tetrapoda; Amphibia; Batrachia; Caudata; Salamandroidea; Plethodontidae; Hemidactyliinae; Pseudotriton; Pseudotriton ruber
NC_006327	154579	Eukaryota; Opisthokonta; Metazoa; Eumetazoa; Bilateria; Deuterostomia; Chordata; Craniata; Vertebrata; Gnathostomata; Teleostomi; Euteleostomi; Sarcopterygii; Dipnotetrapodomorpha; Tetrapoda; Amphibia; Batrachia; Caudata; Salamandroidea; Plethodontidae; Plethodontinae; Aneides; Aneides flavipunctatus
NC_006338	154580	Eukaryota; Opisthokonta; Metazoa; Eumetazoa; Bilateria; Deuterostomia; Chordata; Craniata; Vertebrata; Gnathostomata; Teleostomi; Euteleostomi; Sarcopterygii; Dipnotetrapodomorpha; Tetrapoda; Amphibia; Batrachia; Caudata; Salamandroidea; Plethodontidae; Plethodontinae; Aneides; Aneides hardii
NC_006340	159185	Eukaryota; Opisthokonta; Metazoa; Eumetazoa; Bilateria; Deuterostomia; Chordata; Craniata; Vertebrata; Gnathostomata; Teleostomi; Euteleostomi; Sarcopterygii; Dipnotetrapodomorpha; Tetrapoda; Amphibia; Batrachia; Caudata; Salamandroidea; Plethodontidae; Hemidactyliinae; Batrachoseps; Batrachoseps attenuatus
NC_006336	291261	Eukaryota; Opisthokonta; Metazoa; Eumetazoa; Bilateria; Deuterostomia; Chordata; Craniata; Vertebrata; Gnathostomata; Teleostomi; Euteleostomi; Sarcopterygii; Dipnotetrapodomorpha; Tetrapoda; Amphibia; Batrachia; Caudata; Salamandroidea; Plethodontidae; Hemidactyliinae; Thorius; Thorius n. sp. RLM-2004
NC_006346	291262	Eukaryota; Opisthokonta; Metazoa; Eumetazoa; Bilateria; Deuterostomia; Chordata; Craniata; Vertebrata; Gnathostomata; Teleostomi; Euteleostomi; Sarcopterygii; Dipnotetrapodomorpha; Tetrapoda; Amphibia; Batrachia; Caudata; Salamandroidea; Plethodontidae; Hemidactyliinae; Bolitoglossa; unclassified Bolitoglossa; Bolitoglossa n. sp. RLM-2004
NC_006325	291263	Eukaryota; Opisthokonta; Metazoa; Eumetazoa; Bilateria; Deuterostomia; Chordata; Craniata; Vertebrata; Gnathostomata; Teleostomi; Euteleostomi; Sarcopterygii; Dipnotetrapodomorpha; Tetrapoda; Amphibia; Batrachia; Caudata; Salamandroidea; Plethodontidae; Hemidactyliinae; Stereochilus; Stereochilus marginatus
NC_006331	291264	Eukaryota; Opisthokonta; Metazoa; Eumetazoa; Bilateria; Deuterostomia; Chordata; Craniata; Vertebrata; Gnathostomata; Teleostomi; Euteleostomi; Sarcopterygii; Dipnotetrapodomorpha; Tetrapoda; Amphibia; Batrachia; Caudata; Salamandroidea; Rhyacotritonidae; Rhyacotriton; Rhyacotriton variegatus
NC_006342	291265	Eukaryota; Opisthokonta; Metazoa; Eumetazoa; Bilateria; Deuterostomia; Chordata; Craniata; Vertebrata; Gnathostomata; Teleostomi; Euteleostomi; Sarcopterygii; Dipnotetrapodomorpha; Tetrapoda; Amphibia; Batrachia; Caudata; Salamandroidea; Plethodontidae; Hemidactyliinae; Hemidactylium; Hemidactylium scutatum
NC_006355	126671	Eukaryota; Opisthokonta; Metazoa; Eumetazoa; Bilateria; Deuterostomia; Chordata; Craniata; Vertebrata; Gnathostomata; Teleostomi; Euteleostomi; Actinopterygii; Actinopteri; Neopterygii; Teleostei; Osteoglossocephalai; Clupeocephala; Euteleosteomorpha; Neoteleostei; Eurypterygia; Ctenosquamata; Acanthomorphata; Euacanthomorphacea; Percomorphaceae; Eupercaria; Labriformes; Labridae; Scarines; Chlor…
NC_006378	115427	Eukaryota; Opisthokonta; Metazoa; Eumetazoa; Bilateria; Protostomia; Ecdysozoa; Panarthropoda; Arthropoda; Mandibulata; Pancrustacea; Hexapoda; Insecta; Dicondylia; Pterygota; Neoptera; Endopterygota; Diptera; Brachycera; Muscomorpha; Eremoneura; Cyclorrhapha; Schizophora; Calyptratae; Oestroidea; Oestridae; Cuterebrinae; Dermatobia; Dermatobia hominis
NC_006379	6431	Eukaryota; Opisthokonta; Metazoa; Eumetazoa; Bilateria; Protostomia; Spiralia; Lophotrochozoa; Annelida; Polychaeta; Echiura; Xenopneusta; Urechidae; Urechis; Urechis caupo
NC_006381	30993	Eukaryota; Opisthokonta; Metazoa; Eumetazoa; Bilateria; Deuterostomia; Chordata; Craniata; Vertebrata; Gnathostomata; Teleostomi; Euteleostomi; Actinopterygii; Actinopteri; Neopterygii; Teleostei; Osteoglossocephalai; Clupeocephala; Otomorpha; Ostariophysi; Otophysi; Characiphysae; Siluriformes; Siluroidei; Pangasiidae; Pangasianodon; Pangasianodon gigas
NC_006387	211491	Eukaryota; Opisthokonta; Metazoa; Eumetazoa; Bilateria; Deuterostomia; Chordata; Craniata; Vertebrata; Gnathostomata; Teleostomi; Euteleostomi; Actinopterygii; Actinopteri; Neopterygii; Teleostei; Osteoglossocephalai; Clupeocephala; Otomorpha; Ostariophysi; Otophysi; Cypriniphysae; Cypriniformes; Cyprinoidei; Cyprinoidei intergeneric hybrids; Carassius auratus x Cyprinus carpio x Carassius cuvieri
NC_006402	414351	Eukaryota; Opisthokonta; Metazoa; Eumetazoa; Bilateria; Deuterostomia; Chordata; Craniata; Vertebrata; Gnathostomata; Teleostomi; Euteleostomi; Sarcopterygii; Dipnotetrapodomorpha; Tetrapoda; Amphibia; Batrachia; Anura; Bombinatoridae; Bombina; Bombina fortinuptialis
NC_006404	8453	Eukaryota; Opisthokonta; Metazoa; Eumetazoa; Bilateria; Deuterostomia; Chordata; Craniata; Vertebrata; Gnathostomata; Teleostomi; Euteleostomi; Sarcopterygii; Dipnotetrapodomorpha; Tetrapoda; Amphibia; Gymnophiona; Ichthyophiidae; Ichthyophis; Ichthyophis bannanicus
NC_006401	70543	Eukaryota; Opisthokonta; Metazoa; Eumetazoa; Bilateria; Deuterostomia; Chordata; Craniata; Vertebrata; Gnathostomata; Teleostomi; Euteleostomi; Actinopterygii; Actinopteri; Neopterygii; Teleostei; Osteoglossocephalai; Clupeocephala; Otomorpha; Ostariophysi; Otophysi; Cypriniphysae; Cypriniformes; Catostomoidei; Catostomidae; Myxocyprinus; Myxocyprinus asiaticus
NC_006406	143525	Eukaryota; Opisthokonta; Metazoa; Eumetazoa; Bilateria; Deuterostomia; Chordata; Craniata; Vertebrata; Gnathostomata; Teleostomi; Euteleostomi; Sarcopterygii; Dipnotetrapodomorpha; Tetrapoda; Amphibia; Batrachia; Anura; Neobatrachia; Microhyloidea; Microhylidae; Microhylinae; Microhyla; Microhyla heymonsi
NC_006407	164972	Eukaryota; Opisthokonta; Metazoa; Eumetazoa; Bilateria; Deuterostomia; Chordata; Craniata; Vertebrata; Gnathostomata; Teleostomi; Euteleostomi; Sarcopterygii; Dipnotetrapodomorpha; Tetrapoda; Amphibia; Batrachia; Caudata; Salamandroidea; Salamandridae; Pleurodelinae; Paramesotriton; Paramesotriton hongkongensis
NC_006403	167933	Eukaryota; Opisthokonta; Metazoa; Eumetazoa; Bilateria; Deuterostomia; Chordata; Craniata; Vertebrata; Gnathostomata; Teleostomi; Euteleostomi; Sarcopterygii; Dipnotetrapodomorpha; Tetrapoda; Amphibia; Batrachia; Anura; Neobatrachia; Hyloidea; Hylidae; Hylinae; Hylini; Hyla; Hyla chinensis
NC_006405	167934	Eukaryota; Opisthokonta; Metazoa; Eumetazoa; Bilateria; Deuterostomia; Chordata; Craniata; Vertebrata; Gnathostomata; Teleostomi; Euteleostomi; Sarcopterygii; Dipnotetrapodomorpha; Tetrapoda; Amphibia; Batrachia; Anura; Neobatrachia; Microhyloidea; Microhylidae; Microhylinae; Kaloula; Kaloula pulchra
NC_006531	7936	Eukaryota; Opisthokonta; Metazoa; Eumetazoa; Bilateria; Deuterostomia; Chordata; Craniata; Vertebrata; Gnathostomata; Teleostomi; Euteleostomi; Actinopterygii; Actinopteri; Neopterygii; Teleostei; Elopocephalai; Elopocephala; Elopomorpha; Anguilliformes; Anguillidae; Anguilla; Anguilla anguilla
NC_006540	7939	Eukaryota; Opisthokonta; Metazoa; Eumetazoa; Bilateria; Deuterostomia; Chordata; Craniata; Vertebrata; Gnathostomata; Teleostomi; Euteleostomi; Actinopterygii; Actinopteri; Neopterygii; Teleostei; Elopocephalai; Elopocephala; Elopomorpha; Anguilliformes; Anguillidae; Anguilla; Anguilla marmorata
NC_006537	48163	Eukaryota; Opisthokonta; Metazoa; Eumetazoa; Bilateria; Deuterostomia; Chordata; Craniata; Vertebrata; Gnathostomata; Teleostomi; Euteleostomi; Actinopterygii; Actinopteri; Neopterygii; Teleostei; Elopocephalai; Elopocephala; Elopomorpha; Anguilliformes; Anguillidae; Anguilla; Anguilla celebesensis
NC_006542	48164	Eukaryota; Opisthokonta; Metazoa; Eumetazoa; Bilateria; Deuterostomia; Chordata; Craniata; Vertebrata; Gnathostomata; Teleostomi; Euteleostomi; Actinopterygii; Actinopteri; Neopterygii; Teleostei; Elopocephalai; Elopocephala; Elopomorpha; Anguilliformes; Anguillidae; Anguilla; Anguilla mossambica
NC_006546	48165	Eukaryota; Opisthokonta; Metazoa; Eumetazoa; Bilateria; Deuterostomia; Chordata; Craniata; Vertebrata; Gnathostomata; Teleostomi; Euteleostomi; Actinopterygii; Actinopteri; Neopterygii; Teleostei; Elopocephalai; Elopocephala; Elopomorpha; Anguilliformes; Anguillidae; Anguilla; Anguilla reinhardtii
NC_006534	61125	Eukaryota; Opisthokonta; Metazoa; Eumetazoa; Bilateria; Deuterostomia; Chordata; Craniata; Vertebrata; Gnathostomata; Teleostomi; Euteleostomi; Actinopterygii; Actinopteri; Neopterygii; Teleostei; Elopocephalai; Elopocephala; Elopomorpha; Anguilliformes; Anguillidae; Anguilla; Anguilla bicolor; Anguilla bicolor bicolor
NC_006538	61127	Eukaryota; Opisthokonta; Metazoa; Eumetazoa; Bilateria; Deuterostomia; Chordata; Craniata; Vertebrata; Gnathostomata; Teleostomi; Euteleostomi; Actinopterygii; Actinopteri; Neopterygii; Teleostei; Elopocephalai; Elopocephala; Elopomorpha; Anguilliformes; Anguillidae; Anguilla; Anguilla dieffenbachii
NC_006532	86961	Eukaryota; Opisthokonta; Metazoa; Eumetazoa; Bilateria; Deuterostomia; Chordata; Craniata; Vertebrata; Gnathostomata; Teleostomi; Euteleostomi; Actinopterygii; Actinopteri; Neopterygii; Teleostei; Elopocephalai; Elopocephala; Elopomorpha; Anguilliformes; Anguillidae; Anguilla; Anguilla australis; Anguilla australis australis
NC_006533	86962	Eukaryota; Opisthokonta; Metazoa; Eumetazoa; Bilateria; Deuterostomia; Chordata; Craniata; Vertebrata; Gnathostomata; Teleostomi; Euteleostomi; Actinopterygii; Actinopteri; Neopterygii; Teleostei; Elopocephalai; Elopocephala; Elopomorpha; Anguilliformes; Anguillidae; Anguilla; Anguilla australis; Anguilla australis schmidti
NC_006541	86963	Eukaryota; Opisthokonta; Metazoa; Eumetazoa; Bilateria; Deuterostomia; Chordata; Craniata; Vertebrata; Gnathostomata; Teleostomi; Euteleostomi; Actinopterygii; Actinopteri; Neopterygii; Teleostei; Elopocephalai; Elopocephala; Elopomorpha; Anguilliformes; Anguillidae; Anguilla; Anguilla megastoma
NC_006545	86964	Eukaryota; Opisthokonta; Metazoa; Eumetazoa; Bilateria; Deuterostomia; Chordata; Craniata; Vertebrata; Gnathostomata; Teleostomi; Euteleostomi; Actinopterygii; Actinopteri; Neopterygii; Teleostei; Elopocephalai; Elopocephala; Elopomorpha; Anguilliformes; Anguillidae; Anguilla; Anguilla obscura
NC_006544	86966	Eukaryota; Opisthokonta; Metazoa; Eumetazoa; Bilateria; Deuterostomia; Chordata; Craniata; Vertebrata; Gnathostomata; Teleostomi; Euteleostomi; Actinopterygii; Actinopteri; Neopterygii; Teleostei; Elopocephalai; Elopocephala; Elopomorpha; Anguilliformes; Anguillidae; Anguilla; Anguilla nebulosa; Anguilla nebulosa nebulosa
NC_006539	86967	Eukaryota; Opisthokonta; Metazoa; Eumetazoa; Bilateria; Deuterostomia; Chordata; Craniata; Vertebrata; Gnathostomata; Teleostomi; Euteleostomi; Actinopterygii; Actinopteri; Neopterygii; Teleostei; Elopocephalai; Elopocephala; Elopomorpha; Anguilliformes; Anguillidae; Anguilla; Anguilla interioris
NC_006536	103812	Eukaryota; Opisthokonta; Metazoa; Eumetazoa; Bilateria; Deuterostomia; Chordata; Craniata; Vertebrata; Gnathostomata; Teleostomi; Euteleostomi; Actinopterygii; Actinopteri; Neopterygii; Teleostei; Elopocephalai; Elopocephala; Elopomorpha; Anguilliformes; Anguillidae; Anguilla; Anguilla malgumora
NC_006543	103832	Eukaryota; Opisthokonta; Metazoa; Eumetazoa; Bilateria; Deuterostomia; Chordata; Craniata; Vertebrata; Gnathostomata; Teleostomi; Euteleostomi; Actinopterygii; Actinopteri; Neopterygii; Teleostei; Elopocephalai; Elopocephala; Elopomorpha; Anguilliformes; Anguillidae; Anguilla; Anguilla labiata
NC_006580	145527	Eukaryota; Opisthokonta; Metazoa; Eumetazoa; Bilateria; Deuterostomia; Chordata; Craniata; Vertebrata; Gnathostomata; Teleostomi; Euteleostomi; Actinopterygii; Actinopteri; Neopterygii; Teleostei; Osteoglossocephalai; Clupeocephala; Otomorpha; Ostariophysi; Otophysi; Cypriniphysae; Cypriniformes; Cyprinoidei; Cyprinidae; Cyprininae; Carassius; Carassius auratus; Carassius auratus auratus
NC_006665	7602	Eukaryota; Opisthokonta; Metazoa; Eumetazoa; Bilateria; Deuterostomia; Echinodermata; Eleutherozoa; Asterozoa; Asteroidea; Forcipulatacea; Forcipulatida; Asteriidae; Asterias; Asterias amurensis
NC_006666	60560	Eukaryota; Opisthokonta; Metazoa; Eumetazoa; Bilateria; Deuterostomia; Echinodermata; Eleutherozoa; Asterozoa; Asteroidea; Valvatacea; Paxillosida; Astropectinidae; Astropecten; Astropecten polyacanthus
NC_006678	213494	Eukaryota; Opisthokonta; Metazoa; Eumetazoa; Bilateria; Protostomia; Ecdysozoa; Panarthropoda; Arthropoda; Mandibulata; Pancrustacea; Hexapoda; Insecta; Dicondylia; Pterygota; Neoptera; Polyneoptera; Orthoptera; Ensifera; Gryllidea; Gryllotalpoidea; Gryllotalpidae; Gryllotalpinae; Gryllotalpa; Gryllotalpa orientalis
NC_006688	171366	Eukaryota; Opisthokonta; Metazoa; Eumetazoa; Bilateria; Deuterostomia; Chordata; Craniata; Vertebrata; Gnathostomata; Teleostomi; Euteleostomi; Sarcopterygii; Dipnotetrapodomorpha; Tetrapoda; Amphibia; Batrachia; Anura; Alytidae; Alytinae; Alytes; Alytes obstetricans; Alytes obstetricans pertinax
NC_006689	8346	Eukaryota; Opisthokonta; Metazoa; Eumetazoa; Bilateria; Deuterostomia; Chordata; Craniata; Vertebrata; Gnathostomata; Teleostomi; Euteleostomi; Sarcopterygii; Dipnotetrapodomorpha; Tetrapoda; Amphibia; Batrachia; Anura; Bombinatoridae; Bombina; Bombina orientalis
NC_006690	97956	Eukaryota; Opisthokonta; Metazoa; Eumetazoa; Bilateria; Deuterostomia; Chordata; Craniata; Vertebrata; Gnathostomata; Teleostomi; Euteleostomi; Sarcopterygii; Dipnotetrapodomorpha; Tetrapoda; Amphibia; Batrachia; Anura; Alytidae; Discoglossinae; Discoglossus; Discoglossus galganoi
NC_006817	7160	Eukaryota; Opisthokonta; Metazoa; Eumetazoa; Bilateria; Protostomia; Ecdysozoa; Panarthropoda; Arthropoda; Mandibulata; Pancrustacea; Hexapoda; Insecta; Dicondylia; Pterygota; Neoptera; Endopterygota; Diptera; Nematocera; Culicomorpha; Culicoidea; Culicidae; Culicinae; Aedini; Aedes; Stegomyia; Aedes albopictus
NC_006818	36212	Eukaryota; Opisthokonta; Metazoa; Eumetazoa; Bilateria; Deuterostomia; Chordata; Craniata; Vertebrata; Gnathostomata; Teleostomi; Euteleostomi; Actinopterygii; Actinopteri; Neopterygii; Teleostei; Osteoglossocephalai; Clupeocephala; Euteleosteomorpha; Neoteleostei; Eurypterygia; Ctenosquamata; Acanthomorphata; Euacanthomorphacea; Percomorphaceae; Carangaria; Carangiformes; Carangidae; Trachurus; …
NC_006838	78898	Eukaryota; Opisthokonta; Fungi; Fungi incertae sedis; Mucoromycota; Mortierellomycotina; Mortierellomycetes; Mortierellales; Mortierellaceae; Podila; Podila verticillata
NC_006835	140016	Eukaryota; Opisthokonta; Metazoa; Eumetazoa; Bilateria; Deuterostomia; Chordata; Craniata; Vertebrata; Gnathostomata; Teleostomi; Euteleostomi; Sarcopterygii; Dipnotetrapodomorpha; Tetrapoda; Amniota; Mammalia; Theria; Eutheria; Boreoeutheria; Laurasiatheria; Carnivora; Feliformia; Herpestidae; Urva; Urva javanica
NC_006853	9913	Eukaryota; Opisthokonta; Metazoa; Eumetazoa; Bilateria; Deuterostomia; Chordata; Craniata; Vertebrata; Gnathostomata; Teleostomi; Euteleostomi; Sarcopterygii; Dipnotetrapodomorpha; Tetrapoda; Amniota; Mammalia; Theria; Eutheria; Boreoeutheria; Laurasiatheria; Artiodactyla; Ruminantia; Pecora; Bovidae; Bovinae; Bos; Bos taurus
NC_006880	79674	Eukaryota; Opisthokonta; Metazoa; Eumetazoa; Bilateria; Protostomia; Ecdysozoa; Panarthropoda; Arthropoda; Mandibulata; Pancrustacea; Crustacea; Multicrustacea; Malacostraca; Eumalacostraca; Eucarida; Decapoda; Pleocyemata; Caridea; Palaemonoidea; Palaemonidae; Macrobrachium; Macrobrachium rosenbergii
NC_006896	6876	Eukaryota; Opisthokonta; Metazoa; Eumetazoa; Bilateria; Protostomia; Ecdysozoa; Panarthropoda; Arthropoda; Chelicerata; Arachnida; Scorpiones; Buthida; Buthoidea; Buthidae; Centruroides; Centruroides limpidus
NC_006901	33548	Eukaryota; Opisthokonta; Metazoa; Eumetazoa; Bilateria; Deuterostomia; Chordata; Craniata; Vertebrata; Gnathostomata; Teleostomi; Euteleostomi; Sarcopterygii; Dipnotetrapodomorpha; Tetrapoda; Amniota; Mammalia; Theria; Eutheria; Boreoeutheria; Euarchontoglires; Primates; Haplorrhini; Simiiformes; Catarrhini; Cercopithecoidea; Cercopithecidae; Colobinae; Colobus; Colobus guereza
NC_006887	8305	Eukaryota; Opisthokonta; Metazoa; Eumetazoa; Bilateria; Deuterostomia; Chordata; Craniata; Vertebrata; Gnathostomata; Teleostomi; Euteleostomi; Sarcopterygii; Dipnotetrapodomorpha; Tetrapoda; Amphibia; Batrachia; Caudata; Salamandroidea; Ambystomatidae; Ambystoma; Ambystoma tigrinum
NC_006900	54181	Eukaryota; Opisthokonta; Metazoa; Eumetazoa; Bilateria; Deuterostomia; Chordata; Craniata; Vertebrata; Gnathostomata; Teleostomi; Euteleostomi; Sarcopterygii; Dipnotetrapodomorpha; Tetrapoda; Amniota; Mammalia; Theria; Eutheria; Boreoeutheria; Euarchontoglires; Primates; Haplorrhini; Simiiformes; Catarrhini; Cercopithecoidea; Cercopithecidae; Colobinae; Trachypithecus; Trachypithecus obscurus
NC_006892	60532	Eukaryota; Opisthokonta; Metazoa; Eumetazoa; Bilateria; Protostomia; Spiralia; Lophotrochozoa; Acanthocephala; Palaeacanthocephala; Echinorhynchida; Rhadinorhynchidae; Leptorhynchoides; Leptorhynchoides thecatus
NC_006897	72053	Eukaryota; Opisthokonta; Metazoa; Eumetazoa; Bilateria; Deuterostomia; Chordata; Craniata; Vertebrata; Gnathostomata; Teleostomi; Euteleostomi; Actinopterygii; Actinopteri; Neopterygii; Teleostei; Osteoglossocephalai; Clupeocephala; Euteleosteomorpha; Protacanthopterygii; Salmoniformes; Salmonidae; Salmoninae; Oncorhynchus; Oncorhynchus clarkii; Oncorhynchus clarkii henshawi
NC_006894	153946	Eukaryota; Opisthokonta; Metazoa; Porifera; Demospongiae; Heteroscleromorpha; Axinellida; Axinellidae; Axinella; Axinella corrugata
NC_006891	205354	Eukaryota; Opisthokonta; Metazoa; Eumetazoa; Bilateria; Protostomia; Ecdysozoa; Panarthropoda; Arthropoda; Mandibulata; Pancrustacea; Crustacea; Multicrustacea; Malacostraca; Eumalacostraca; Eucarida; Decapoda; Pleocyemata; Brachyura; Eubrachyura; Heterotremata; Xanthoidea; Eriphiidae; Pseudocarcinus; Pseudocarcinus gigas
NC_006902	246299	Eukaryota; Opisthokonta; Metazoa; Eumetazoa; Cnidaria; Anthozoa; Hexacorallia; Scleractinia; Astrocoeniina; Acroporidae; Montipora; Montipora cactus
NC_006888	282260	Eukaryota; Opisthokonta; Metazoa; Eumetazoa; Bilateria; Deuterostomia; Chordata; Craniata; Vertebrata; Gnathostomata; Teleostomi; Euteleostomi; Sarcopterygii; Dipnotetrapodomorpha; Tetrapoda; Amphibia; Batrachia; Caudata; Salamandroidea; Ambystomatidae; Ambystoma; Ambystoma andersoni
NC_006889	282261	Eukaryota; Opisthokonta; Metazoa; Eumetazoa; Bilateria; Deuterostomia; Chordata; Craniata; Vertebrata; Gnathostomata; Teleostomi; Euteleostomi; Sarcopterygii; Dipnotetrapodomorpha; Tetrapoda; Amphibia; Batrachia; Caudata; Salamandroidea; Ambystomatidae; Ambystoma; Ambystoma dumerilii
NC_006895	299218	Eukaryota; Opisthokonta; Metazoa; Eumetazoa; Bilateria; Protostomia; Ecdysozoa; Panarthropoda; Arthropoda; Mandibulata; Pancrustacea; Hexapoda; Insecta; Monocondylia; Archaeognatha; Meinertellidae; Nesomachilis; Nesomachilis australica
NC_006898	310697	Eukaryota; Opisthokonta; Metazoa; Eumetazoa; Cnidaria; Anthozoa; Hexacorallia; Scleractinia; Astrocoeniina; Acroporidae; Anacropora; Anacropora matthai
NC_006929	9768	Eukaryota; Opisthokonta; Metazoa; Eumetazoa; Bilateria; Deuterostomia; Chordata; Craniata; Vertebrata; Gnathostomata; Teleostomi; Euteleostomi; Sarcopterygii; Dipnotetrapodomorpha; Tetrapoda; Amniota; Mammalia; Theria; Eutheria; Boreoeutheria; Laurasiatheria; Artiodactyla; Whippomorpha; Cetacea; Mysticeti; Balaenopteridae; Balaenoptera; Balaenoptera borealis
NC_006927	9773	Eukaryota; Opisthokonta; Metazoa; Eumetazoa; Bilateria; Deuterostomia; Chordata; Craniata; Vertebrata; Gnathostomata; Teleostomi; Euteleostomi; Sarcopterygii; Dipnotetrapodomorpha; Tetrapoda; Amniota; Mammalia; Theria; Eutheria; Boreoeutheria; Laurasiatheria; Artiodactyla; Whippomorpha; Cetacea; Mysticeti; Balaenopteridae; Megaptera; Megaptera novaeangliae
NC_006924	27675	Eukaryota; Opisthokonta; Metazoa; Eumetazoa; Bilateria; Deuterostomia; Chordata; Craniata; Vertebrata; Gnathostomata; Teleostomi; Euteleostomi; Sarcopterygii; Dipnotetrapodomorpha; Tetrapoda; Amniota; Mammalia; Theria; Eutheria; Xenarthra; Pilosa; Folivora; Megalonychidae; Choloepus; Choloepus didactylus
NC_006926	33556	Eukaryota; Opisthokonta; Metazoa; Eumetazoa; Bilateria; Deuterostomia; Chordata; Craniata; Vertebrata; Gnathostomata; Teleostomi; Euteleostomi; Sarcopterygii; Dipnotetrapodomorpha; Tetrapoda; Amniota; Mammalia; Theria; Eutheria; Boreoeutheria; Laurasiatheria; Artiodactyla; Whippomorpha; Cetacea; Mysticeti; Balaenopteridae; Balaenoptera; Balaenoptera bonaerensis
NC_006915	57486	Eukaryota; Opisthokonta; Metazoa; Eumetazoa; Bilateria; Deuterostomia; Chordata; Craniata; Vertebrata; Gnathostomata; Teleostomi; Euteleostomi; Sarcopterygii; Dipnotetrapodomorpha; Tetrapoda; Amniota; Mammalia; Theria; Eutheria; Boreoeutheria; Euarchontoglires; Glires; Rodentia; Myomorpha; Muroidea; Muridae; Murinae; Mus; Mus; Mus musculus; Mus musculus molossinus
NC_006925	94961	Eukaryota; Opisthokonta; Metazoa; Eumetazoa; Bilateria; Deuterostomia; Chordata; Craniata; Vertebrata; Gnathostomata; Teleostomi; Euteleostomi; Sarcopterygii; Dipnotetrapodomorpha; Tetrapoda; Amniota; Mammalia; Theria; Eutheria; Boreoeutheria; Laurasiatheria; Chiroptera; Yangochiroptera; Mystacinidae; Mystacina; Mystacina tuberculata
NC_006930	160595	Eukaryota; Opisthokonta; Metazoa; Eumetazoa; Bilateria; Deuterostomia; Chordata; Craniata; Vertebrata; Gnathostomata; Teleostomi; Euteleostomi; Sarcopterygii; Dipnotetrapodomorpha; Tetrapoda; Amniota; Mammalia; Theria; Eutheria; Boreoeutheria; Laurasiatheria; Artiodactyla; Whippomorpha; Cetacea; Mysticeti; Balaenidae; Eubalaena; Eubalaena australis
NC_006917	221866	Eukaryota; Opisthokonta; Metazoa; Eumetazoa; Bilateria; Deuterostomia; Chordata; Craniata; Vertebrata; Gnathostomata; Teleostomi; Euteleostomi; Actinopterygii; Actinopteri; Neopterygii; Teleostei; Osteoglossocephalai; Clupeocephala; Otomorpha; Clupei; Clupeiformes; Clupeoidei; Clupeidae; Spratelloidinae; Jenkinsia; Jenkinsia lamprotaenia
NC_006918	221867	Eukaryota; Opisthokonta; Metazoa; Eumetazoa; Bilateria; Deuterostomia; Chordata; Craniata; Vertebrata; Gnathostomata; Teleostomi; Euteleostomi; Actinopterygii; Actinopteri; Neopterygii; Teleostei; Osteoglossocephalai; Clupeocephala; Euteleosteomorpha; Stomiati; Osmeriformes; Salangidae; Salanx; Salanx ariakensis
NC_006919	221869	Eukaryota; Opisthokonta; Metazoa; Eumetazoa; Bilateria; Deuterostomia; Chordata; Craniata; Vertebrata; Gnathostomata; Teleostomi; Euteleostomi; Actinopterygii; Actinopteri; Neopterygii; Teleostei; Osteoglossocephalai; Clupeocephala; Otomorpha; Clupei; Clupeiformes; Clupeoidei; Clupeidae; Sundasalanx; Sundasalanx mekongensis
NC_006928	255365	Eukaryota; Opisthokonta; Metazoa; Eumetazoa; Bilateria; Deuterostomia; Chordata; Craniata; Vertebrata; Gnathostomata; Teleostomi; Euteleostomi; Sarcopterygii; Dipnotetrapodomorpha; Tetrapoda; Amniota; Mammalia; Theria; Eutheria; Boreoeutheria; Laurasiatheria; Artiodactyla; Whippomorpha; Cetacea; Mysticeti; Balaenopteridae; Balaenoptera; Balaenoptera brydei
NC_006920	262771	Eukaryota; Opisthokonta; Metazoa; Eumetazoa; Bilateria; Deuterostomia; Chordata; Craniata; Vertebrata; Gnathostomata; Teleostomi; Euteleostomi; Actinopterygii; Actinopteri; Neopterygii; Teleostei; Osteoglossocephalai; Clupeocephala; Euteleosteomorpha; Neoteleostei; Eurypterygia; Ctenosquamata; Acanthomorphata; Euacanthomorphacea; Percomorphaceae; Batrachoidaria; Batrachoidiformes; Batrachoididae;…
NC_006916	287944	Eukaryota; Opisthokonta; Metazoa; Eumetazoa; Bilateria; Protostomia; Ecdysozoa; Panarthropoda; Arthropoda; Mandibulata; Pancrustacea; Crustacea; Multicrustacea; Malacostraca; Eumalacostraca; Hoplocarida; Stomatopoda; Unipeltata; Squilloidea; Squillidae; Harpiosquilla; Harpiosquilla harpax
NC_006931	302098	Eukaryota; Opisthokonta; Metazoa; Eumetazoa; Bilateria; Deuterostomia; Chordata; Craniata; Vertebrata; Gnathostomata; Teleostomi; Euteleostomi; Sarcopterygii; Dipnotetrapodomorpha; Tetrapoda; Amniota; Mammalia; Theria; Eutheria; Boreoeutheria; Laurasiatheria; Artiodactyla; Whippomorpha; Cetacea; Mysticeti; Balaenidae; Eubalaena; Eubalaena japonica
NC_006973	223998	Eukaryota; Opisthokonta; Metazoa; Eumetazoa; Bilateria; Deuterostomia; Chordata; Craniata; Vertebrata; Gnathostomata; Teleostomi; Euteleostomi; Sarcopterygii; Dipnotetrapodomorpha; Tetrapoda; Amniota; Mammalia; Theria; Eutheria; Boreoeutheria; Laurasiatheria; Artiodactyla; Ruminantia; Pecora; Cervidae; Cervinae; Cervus; Cervus nippon; Cervus nippon yesoensis
NC_006972	273371	Eukaryota; Opisthokonta; Fungi; Dikarya; Ascomycota; saccharomyceta; Saccharomycotina; Pichiomycetes; Serinales; Debaryomycetaceae; Candida/Lodderomyces clade; Candida; Candida orthopsilosis
NC_006971	273372	Eukaryota; Opisthokonta; Fungi; Dikarya; Ascomycota; saccharomyceta; Saccharomycotina; Pichiomycetes; Serinales; Debaryomycetaceae; Candida/Lodderomyces clade; Candida; Candida metapsilosis
NC_006990	36754	Eukaryota; Opisthokonta; Metazoa; Porifera; Demospongiae; Heteroscleromorpha; Tetractinellida; Astrophorina; Geodiidae; Geodia; Geodia neptuni
NC_006992	95602	Eukaryota; Opisthokonta; Metazoa; Eumetazoa; Bilateria; Protostomia; Ecdysozoa; Panarthropoda; Arthropoda; Mandibulata; Pancrustacea; Crustacea; Multicrustacea; Malacostraca; Eumalacostraca; Eucarida; Decapoda; Pleocyemata; Brachyura; Eubrachyura; Thoracotremata; Grapsoidea; Varunidae; Eriocheir; Eriocheir sinensis
NC_006993	151525	Eukaryota; Opisthokonta; Metazoa; Eumetazoa; Bilateria; Deuterostomia; Chordata; Craniata; Vertebrata; Gnathostomata; Teleostomi; Euteleostomi; Sarcopterygii; Dipnotetrapodomorpha; Tetrapoda; Amniota; Mammalia; Theria; Eutheria; Boreoeutheria; Laurasiatheria; Artiodactyla; Ruminantia; Pecora; Cervidae; Cervinae; Cervus; Cervus nippon; Cervus nippon centralis
NC_006991	233783	Eukaryota; Opisthokonta; Metazoa; Porifera; Demospongiae; Heteroscleromorpha; Tethyida; Tethyidae; Tethya; Tethya actinia
NC_007011	8853	Eukaryota; Opisthokonta; Metazoa; Eumetazoa; Bilateria; Deuterostomia; Chordata; Craniata; Vertebrata; Gnathostomata; Teleostomi; Euteleostomi; Sarcopterygii; Dipnotetrapodomorpha; Tetrapoda; Amniota; Sauropsida; Sauria; Archelosauria; Archosauria; Dinosauria; Saurischia; Theropoda; Coelurosauria; Aves; Neognathae; Galloanserae; Anseriformes; Anatidae; Anserinae; Branta; Branta canadensis
NC_007009	9534	Eukaryota; Opisthokonta; Metazoa; Eumetazoa; Bilateria; Deuterostomia; Chordata; Craniata; Vertebrata; Gnathostomata; Teleostomi; Euteleostomi; Sarcopterygii; Dipnotetrapodomorpha; Tetrapoda; Amniota; Mammalia; Theria; Eutheria; Boreoeutheria; Euarchontoglires; Primates; Haplorrhini; Simiiformes; Catarrhini; Cercopithecoidea; Cercopithecidae; Cercopithecinae; Chlorocebus; Chlorocebus aethiops
NC_007010	27405	Eukaryota; Opisthokonta; Metazoa; Eumetazoa; Bilateria; Protostomia; Ecdysozoa; Panarthropoda; Arthropoda; Mandibulata; Pancrustacea; Crustacea; Multicrustacea; Malacostraca; Eumalacostraca; Eucarida; Decapoda; Dendrobranchiata; Penaeoidea; Penaeidae; Penaeus; Penaeus japonicus
NC_007006	37036	Eukaryota; Opisthokonta; Metazoa; Eumetazoa; Bilateria; Deuterostomia; Chordata; Craniata; Vertebrata; Gnathostomata; Teleostomi; Euteleostomi; Sarcopterygii; Dipnotetrapodomorpha; Tetrapoda; Amniota; Sauropsida; Sauria; Archelosauria; Archosauria; Dinosauria; Saurischia; Theropoda; Coelurosauria; Aves; Neognathae; Neoaves; Charadriiformes; Laridae; Larus; Larus dominicanus
NC_007007	37040	Eukaryota; Opisthokonta; Metazoa; Eumetazoa; Bilateria; Deuterostomia; Chordata; Craniata; Vertebrata; Gnathostomata; Teleostomi; Euteleostomi; Sarcopterygii; Dipnotetrapodomorpha; Tetrapoda; Amniota; Sauropsida; Sauria; Archelosauria; Archosauria; Dinosauria; Saurischia; Theropoda; Coelurosauria; Aves; Neognathae; Neoaves; Aequornithes; Gaviiformes; Gaviidae; Gavia; Gavia stellata
NC_007012	113540	Eukaryota; Opisthokonta; Metazoa; Eumetazoa; Bilateria; Deuterostomia; Chordata; Craniata; Vertebrata; Gnathostomata; Teleostomi; Euteleostomi; Actinopterygii; Actinopteri; Neopterygii; Teleostei; Osteoglossocephalai; Osteoglossocephala; Osteoglossomorpha; Osteoglossiformes; Osteoglossidae; Scleropages; Scleropages formosus
NC_007102	75445	Eukaryota; Opisthokonta; Metazoa; Eumetazoa; Bilateria; Protostomia; Ecdysozoa; Panarthropoda; Arthropoda; Mandibulata; Pancrustacea; Hexapoda; Insecta; Dicondylia; Pterygota; Neoptera; Endopterygota; Diptera; Brachycera; Muscomorpha; Eremoneura; Cyclorrhapha; Schizophora; Calyptratae; Muscoidea; Muscidae; Muscinae; Stomoxyini; Haematobia; Haematobia irritans; Haematobia irritans irritans
NC_007174	37064	Eukaryota; Opisthokonta; Metazoa; Eumetazoa; Bilateria; Deuterostomia; Chordata; Craniata; Vertebrata; Gnathostomata; Teleostomi; Euteleostomi; Sarcopterygii; Dipnotetrapodomorpha; Tetrapoda; Amniota; Sauropsida; Sauria; Archelosauria; Archosauria; Dinosauria; Saurischia; Theropoda; Coelurosauria; Aves; Neognathae; Neoaves; Aequornithes; Procellariiformes; Procellariidae; Aphrodroma; Aphrodroma b…
NC_007179	332176	Eukaryota; Opisthokonta; Metazoa; Eumetazoa; Bilateria; Deuterostomia; Chordata; Craniata; Vertebrata; Gnathostomata; Teleostomi; Euteleostomi; Sarcopterygii; Dipnotetrapodomorpha; Tetrapoda; Amniota; Mammalia; Theria; Eutheria; Boreoeutheria; Laurasiatheria; Artiodactyla; Ruminantia; Pecora; Cervidae; Cervinae; Cervus; Cervus nippon; Cervus nippon yakushimae
NC_007215	72036	Eukaryota; Opisthokonta; Metazoa; Eumetazoa; Bilateria; Protostomia; Ecdysozoa; Panarthropoda; Arthropoda; Mandibulata; Pancrustacea; Crustacea; Multicrustacea; Hexanauplia; Copepoda; Neocopepoda; Podoplea; Siphonostomatoida; Caligidae; Lepeophtheirus; Lepeophtheirus salmonis
NC_007214	296598	Eukaryota; Opisthokonta; Metazoa; Eumetazoa; Bilateria; Protostomia; Ecdysozoa; Panarthropoda; Arthropoda; Mandibulata; Pancrustacea; Hexapoda; Diplura; Dicellurata; Japygoidea; Japygidae; Japyginae; Japyx; Japyx solifugus
NC_007234	6577	Eukaryota; Opisthokonta; Metazoa; Eumetazoa; Bilateria; Protostomia; Spiralia; Lophotrochozoa; Mollusca; Bivalvia; Autobranchia; Pteriomorphia; Pectinida; Pectinoidea; Pectinidae; Placopecten; Placopecten magellanicus
NC_007231	8127	Eukaryota; Opisthokonta; Metazoa; Eumetazoa; Bilateria; Deuterostomia; Chordata; Craniata; Vertebrata; Gnathostomata; Teleostomi; Euteleostomi; Actinopterygii; Actinopteri; Neopterygii; Teleostei; Osteoglossocephalai; Clupeocephala; Euteleosteomorpha; Neoteleostei; Eurypterygia; Ctenosquamata; Acanthomorphata; Euacanthomorphacea; Percomorphaceae; Ovalentaria; Cichlomorphae; Cichliformes; Cichlida…
NC_007227	81907	Eukaryota; Opisthokonta; Metazoa; Eumetazoa; Bilateria; Deuterostomia; Chordata; Craniata; Vertebrata; Gnathostomata; Teleostomi; Euteleostomi; Sarcopterygii; Dipnotetrapodomorpha; Tetrapoda; Amniota; Sauropsida; Sauria; Archelosauria; Archosauria; Dinosauria; Saurischia; Theropoda; Coelurosauria; Aves; Neognathae; Galloanserae; Galliformes; Megapodiidae; Alectura; Alectura lathami
NC_007229	143401	Eukaryota; Opisthokonta; Metazoa; Eumetazoa; Bilateria; Deuterostomia; Chordata; Craniata; Vertebrata; Gnathostomata; Teleostomi; Euteleostomi; Actinopterygii; Actinopteri; Neopterygii; Teleostei; Osteoglossocephalai; Clupeocephala; Otomorpha; Ostariophysi; Otophysi; Cypriniphysae; Cypriniformes; Cobitoidei; Cobitidae; Cobitinae; Cobitis; Cobitis sinensis
NC_007230	195321	Eukaryota; Opisthokonta; Metazoa; Eumetazoa; Bilateria; Deuterostomia; Chordata; Craniata; Vertebrata; Gnathostomata; Chondrichthyes; Elasmobranchii; Batoidea; Myliobatiformes; Urolophoidea; Plesiobatidae; Plesiobatis; Plesiobatis daviesi
NC_007232	5850	Eukaryota; Sar; Alveolata; Apicomplexa; Aconoidasida; Haemosporida; Plasmodiidae; Plasmodium; Plasmodium (Plasmodium); Plasmodium knowlesi
NC_007233	5859	Eukaryota; Sar; Alveolata; Apicomplexa; Aconoidasida; Haemosporida; Plasmodiidae; Plasmodium; Plasmodium simium
NC_007396	8056	Eukaryota; Opisthokonta; Metazoa; Eumetazoa; Bilateria; Deuterostomia; Chordata; Craniata; Vertebrata; Gnathostomata; Teleostomi; Euteleostomi; Actinopterygii; Actinopteri; Neopterygii; Teleostei; Osteoglossocephalai; Clupeocephala; Euteleosteomorpha; Neoteleostei; Eurypterygia; Ctenosquamata; Acanthomorphata; Paracanthopterygii; Zeiogadaria; Gadariae; Gadiformes; Gadoidei; Gadidae; Melanogrammus…
NC_007393	9407	Eukaryota; Opisthokonta; Metazoa; Eumetazoa; Bilateria; Deuterostomia; Chordata; Craniata; Vertebrata; Gnathostomata; Teleostomi; Euteleostomi; Sarcopterygii; Dipnotetrapodomorpha; Tetrapoda; Amniota; Mammalia; Theria; Eutheria; Boreoeutheria; Laurasiatheria; Chiroptera; Yinpterochiroptera; Pteropodoidea; Pteropodidae; Rousettinae; Rousettus; Rousettus aegyptiacus
NC_007394	34391	Eukaryota; Opisthokonta; Fungi; Dikarya; Ascomycota; saccharomyceta; Pezizomycotina; leotiomyceta; Eurotiomycetes; Eurotiomycetidae; Onygenales; Arthrodermataceae; Epidermophyton; Epidermophyton floccosum
NC_007395	8058	Eukaryota; Opisthokonta; Metazoa; Eumetazoa; Bilateria; Deuterostomia; Chordata; Craniata; Vertebrata; Gnathostomata; Teleostomi; Euteleostomi; Actinopterygii; Actinopteri; Neopterygii; Teleostei; Osteoglossocephalai; Clupeocephala; Euteleosteomorpha; Neoteleostei; Eurypterygia; Ctenosquamata; Acanthomorphata; Paracanthopterygii; Zeiogadaria; Gadariae; Gadiformes; Gadoidei; Gadidae; Merlangius; M…
NC_007405	35128	Eukaryota; Sar; Stramenopiles; Ochrophyta; Bacillariophyta; Coscinodiscophyceae; Thalassiosirophycidae; Thalassiosirales; Thalassiosiraceae; Thalassiosira; Thalassiosira pseudonana
NC_007403	283373	Eukaryota; Opisthokonta; Metazoa; Eumetazoa; Bilateria; Deuterostomia; Chordata; Craniata; Vertebrata; Gnathostomata; Teleostomi; Euteleostomi; Actinopterygii; Actinopteri; Neopterygii; Teleostei; Osteoglossocephalai; Clupeocephala; Euteleosteomorpha; Neoteleostei; Eurypterygia; Ctenosquamata; Acanthomorphata; Euacanthomorphacea; Percomorphaceae; Ovalentaria; Atherinomorphae; Beloniformes; Belono…
NC_007445	5061	Eukaryota; Opisthokonta; Fungi; Dikarya; Ascomycota; saccharomyceta; Pezizomycotina; leotiomyceta; Eurotiomycetes; Eurotiomycetidae; Eurotiales; Aspergillaceae; Aspergillus; Aspergillus subgen. Circumdati; Aspergillus niger
NC_007439	8187	Eukaryota; Opisthokonta; Metazoa; Eumetazoa; Bilateria; Deuterostomia; Chordata; Craniata; Vertebrata; Gnathostomata; Teleostomi; Euteleostomi; Actinopterygii; Actinopteri; Neopterygii; Teleostei; Osteoglossocephalai; Clupeocephala; Euteleosteomorpha; Neoteleostei; Eurypterygia; Ctenosquamata; Acanthomorphata; Euacanthomorphacea; Percomorphaceae; Carangaria; Carangaria incertae sedis; Centropomid…
NC_007438	10224	Eukaryota; Opisthokonta; Metazoa; Eumetazoa; Bilateria; Deuterostomia; Hemichordata; Enteropneusta; Harrimaniidae; Saccoglossus; Saccoglossus kowalevskii
NC_007444	84350	Eukaryota; Opisthokonta; Metazoa; Eumetazoa; Bilateria; Protostomia; Ecdysozoa; Panarthropoda; Arthropoda; Mandibulata; Pancrustacea; Crustacea; Multicrustacea; Malacostraca; Eumalacostraca; Hoplocarida; Stomatopoda; Unipeltata; Squilloidea; Squillidae; Squilla; Squilla empusa
NC_007442	85123	Eukaryota; Opisthokonta; Metazoa; Eumetazoa; Bilateria; Protostomia; Ecdysozoa; Panarthropoda; Arthropoda; Mandibulata; Pancrustacea; Crustacea; Multicrustacea; Malacostraca; Eumalacostraca; Hoplocarida; Stomatopoda; Unipeltata; Gonodactyloidea; Gonodactylidae; Gonodactylus; Gonodactylus chiragra
NC_007446	166789	Eukaryota; Opisthokonta; Metazoa; Eumetazoa; Bilateria; Deuterostomia; Chordata; Craniata; Vertebrata; Gnathostomata; Teleostomi; Euteleostomi; Sarcopterygii; Dipnotetrapodomorpha; Tetrapoda; Amphibia; Batrachia; Caudata; Cryptobranchoidea; Cryptobranchidae; Andrias; Andrias japonicus
NC_007443	344752	Eukaryota; Opisthokonta; Metazoa; Eumetazoa; Bilateria; Protostomia; Ecdysozoa; Panarthropoda; Arthropoda; Mandibulata; Pancrustacea; Crustacea; Multicrustacea; Malacostraca; Eumalacostraca; Hoplocarida; Stomatopoda; Unipeltata; Lysiosquilloidea; Lysiosquillidae; Lysiosquillina; Lysiosquillina maculata
NC_007597	5068	Eukaryota; Opisthokonta; Fungi; Dikarya; Ascomycota; saccharomyceta; Pezizomycotina; leotiomyceta; Eurotiomycetes; Eurotiomycetidae; Eurotiales; Aspergillaceae; Aspergillus; Aspergillus subgen. Circumdati; Aspergillus tubingensis
NC_007630	9280	Eukaryota; Opisthokonta; Metazoa; Eumetazoa; Bilateria; Deuterostomia; Chordata; Craniata; Vertebrata; Gnathostomata; Teleostomi; Euteleostomi; Sarcopterygii; Dipnotetrapodomorpha; Tetrapoda; Amniota; Mammalia; Theria; Metatheria; Dasyuromorphia; Dasyuridae; Dasyurus; Dasyurus hallucatus
NC_007631	9301	Eukaryota; Opisthokonta; Metazoa; Eumetazoa; Bilateria; Deuterostomia; Chordata; Craniata; Vertebrata; Gnathostomata; Teleostomi; Euteleostomi; Sarcopterygii; Dipnotetrapodomorpha; Tetrapoda; Amniota; Mammalia; Theria; Metatheria; Dasyuromorphia; Dasyuridae; Sminthopsis; Sminthopsis crassicaudata
NC_007627	36310	Eukaryota; Opisthokonta; Metazoa; Eumetazoa; Bilateria; Deuterostomia; Chordata; Craniata; Vertebrata; Gnathostomata; Teleostomi; Euteleostomi; Sarcopterygii; Dipnotetrapodomorpha; Tetrapoda; Amniota; Sauropsida; Sauria; Lepidosauria; Squamata; Bifurcata; Gekkota; Gekkonidae; Gekkoninae; Gekko; Gekko gecko
NC_007628	43455	Eukaryota; Opisthokonta; Metazoa; Eumetazoa; Bilateria; Deuterostomia; Chordata; Craniata; Vertebrata; Gnathostomata; Teleostomi; Euteleostomi; Sarcopterygii; Dipnotetrapodomorpha; Tetrapoda; Amniota; Sauropsida; Sauria; Archelosauria; Archosauria; Dinosauria; Saurischia; Theropoda; Coelurosauria; Aves; Neognathae; Neoaves; Telluraves; Accipitrimorphae; Accipitriformes; Cathartidae; Cathartes; Ca…
NC_007629	118797	Eukaryota; Opisthokonta; Metazoa; Eumetazoa; Bilateria; Deuterostomia; Chordata; Craniata; Vertebrata; Gnathostomata; Teleostomi; Euteleostomi; Sarcopterygii; Dipnotetrapodomorpha; Tetrapoda; Amniota; Mammalia; Theria; Eutheria; Boreoeutheria; Laurasiatheria; Artiodactyla; Whippomorpha; Cetacea; Odontoceti; Lipotidae; Lipotes; Lipotes vexillifer
NC_007632	164528	Eukaryota; Opisthokonta; Metazoa; Eumetazoa; Bilateria; Deuterostomia; Chordata; Craniata; Vertebrata; Gnathostomata; Teleostomi; Euteleostomi; Sarcopterygii; Dipnotetrapodomorpha; Tetrapoda; Amniota; Mammalia; Theria; Metatheria; Peramelemorphia; Peroryctidae; Echymipera; Echymipera rufescens; Echymipera rufescens australis
NC_007687	6551	Eukaryota; Opisthokonta; Metazoa; Eumetazoa; Bilateria; Protostomia; Spiralia; Lophotrochozoa; Mollusca; Bivalvia; Autobranchia; Pteriomorphia; Mytilida; Mytiloidea; Mytilidae; Mytilinae; Mytilus; Mytilus trossulus
NC_007703	9870	Eukaryota; Opisthokonta; Metazoa; Eumetazoa; Bilateria; Deuterostomia; Chordata; Craniata; Vertebrata; Gnathostomata; Teleostomi; Euteleostomi; Sarcopterygii; Dipnotetrapodomorpha; Tetrapoda; Amniota; Mammalia; Theria; Eutheria; Boreoeutheria; Laurasiatheria; Artiodactyla; Ruminantia; Pecora; Cervidae; Odocoileinae; Rangifer; Rangifer tarandus
NC_007688	50562	Eukaryota; Opisthokonta; Metazoa; Eumetazoa; Bilateria; Protostomia; Ecdysozoa; Panarthropoda; Arthropoda; Mandibulata; Pancrustacea; Hexapoda; Insecta; Monocondylia; Archaeognatha; Machilidae; Petrobius; Petrobius brevistylis
NC_007695	74920	Eukaryota; Opisthokonta; Metazoa; Eumetazoa; Bilateria; Deuterostomia; Chordata; Craniata; Vertebrata; Gnathostomata; Teleostomi; Euteleostomi; Sarcopterygii; Dipnotetrapodomorpha; Tetrapoda; Amniota; Sauropsida; Sauria; Archelosauria; Testudinata; Testudines; Cryptodira; Durocryptodira; Testudinoidea; Testudinidae; Indotestudo; Indotestudo elongata
NC_007692	86975	Eukaryota; Opisthokonta; Metazoa; Eumetazoa; Bilateria; Deuterostomia; Chordata; Craniata; Vertebrata; Gnathostomata; Teleostomi; Euteleostomi; Sarcopterygii; Dipnotetrapodomorpha; Tetrapoda; Amniota; Sauropsida; Sauria; Archelosauria; Testudinata; Testudines; Cryptodira; Durocryptodira; Testudinoidea; Testudinidae; Testudo; Testudo graeca
NC_007697	101699	Eukaryota; Opisthokonta; Metazoa; Eumetazoa; Bilateria; Deuterostomia; Chordata; Craniata; Vertebrata; Gnathostomata; Teleostomi; Euteleostomi; Sarcopterygii; Dipnotetrapodomorpha; Tetrapoda; Amniota; Sauropsida; Sauria; Archelosauria; Testudinata; Testudines; Cryptodira; Durocryptodira; Testudinoidea; Testudinidae; Testudo; Testudo horsfieldii
NC_007699	101700	Eukaryota; Opisthokonta; Metazoa; Eumetazoa; Bilateria; Deuterostomia; Chordata; Craniata; Vertebrata; Gnathostomata; Teleostomi; Euteleostomi; Sarcopterygii; Dipnotetrapodomorpha; Tetrapoda; Amniota; Sauropsida; Sauria; Archelosauria; Testudinata; Testudines; Cryptodira; Durocryptodira; Testudinoidea; Testudinidae; Testudo; Testudo kleinmanni
NC_007698	101701	Eukaryota; Opisthokonta; Metazoa; Eumetazoa; Bilateria; Deuterostomia; Chordata; Craniata; Vertebrata; Gnathostomata; Teleostomi; Euteleostomi; Sarcopterygii; Dipnotetrapodomorpha; Tetrapoda; Amniota; Sauropsida; Sauria; Archelosauria; Testudinata; Testudines; Cryptodira; Durocryptodira; Testudinoidea; Testudinidae; Testudo; Testudo marginata
NC_007691	110926	Eukaryota; Opisthokonta; Metazoa; Eumetazoa; Bilateria; Deuterostomia; Chordata; Craniata; Vertebrata; Gnathostomata; Teleostomi; Euteleostomi; Sarcopterygii; Dipnotetrapodomorpha; Tetrapoda; Amniota; Sauropsida; Sauria; Archelosauria; Archosauria; Dinosauria; Saurischia; Theropoda; Coelurosauria; Aves; Neognathae; Galloanserae; Anseriformes; Anatidae; Anserinae; Cygnus; Cygnus columbianus
NC_007689	710152	Eukaryota; Opisthokonta; Metazoa; Eumetazoa; Bilateria; Deuterostomia; Echinodermata; Pelmatozoa; Crinoidea; Articulata; Cyrtocrinida; Sclerocrinidae; Neogymnocrinus; Neogymnocrinus richeri
NC_007696	260613	Eukaryota; Opisthokonta; Metazoa; Eumetazoa; Bilateria; Deuterostomia; Chordata; Craniata; Vertebrata; Gnathostomata; Teleostomi; Euteleostomi; Sarcopterygii; Dipnotetrapodomorpha; Tetrapoda; Amniota; Sauropsida; Sauria; Archelosauria; Testudinata; Testudines; Cryptodira; Durocryptodira; Testudinoidea; Testudinidae; Indotestudo; Indotestudo forstenii
NC_007693	260614	Eukaryota; Opisthokonta; Metazoa; Eumetazoa; Bilateria; Deuterostomia; Chordata; Craniata; Vertebrata; Gnathostomata; Teleostomi; Euteleostomi; Sarcopterygii; Dipnotetrapodomorpha; Tetrapoda; Amniota; Sauropsida; Sauria; Archelosauria; Testudinata; Testudines; Cryptodira; Durocryptodira; Testudinoidea; Testudinidae; Manouria; Manouria emys
NC_007702	267124	Eukaryota; Opisthokonta; Metazoa; Eumetazoa; Bilateria; Protostomia; Ecdysozoa; Panarthropoda; Arthropoda; Mandibulata; Pancrustacea; Hexapoda; Insecta; Dicondylia; Pterygota; Neoptera; Polyneoptera; Dictyoptera; Mantodea; Eumantodea; Mantoidea; Mantidae; Hierodulinae; Tamolanica; Tamolanica tamolana
NC_007700	286009	Eukaryota; Opisthokonta; Metazoa; Eumetazoa; Bilateria; Deuterostomia; Chordata; Craniata; Vertebrata; Gnathostomata; Teleostomi; Euteleostomi; Sarcopterygii; Dipnotetrapodomorpha; Tetrapoda; Amniota; Sauropsida; Sauria; Archelosauria; Testudinata; Testudines; Cryptodira; Durocryptodira; Testudinoidea; Testudinidae; Malacochersus; Malacochersus tornieri
NC_007690	329963	Eukaryota; Opisthokonta; Metazoa; Eumetazoa; Bilateria; Deuterostomia; Echinodermata; Pelmatozoa; Crinoidea; Articulata; Comatulida; Comatulidae; Comatulinae; Phanogenia; Phanogenia gracilis
NC_007685	2876	Eukaryota; Sar; Stramenopiles; Ochrophyta; PX clade; Phaeophyceae; Dictyotales; Dictyotaceae; Dictyota; Dictyota dichotoma
NC_007683	49266	Eukaryota; Sar; Stramenopiles; Ochrophyta; PX clade; Phaeophyceae; Fucales; Fucaceae; Fucus; Fucus vesiculosus
NC_007684	62313	Eukaryota; Sar; Stramenopiles; Ochrophyta; PX clade; Phaeophyceae; Desmarestiales; Desmarestiaceae; Desmarestia; Desmarestia viridis
NC_007780	29833	Eukaryota; Opisthokonta; Fungi; Dikarya; Ascomycota; saccharomyceta; Saccharomycotina; Saccharomycetes; Saccharomycodales; Saccharomycodaceae; Hanseniaspora; Hanseniaspora uvarum
NC_007788	133434	Eukaryota; Opisthokonta; Metazoa; Eumetazoa; Bilateria; Deuterostomia; Echinodermata; Eleutherozoa; Asterozoa; Asteroidea; Valvatacea; Valvatida; Acanthasteridae; Acanthaster; Acanthaster planci
NC_007782	225159	Eukaryota; Opisthokonta; Metazoa; Eumetazoa; Bilateria; Protostomia; Spiralia; Lophotrochozoa; Mollusca; Gastropoda; Patellogastropoda; Lottioidea; Lottiidae; Lottia; Lottia digitalis
NC_007789	339859	Eukaryota; Opisthokonta; Metazoa; Eumetazoa; Bilateria; Deuterostomia; Echinodermata; Eleutherozoa; Asterozoa; Asteroidea; Valvatacea; Valvatida; Acanthasteridae; Acanthaster; Acanthaster brevispinus
NC_007894	34570	Eukaryota; Opisthokonta; Metazoa; Eumetazoa; Bilateria; Protostomia; Spiralia; Lophotrochozoa; Mollusca; Cephalopoda; Coleoidea; Decapodiformes; Myopsida; Loliginidae; Sepioteuthis; Sepioteuthis lessoniana
NC_007883	47692	Eukaryota; Opisthokonta; Metazoa; Eumetazoa; Bilateria; Deuterostomia; Chordata; Craniata; Vertebrata; Gnathostomata; Teleostomi; Euteleostomi; Sarcopterygii; Dipnotetrapodomorpha; Tetrapoda; Amniota; Sauropsida; Sauria; Archelosauria; Archosauria; Dinosauria; Saurischia; Theropoda; Coelurosauria; Aves; Neognathae; Neoaves; Telluraves; Australaves; Passeriformes; Menuridae; Menura; Menura novaeho…
NC_007888	111290	Eukaryota; Opisthokonta; Metazoa; Eumetazoa; Bilateria; Deuterostomia; Chordata; Craniata; Vertebrata; Gnathostomata; Teleostomi; Euteleostomi; Sarcopterygii; Dipnotetrapodomorpha; Tetrapoda; Amphibia; Batrachia; Anura; Neobatrachia; Ranoidea; Mantellidae; Mantellinae; Mantella; madagascariensis group; Mantella madagascariensis
NC_007884	135595	Eukaryota; Opisthokonta; Metazoa; Eumetazoa; Bilateria; Protostomia; Ecdysozoa; Panarthropoda; Arthropoda; Mandibulata; Pancrustacea; Hexapoda; Insecta; Dicondylia; Pterygota; Neoptera; Paraneoptera; Psocodea; Phthiraptera; Ischnocera; Philopteridae; Campanulotes; Campanulotes compar
NC_007892	169291	Eukaryota; Opisthokonta; Metazoa; Eumetazoa; Bilateria; Deuterostomia; Chordata; Craniata; Vertebrata; Gnathostomata; Teleostomi; Euteleostomi; Actinopterygii; Actinopteri; Neopterygii; Teleostei; Osteoglossocephalai; Clupeocephala; Otomorpha; Ostariophysi; Anotophysi; Gonorynchiformes; Knerioidei; Kneriidae; Phractolaeminae; Phractolaemus; Phractolaemus ansorgii
NC_007887	215407	Eukaryota; Opisthokonta; Metazoa; Eumetazoa; Bilateria; Deuterostomia; Chordata; Craniata; Vertebrata; Gnathostomata; Teleostomi; Euteleostomi; Actinopterygii; Actinopteri; Neopterygii; Teleostei; Osteoglossocephalai; Clupeocephala; Euteleosteomorpha; Neoteleostei; Eurypterygia; Ctenosquamata; Acanthomorphata; Euacanthomorphacea; Percomorphaceae; Eupercaria; Tetraodontiformes; Moloidei; Molidae; …
NC_007885	339858	Eukaryota; Opisthokonta; Metazoa; Eumetazoa; Bilateria; Deuterostomia; Chordata; Craniata; Vertebrata; Gnathostomata; Teleostomi; Euteleostomi; Actinopterygii; Actinopteri; Neopterygii; Teleostei; Osteoglossocephalai; Clupeocephala; Otomorpha; Ostariophysi; Otophysi; Cypriniphysae; Cypriniformes; Cyprinoidei; Acheilognathidae; Rhodeus; Rhodeus uyekii
NC_007897	59729	Eukaryota; Opisthokonta; Metazoa; Eumetazoa; Bilateria; Deuterostomia; Chordata; Craniata; Vertebrata; Gnathostomata; Teleostomi; Euteleostomi; Sarcopterygii; Dipnotetrapodomorpha; Tetrapoda; Amniota; Sauropsida; Sauria; Archelosauria; Archosauria; Dinosauria; Saurischia; Theropoda; Coelurosauria; Aves; Neognathae; Neoaves; Telluraves; Australaves; Passeriformes; Passeroidea; Estrildidae; Estrild…
NC_007886	39946	Eukaryota; Viridiplantae; Streptophyta; Streptophytina; Embryophyta; Tracheophyta; Euphyllophyta; Spermatophyta; Magnoliopsida; Mesangiospermae; Liliopsida; Petrosaviidae; commelinids; Poales; Poaceae; BOP clade; Oryzoideae; Oryzeae; Oryzinae; Oryza; Oryza sativa; Oryza sativa Indica Group
NC_007893	6625	Eukaryota; Opisthokonta; Metazoa; Eumetazoa; Bilateria; Protostomia; Spiralia; Lophotrochozoa; Mollusca; Cephalopoda; Coleoidea; Decapodiformes; Oegopsida; Enoploteuthidae; Watasenia; Watasenia scintillans
NC_007911	320579	Eukaryota; Opisthokonta; Metazoa; Eumetazoa; Bilateria; Deuterostomia; Chordata; Craniata; Vertebrata; Gnathostomata; Teleostomi; Euteleostomi; Sarcopterygii; Dipnotetrapodomorpha; Tetrapoda; Amphibia; Gymnophiona; Siphonopidae; Siphonops; Siphonops annulatus
NC_007934	6269	Eukaryota; Opisthokonta; Metazoa; Eumetazoa; Bilateria; Protostomia; Ecdysozoa; Nematoda; Chromadorea; Rhabditida; Spirurina; Ascaridomorpha; Ascaridoidea; Anisakidae; Anisakis; Anisakis simplex complex; Anisakis simplex
NC_007938	9769	Eukaryota; Opisthokonta; Metazoa; Eumetazoa; Bilateria; Deuterostomia; Chordata; Craniata; Vertebrata; Gnathostomata; Teleostomi; Euteleostomi; Sarcopterygii; Dipnotetrapodomorpha; Tetrapoda; Amniota; Mammalia; Theria; Eutheria; Boreoeutheria; Laurasiatheria; Artiodactyla; Whippomorpha; Cetacea; Mysticeti; Balaenopteridae; Balaenoptera; Balaenoptera edeni
NC_007936	10029	Eukaryota; Opisthokonta; Metazoa; Eumetazoa; Bilateria; Deuterostomia; Chordata; Craniata; Vertebrata; Gnathostomata; Teleostomi; Euteleostomi; Sarcopterygii; Dipnotetrapodomorpha; Tetrapoda; Amniota; Mammalia; Theria; Eutheria; Boreoeutheria; Euarchontoglires; Glires; Rodentia; Myomorpha; Muroidea; Cricetidae; Cricetinae; Cricetulus; Cricetulus griseus
NC_007939	82366	Eukaryota; Opisthokonta; Metazoa; Eumetazoa; Bilateria; Deuterostomia; Chordata; Craniata; Vertebrata; Gnathostomata; Teleostomi; Euteleostomi; Actinopterygii; Actinopteri; Neopterygii; Teleostei; Osteoglossocephalai; Clupeocephala; Euteleosteomorpha; Neoteleostei; Eurypterygia; Ctenosquamata; Acanthomorphata; Euacanthomorphacea; Percomorphaceae; Carangaria; Pleuronectiformes; Pleuronectoidei; Pl…
NC_007935	121759	Eukaryota; Opisthokonta; Fungi; Dikarya; Ascomycota; saccharomyceta; Pezizomycotina; leotiomyceta; Eurotiomycetes; Eurotiomycetidae; Onygenales; Ajellomycetaceae; Paracoccidioides; Paracoccidioides brasiliensis
NC_007933	195264	Eukaryota; Opisthokonta; Metazoa; Eumetazoa; Bilateria; Protostomia; Spiralia; Lophotrochozoa; Annelida; Polychaeta; Sedentaria; Scolecida; Orbiniidae; Orbinia; Orbinia latreillii
NC_007937	255217	Eukaryota; Opisthokonta; Metazoa; Eumetazoa; Bilateria; Deuterostomia; Chordata; Craniata; Vertebrata; Gnathostomata; Teleostomi; Euteleostomi; Sarcopterygii; Dipnotetrapodomorpha; Tetrapoda; Amniota; Mammalia; Theria; Eutheria; Boreoeutheria; Laurasiatheria; Artiodactyla; Whippomorpha; Cetacea; Mysticeti; Balaenopteridae; Balaenoptera; Balaenoptera omurai
NC_007970	55544	Eukaryota; Opisthokonta; Metazoa; Eumetazoa; Bilateria; Deuterostomia; Chordata; Craniata; Vertebrata; Gnathostomata; Teleostomi; Euteleostomi; Sarcopterygii; Dipnotetrapodomorpha; Tetrapoda; Amniota; Sauropsida; Sauria; Archelosauria; Testudinata; Testudines; Cryptodira; Durocryptodira; Testudinoidea; Platysternidae; Platysternon; Platysternon megacephalum
NC_007980	34576	Eukaryota; Opisthokonta; Metazoa; Eumetazoa; Bilateria; Protostomia; Spiralia; Lophotrochozoa; Mollusca; Cephalopoda; Nautiloidea; Nautilida; Nautilidae; Nautilus; Nautilus macromphalus
NC_007975	183540	Eukaryota; Opisthokonta; Metazoa; Eumetazoa; Bilateria; Deuterostomia; Chordata; Craniata; Vertebrata; Gnathostomata; Teleostomi; Euteleostomi; Sarcopterygii; Dipnotetrapodomorpha; Tetrapoda; Amniota; Sauropsida; Sauria; Archelosauria; Archosauria; Dinosauria; Saurischia; Theropoda; Coelurosauria; Aves; Neognathae; Neoaves; Telluraves; Australaves; Passeriformes; Tyrannidae; Cnemotriccus; Cnemotr…
NC_007976	334015	Eukaryota; Opisthokonta; Metazoa; Eumetazoa; Bilateria; Protostomia; Ecdysozoa; Panarthropoda; Arthropoda; Mandibulata; Pancrustacea; Hexapoda; Insecta; Dicondylia; Pterygota; Neoptera; Endopterygota; Amphiesmenoptera; Lepidoptera; Glossata; Neolepidoptera; Heteroneura; Ditrysia; Obtectomera; Papilionoidea; Lycaenidae; Theclinae; Theclini; Coreana; Coreana raphaelis
NC_008046	382538	Eukaryota; Opisthokonta; Metazoa; Eumetazoa; Bilateria; Protostomia; Ecdysozoa; Nematoda; Enoplea; Dorylaimia; Mermithida; Mermithoidea; Mermithidae; Thaumamermis; Thaumamermis cosgrovei
NC_008047	382540	Eukaryota; Opisthokonta; Metazoa; Eumetazoa; Bilateria; Protostomia; Ecdysozoa; Nematoda; Enoplea; Dorylaimia; Mermithida; Mermithoidea; Mermithidae; Strelkovimermis; Strelkovimermis spiculatus
NC_008071	386609	Eukaryota; Opisthokonta; Metazoa; Eumetazoa; Cnidaria; Anthozoa; Hexacorallia; Corallimorpharia; Discosomidae; Discosoma; unclassified Discosoma; Discosoma sp. CASIZ 168915
NC_008072	386610	Eukaryota; Opisthokonta; Metazoa; Eumetazoa; Cnidaria; Anthozoa; Hexacorallia; Corallimorpharia; Discosomidae; Discosoma; unclassified Discosoma; Discosoma sp. CASIZ 168916
NC_008166	104760	Eukaryota; Opisthokonta; Metazoa; Eumetazoa; Cnidaria; Anthozoa; Hexacorallia; Scleractinia; Fungiina; Poritidae; Porites; Porites porites
NC_008163	214982	Eukaryota; Opisthokonta; Metazoa; Eumetazoa; Cnidaria; Anthozoa; Hexacorallia; Scleractinia; Faviina; Mussidae; Mussinae; Mussa; Mussa angulosa
NC_008167	214988	Eukaryota; Opisthokonta; Metazoa; Eumetazoa; Cnidaria; Anthozoa; Hexacorallia; Scleractinia; Fungiina; Siderastreidae; Siderastrea; Siderastrea radians
NC_008162	242718	Eukaryota; Opisthokonta; Metazoa; Eumetazoa; Cnidaria; Anthozoa; Hexacorallia; Scleractinia; Faviina; Mussidae; Faviinae; Colpophyllia; Colpophyllia natans
NC_008160	367765	Eukaryota; Opisthokonta; Metazoa; Eumetazoa; Cnidaria; Anthozoa; Hexacorallia; Scleractinia; Fungiina; Agariciidae; Agaricia; Agaricia humilis
NC_008165	367766	Eukaryota; Opisthokonta; Metazoa; Eumetazoa; Cnidaria; Anthozoa; Hexacorallia; Scleractinia; Fungiina; Agariciidae; Pavona; Pavona clavus
NC_008158	386104	Eukaryota; Opisthokonta; Metazoa; Eumetazoa; Cnidaria; Anthozoa; Hexacorallia; Corallimorpharia; Discosomidae; Rhodactis; unclassified Rhodactis; Rhodactis sp. CASIZ 171755
NC_008161	388629	Eukaryota; Opisthokonta; Metazoa; Eumetazoa; Cnidaria; Anthozoa; Hexacorallia; Scleractinia; Faviina; Rhizangiidae; Astrangia; unclassified Astrangia; Astrangia sp. JVK-2006
AC_000022	10116	Eukaryota; Opisthokonta; Metazoa; Eumetazoa; Bilateria; Deuterostomia; Chordata; Craniata; Vertebrata; Gnathostomata; Teleostomi; Euteleostomi; Sarcopterygii; Dipnotetrapodomorpha; Tetrapoda; Amniota; Mammalia; Theria; Eutheria; Boreoeutheria; Euarchontoglires; Glires; Rodentia; Myomorpha; Muroidea; Muridae; Murinae; Rattus; Rattus norvegicus
NC_008449	160734	Eukaryota; Opisthokonta; Metazoa; Eumetazoa; Bilateria; Deuterostomia; Chordata; Craniata; Vertebrata; Gnathostomata; Teleostomi; Euteleostomi; Actinopterygii; Actinopteri; Neopterygii; Teleostei; Osteoglossocephalai; Clupeocephala; Euteleosteomorpha; Neoteleostei; Eurypterygia; Ctenosquamata; Acanthomorphata; Euacanthomorphacea; Percomorphaceae; Eupercaria; Perciformes; Serranoidei; Serranidae; …
NC_008557	37621	Eukaryota; Opisthokonta; Metazoa; Eumetazoa; Bilateria; Protostomia; Ecdysozoa; Scalidophora; Priapulida; Priapulimorpha; Priapulimorphida; Priapulidae; Priapulus; Priapulus caudatus
NC_009054	270574	Eukaryota; Opisthokonta; Metazoa; Eumetazoa; Bilateria; Deuterostomia; Chordata; Craniata; Vertebrata; Gnathostomata; Teleostomi; Euteleostomi; Actinopterygii; Actinopteri; Neopterygii; Teleostei; Osteoglossocephalai; Clupeocephala; Euteleosteomorpha; Neoteleostei; Eurypterygia; Ctenosquamata; Acanthomorphata; Euacanthomorphacea; Percomorphaceae; Ovalentaria; Ovalentaria incertae sedis; Pseudochr…
NC_009830	459747	Eukaryota; Opisthokonta; Metazoa; Eumetazoa; Bilateria; Deuterostomia; Chordata; Craniata; Vertebrata; Gnathostomata; Teleostomi; Euteleostomi; Actinopterygii; Actinopteri; Neopterygii; Teleostei; Osteoglossocephalai; Clupeocephala; Euteleosteomorpha; Neoteleostei; Eurypterygia; Ctenosquamata; Acanthomorphata; Euacanthomorphacea; Percomorphaceae; Eupercaria; Acanthuriformes; Acanthuridae; Acanthu…
NC_009960	27989	Eukaryota; Sar; Alveolata; Apicomplexa; Aconoidasida; Haemosporida; Plasmodiidae; Plasmodium; Plasmodium (Paraplasmodium); Plasmodium mexicanum
NC_009961	31275	Eukaryota; Sar; Alveolata; Apicomplexa; Aconoidasida; Haemosporida; Plasmodiidae; Plasmodium; Plasmodium (Lacertamoeba); Plasmodium floridense
NC_011621	176188	Eukaryota; Opisthokonta; Metazoa; Eumetazoa; Bilateria; Deuterostomia; Chordata; Craniata; Vertebrata; Gnathostomata; Teleostomi; Euteleostomi; Actinopterygii; Actinopteri; Neopterygii; Teleostei; Osteoglossocephalai; Clupeocephala; Euteleosteomorpha; Neoteleostei; Eurypterygia; Ctenosquamata; Acanthomorphata; Euacanthomorphacea; Percomorphaceae; Eupercaria; Tetraodontiformes; Tetraodontoidei; Te…
NC_011622	277992	Eukaryota; Opisthokonta; Metazoa; Eumetazoa; Bilateria; Deuterostomia; Chordata; Craniata; Vertebrata; Gnathostomata; Teleostomi; Euteleostomi; Actinopterygii; Actinopteri; Neopterygii; Teleostei; Osteoglossocephalai; Clupeocephala; Euteleosteomorpha; Neoteleostei; Eurypterygia; Ctenosquamata; Acanthomorphata; Euacanthomorphacea; Percomorphaceae; Eupercaria; Tetraodontiformes; Tetraodontoidei; Te…
NC_011623	300230	Eukaryota; Opisthokonta; Metazoa; Eumetazoa; Bilateria; Deuterostomia; Chordata; Craniata; Vertebrata; Gnathostomata; Teleostomi; Euteleostomi; Actinopterygii; Actinopteri; Neopterygii; Teleostei; Osteoglossocephalai; Clupeocephala; Euteleosteomorpha; Neoteleostei; Eurypterygia; Ctenosquamata; Acanthomorphata; Euacanthomorphacea; Percomorphaceae; Eupercaria; Tetraodontiformes; Tetraodontoidei; Te…
NC_011624	478957	Eukaryota; Opisthokonta; Metazoa; Eumetazoa; Bilateria; Deuterostomia; Chordata; Craniata; Vertebrata; Gnathostomata; Teleostomi; Euteleostomi; Actinopterygii; Actinopteri; Neopterygii; Teleostei; Osteoglossocephalai; Clupeocephala; Euteleosteomorpha; Neoteleostei; Eurypterygia; Ctenosquamata; Acanthomorphata; Euacanthomorphacea; Percomorphaceae; Eupercaria; Tetraodontiformes; Tetraodontoidei; Te…
NC_011625	433688	Eukaryota; Opisthokonta; Metazoa; Eumetazoa; Bilateria; Deuterostomia; Chordata; Craniata; Vertebrata; Gnathostomata; Teleostomi; Euteleostomi; Actinopterygii; Actinopteri; Neopterygii; Teleostei; Osteoglossocephalai; Clupeocephala; Euteleosteomorpha; Neoteleostei; Eurypterygia; Ctenosquamata; Acanthomorphata; Euacanthomorphacea; Percomorphaceae; Eupercaria; Tetraodontiformes; Tetraodontoidei; Te…
NC_011626	309541	Eukaryota; Opisthokonta; Metazoa; Eumetazoa; Bilateria; Deuterostomia; Chordata; Craniata; Vertebrata; Gnathostomata; Teleostomi; Euteleostomi; Actinopterygii; Actinopteri; Neopterygii; Teleostei; Osteoglossocephalai; Clupeocephala; Euteleosteomorpha; Neoteleostei; Eurypterygia; Ctenosquamata; Acanthomorphata; Euacanthomorphacea; Percomorphaceae; Eupercaria; Tetraodontiformes; Tetraodontoidei; Te…
NC_011627	98921	Eukaryota; Opisthokonta; Metazoa; Eumetazoa; Bilateria; Deuterostomia; Chordata; Craniata; Vertebrata; Gnathostomata; Teleostomi; Euteleostomi; Actinopterygii; Actinopteri; Neopterygii; Teleostei; Osteoglossocephalai; Clupeocephala; Euteleosteomorpha; Neoteleostei; Eurypterygia; Ctenosquamata; Acanthomorphata; Euacanthomorphacea; Percomorphaceae; Eupercaria; Tetraodontiformes; Tetraodontoidei; Te…
NC_011628	176187	Eukaryota; Opisthokonta; Metazoa; Eumetazoa; Bilateria; Deuterostomia; Chordata; Craniata; Vertebrata; Gnathostomata; Teleostomi; Euteleostomi; Actinopterygii; Actinopteri; Neopterygii; Teleostei; Osteoglossocephalai; Clupeocephala; Euteleosteomorpha; Neoteleostei; Eurypterygia; Ctenosquamata; Acanthomorphata; Euacanthomorphacea; Percomorphaceae; Eupercaria; Tetraodontiformes; Tetraodontoidei; Te…
NC_011629	229060	Eukaryota; Opisthokonta; Metazoa; Eumetazoa; Bilateria; Deuterostomia; Chordata; Craniata; Vertebrata; Gnathostomata; Teleostomi; Euteleostomi; Actinopterygii; Actinopteri; Neopterygii; Teleostei; Osteoglossocephalai; Clupeocephala; Euteleosteomorpha; Neoteleostei; Eurypterygia; Ctenosquamata; Acanthomorphata; Euacanthomorphacea; Percomorphaceae; Eupercaria; Tetraodontiformes; Tetraodontoidei; Te…
NC_011630	277993	Eukaryota; Opisthokonta; Metazoa; Eumetazoa; Bilateria; Deuterostomia; Chordata; Craniata; Vertebrata; Gnathostomata; Teleostomi; Euteleostomi; Actinopterygii; Actinopteri; Neopterygii; Teleostei; Osteoglossocephalai; Clupeocephala; Euteleosteomorpha; Neoteleostei; Eurypterygia; Ctenosquamata; Acanthomorphata; Euacanthomorphacea; Percomorphaceae; Eupercaria; Tetraodontiformes; Tetraodontoidei; Te…
NC_011631	177060	Eukaryota; Opisthokonta; Metazoa; Eumetazoa; Bilateria; Deuterostomia; Chordata; Craniata; Vertebrata; Gnathostomata; Teleostomi; Euteleostomi; Actinopterygii; Actinopteri; Neopterygii; Teleostei; Osteoglossocephalai; Clupeocephala; Euteleosteomorpha; Neoteleostei; Eurypterygia; Ctenosquamata; Acanthomorphata; Euacanthomorphacea; Percomorphaceae; Eupercaria; Tetraodontiformes; Tetraodontoidei; Te…
NC_011632	119041	Eukaryota; Opisthokonta; Metazoa; Eumetazoa; Bilateria; Deuterostomia; Chordata; Craniata; Vertebrata; Gnathostomata; Teleostomi; Euteleostomi; Actinopterygii; Actinopteri; Neopterygii; Teleostei; Osteoglossocephalai; Clupeocephala; Euteleosteomorpha; Neoteleostei; Eurypterygia; Ctenosquamata; Acanthomorphata; Euacanthomorphacea; Percomorphaceae; Eupercaria; Tetraodontiformes; Tetraodontoidei; Te…
NC_011633	176185	Eukaryota; Opisthokonta; Metazoa; Eumetazoa; Bilateria; Deuterostomia; Chordata; Craniata; Vertebrata; Gnathostomata; Teleostomi; Euteleostomi; Actinopterygii; Actinopteri; Neopterygii; Teleostei; Osteoglossocephalai; Clupeocephala; Euteleosteomorpha; Neoteleostei; Eurypterygia; Ctenosquamata; Acanthomorphata; Euacanthomorphacea; Percomorphaceae; Eupercaria; Tetraodontiformes; Tetraodontoidei; Te…
NC_011634	204816	Eukaryota; Opisthokonta; Metazoa; Eumetazoa; Bilateria; Deuterostomia; Chordata; Craniata; Vertebrata; Gnathostomata; Teleostomi; Euteleostomi; Actinopterygii; Actinopteri; Neopterygii; Teleostei; Osteoglossocephalai; Clupeocephala; Euteleosteomorpha; Neoteleostei; Eurypterygia; Ctenosquamata; Acanthomorphata; Euacanthomorphacea; Percomorphaceae; Eupercaria; Tetraodontiformes; Tetraodontoidei; Te…
NC_011635	433686	Eukaryota; Opisthokonta; Metazoa; Eumetazoa; Bilateria; Deuterostomia; Chordata; Craniata; Vertebrata; Gnathostomata; Teleostomi; Euteleostomi; Actinopterygii; Actinopteri; Neopterygii; Teleostei; Osteoglossocephalai; Clupeocephala; Euteleosteomorpha; Neoteleostei; Eurypterygia; Ctenosquamata; Acanthomorphata; Euacanthomorphacea; Percomorphaceae; Eupercaria; Tetraodontiformes; Tetraodontoidei; Te…
NC_011636	478964	Eukaryota; Opisthokonta; Metazoa; Eumetazoa; Bilateria; Deuterostomia; Chordata; Craniata; Vertebrata; Gnathostomata; Teleostomi; Euteleostomi; Actinopterygii; Actinopteri; Neopterygii; Teleostei; Osteoglossocephalai; Clupeocephala; Euteleosteomorpha; Neoteleostei; Eurypterygia; Ctenosquamata; Acanthomorphata; Euacanthomorphacea; Percomorphaceae; Eupercaria; Tetraodontiformes; Tetraodontoidei; Te…
NC_011637	204818	Eukaryota; Opisthokonta; Metazoa; Eumetazoa; Bilateria; Deuterostomia; Chordata; Craniata; Vertebrata; Gnathostomata; Teleostomi; Euteleostomi; Actinopterygii; Actinopteri; Neopterygii; Teleostei; Osteoglossocephalai; Clupeocephala; Euteleosteomorpha; Neoteleostei; Eurypterygia; Ctenosquamata; Acanthomorphata; Euacanthomorphacea; Percomorphaceae; Eupercaria; Tetraodontiformes; Tetraodontoidei; Te…
NC_011638	35732	Eukaryota; Opisthokonta; Metazoa; Eumetazoa; Bilateria; Deuterostomia; Chordata; Craniata; Vertebrata; Gnathostomata; Teleostomi; Euteleostomi; Sarcopterygii; Dipnotetrapodomorpha; Tetrapoda; Amniota; Mammalia; Theria; Eutheria; Boreoeutheria; Euarchontoglires; Glires; Rodentia; Myomorpha; Muroidea; Muridae; Murinae; Rattus; Rattus tanezumi
NC_011707	697302	Eukaryota; Opisthokonta; Metazoa; Eumetazoa; Bilateria; Deuterostomia; Chordata; Craniata; Vertebrata; Gnathostomata; Teleostomi; Euteleostomi; Actinopterygii; Actinopteri; Neopterygii; Teleostei; Osteoglossocephalai; Clupeocephala; Euteleosteomorpha; Neoteleostei; Eurypterygia; Ctenosquamata; Acanthomorphata; Euacanthomorphacea; Percomorphaceae; Pelagiaria; Scombriformes; Stromateidae; Pampus; u…
NC_011708	60468	Eukaryota; Opisthokonta; Metazoa; Eumetazoa; Bilateria; Deuterostomia; Chordata; Craniata; Vertebrata; Gnathostomata; Teleostomi; Euteleostomi; Sarcopterygii; Dipnotetrapodomorpha; Tetrapoda; Amniota; Sauropsida; Sauria; Archelosauria; Archosauria; Dinosauria; Saurischia; Theropoda; Coelurosauria; Aves; Neognathae; Neoaves; Telluraves; Australaves; Psittaciformes; Psittacidae; Agapornis; Agaporni…
NC_011709	2497756	Eukaryota; Opisthokonta; Metazoa; Eumetazoa; Bilateria; Deuterostomia; Chordata; Craniata; Vertebrata; Gnathostomata; Teleostomi; Euteleostomi; Sarcopterygii; Dipnotetrapodomorpha; Tetrapoda; Amniota; Sauropsida; Sauria; Archelosauria; Archosauria; Dinosauria; Saurischia; Theropoda; Coelurosauria; Aves; Neognathae; Neoaves; Otidimorphae; Cuculiformes; Cuculidae; Urodynamis; Urodynamis taitensis
NC_011710	215358	Eukaryota; Opisthokonta; Metazoa; Eumetazoa; Bilateria; Deuterostomia; Chordata; Craniata; Vertebrata; Gnathostomata; Teleostomi; Euteleostomi; Actinopterygii; Actinopteri; Neopterygii; Teleostei; Osteoglossocephalai; Clupeocephala; Euteleosteomorpha; Neoteleostei; Eurypterygia; Ctenosquamata; Acanthomorphata; Euacanthomorphacea; Percomorphaceae; Eupercaria; Eupercaria incertae sedis; Sciaenidae;…
NC_011711	8947	Eukaryota; Opisthokonta; Metazoa; Eumetazoa; Bilateria; Deuterostomia; Chordata; Craniata; Vertebrata; Gnathostomata; Teleostomi; Euteleostomi; Sarcopterygii; Dipnotetrapodomorpha; Tetrapoda; Amniota; Sauropsida; Sauria; Archelosauria; Archosauria; Dinosauria; Saurischia; Theropoda; Coelurosauria; Aves; Neognathae; Neoaves; Otidimorphae; Cuculiformes; Neomorphidae; Geococcyx; Geococcyx california…
NC_011712	497867	Eukaryota; Opisthokonta; Metazoa; Eumetazoa; Bilateria; Deuterostomia; Chordata; Craniata; Vertebrata; Gnathostomata; Teleostomi; Euteleostomi; Sarcopterygii; Dipnotetrapodomorpha; Tetrapoda; Amniota; Sauropsida; Sauria; Archelosauria; Archosauria; Dinosauria; Saurischia; Theropoda; Coelurosauria; Aves; Neognathae; Neoaves; Telluraves; Coraciimorphae; Coraciiformes; Alcedinidae; Todiramphus; Todi…
NC_011714	59419	Eukaryota; Opisthokonta; Metazoa; Eumetazoa; Bilateria; Deuterostomia; Chordata; Craniata; Vertebrata; Gnathostomata; Teleostomi; Euteleostomi; Sarcopterygii; Dipnotetrapodomorpha; Tetrapoda; Amniota; Sauropsida; Sauria; Archelosauria; Archosauria; Dinosauria; Saurischia; Theropoda; Coelurosauria; Aves; Neognathae; Neoaves; Telluraves; Coraciimorphae; Trogoniformes; Trogonidae; Trogon; Trogon vir…
NC_011715	310571	Eukaryota; Opisthokonta; Metazoa; Eumetazoa; Bilateria; Deuterostomia; Chordata; Craniata; Vertebrata; Gnathostomata; Teleostomi; Euteleostomi; Actinopterygii; Actinopteri; Neopterygii; Teleostei; Osteoglossocephalai; Clupeocephala; Euteleosteomorpha; Neoteleostei; Eurypterygia; Ctenosquamata; Acanthomorphata; Euacanthomorphacea; Percomorphaceae; Eupercaria; Perciformes; Serranoidei; Serranidae; …
NC_011717	518099	Eukaryota; Opisthokonta; Metazoa; Eumetazoa; Bilateria; Protostomia; Ecdysozoa; Panarthropoda; Arthropoda; Mandibulata; Pancrustacea; Hexapoda; Insecta; Monocondylia; Archaeognatha; Machilidae; Pedetontus; Pedetontus silvestrii
NC_011719	235211	Eukaryota; Opisthokonta; Metazoa; Eumetazoa; Bilateria; Deuterostomia; Chordata; Craniata; Vertebrata; Gnathostomata; Teleostomi; Euteleostomi; Actinopterygii; Actinopteri; Neopterygii; Teleostei; Osteoglossocephalai; Clupeocephala; Euteleosteomorpha; Neoteleostei; Eurypterygia; Ctenosquamata; Acanthomorphata; Euacanthomorphacea; Percomorphaceae; Pelagiaria; Scombriformes; Trichiuridae; Trichiuri…
NC_011755	85310	Eukaryota; Opisthokonta; Metazoa; Eumetazoa; Bilateria; Protostomia; Ecdysozoa; Panarthropoda; Arthropoda; Mandibulata; Pancrustacea; Hexapoda; Insecta; Dicondylia; Pterygota; Neoptera; Paraneoptera; Hemiptera; Prosorrhyncha; Heteroptera; Euheteroptera; Neoheteroptera; Panheteroptera; Pentatomomorpha; Pentatomoidea; Pentatomidae; Pentatominae; Nezara; Nezara viridula
NC_011763	165450	Eukaryota; Opisthokonta; Metazoa; Eumetazoa; Bilateria; Protostomia; Spiralia; Lophotrochozoa; Mollusca; Bivalvia; Autobranchia; Heteroconchia; Palaeoheterodonta; Unionida; Unionoidea; Unionidae; Gonideinae; Sinohyriopsis; Sinohyriopsis cumingii
NC_011764	326972	Eukaryota; Opisthokonta; Metazoa; Eumetazoa; Bilateria; Deuterostomia; Chordata; Craniata; Vertebrata; Gnathostomata; Teleostomi; Euteleostomi; Sarcopterygii; Dipnotetrapodomorpha; Tetrapoda; Amniota; Sauropsida; Sauria; Lepidosauria; Squamata; Bifurcata; Unidentata; Episquamata; Laterata; Lacertibaenia; Lacertidae; Lacertinae; Eremias; Eremias brenchleyi
NC_011813	441219	Eukaryota; Opisthokonta; Metazoa; Eumetazoa; Bilateria; Protostomia; Ecdysozoa; Panarthropoda; Arthropoda; Mandibulata; Pancrustacea; Hexapoda; Insecta; Dicondylia; Pterygota; Neoptera; Polyneoptera; Orthoptera; Ensifera; Tettigoniidea; Tettigonioidea; Tettigoniidae; Bradyporinae; Deracantha; Deracantha onos
NC_011814	105023	Eukaryota; Opisthokonta; Metazoa; Eumetazoa; Bilateria; Deuterostomia; Chordata; Craniata; Vertebrata; Gnathostomata; Teleostomi; Euteleostomi; Actinopterygii; Actinopteri; Neopterygii; Teleostei; Osteoglossocephalai; Clupeocephala; Euteleosteomorpha; Neoteleostei; Eurypterygia; Ctenosquamata; Acanthomorphata; Euacanthomorphacea; Percomorphaceae; Ovalentaria; Atherinomorphae; Cyprinodontiformes; …
NC_011815	74924	Eukaryota; Opisthokonta; Metazoa; Eumetazoa; Bilateria; Deuterostomia; Chordata; Craniata; Vertebrata; Gnathostomata; Teleostomi; Euteleostomi; Sarcopterygii; Dipnotetrapodomorpha; Tetrapoda; Amniota; Sauropsida; Sauria; Archelosauria; Testudinata; Testudines; Cryptodira; Durocryptodira; Testudinoidea; Testudinidae; Manouria; Manouria impressa
NC_011816	9083	Eukaryota; Opisthokonta; Metazoa; Eumetazoa; Bilateria; Deuterostomia; Chordata; Craniata; Vertebrata; Gnathostomata; Teleostomi; Euteleostomi; Sarcopterygii; Dipnotetrapodomorpha; Tetrapoda; Amniota; Sauropsida; Sauria; Archelosauria; Archosauria; Dinosauria; Saurischia; Theropoda; Coelurosauria; Aves; Neognathae; Galloanserae; Galliformes; Phasianidae; Perdicinae; Bambusicola; Bambusicola thora…
NC_011817	472989	Eukaryota; Opisthokonta; Metazoa; Eumetazoa; Bilateria; Deuterostomia; Chordata; Craniata; Vertebrata; Gnathostomata; Teleostomi; Euteleostomi; Sarcopterygii; Dipnotetrapodomorpha; Tetrapoda; Amniota; Sauropsida; Sauria; Archelosauria; Archosauria; Dinosauria; Saurischia; Theropoda; Coelurosauria; Aves; Neognathae; Galloanserae; Galliformes; Phasianidae; Perdicinae; Francolinus; Francolinus pinta…
NC_011819	74934	Eukaryota; Opisthokonta; Metazoa; Eumetazoa; Bilateria; Deuterostomia; Chordata; Craniata; Vertebrata; Gnathostomata; Teleostomi; Euteleostomi; Sarcopterygii; Dipnotetrapodomorpha; Tetrapoda; Amniota; Sauropsida; Sauria; Archelosauria; Testudinata; Testudines; Cryptodira; Durocryptodira; Testudinoidea; Geoemydidae; Geoemydinae; Sacalia; Sacalia quadriocellata
NC_011823	62746	Eukaryota; Opisthokonta; Metazoa; Eumetazoa; Bilateria; Protostomia; Ecdysozoa; Panarthropoda; Arthropoda; Mandibulata; Pancrustacea; Hexapoda; Insecta; Dicondylia; Pterygota; Neoptera; Polyneoptera; Orthoptera; Ensifera; Gryllidea; Grylloidea; Gryllidae; Gryllinae; Teleogryllus; Teleogryllus emma
NC_011824	244711	Eukaryota; Opisthokonta; Metazoa; Eumetazoa; Bilateria; Protostomia; Ecdysozoa; Panarthropoda; Arthropoda; Mandibulata; Pancrustacea; Hexapoda; Insecta; Dicondylia; Pterygota; Neoptera; Polyneoptera; Orthoptera; Caelifera; Acrididea; Acridomorpha; Pyrgomorphoidea; Pyrgomorphidae; Pyrgomorphinae; Atractomorpha; Atractomorpha sinensis
NC_011825	57987	Eukaryota; Opisthokonta; Metazoa; Eumetazoa; Bilateria; Deuterostomia; Chordata; Craniata; Vertebrata; Gnathostomata; Chondrichthyes; Elasmobranchii; Selachii; Galeomorphii; Galeoidea; Lamniformes; Mitsukurinidae; Mitsukurina; Mitsukurina owstoni
NC_011826	6446	Eukaryota; Opisthokonta; Metazoa; Eumetazoa; Bilateria; Protostomia; Spiralia; Lophotrochozoa; Annelida; Sipuncula; Sipunculidea; Golfingiida; Sipunculidae; Sipunculus; Sipunculus nudus
NC_011827	491859	Eukaryota; Opisthokonta; Metazoa; Eumetazoa; Bilateria; Protostomia; Ecdysozoa; Panarthropoda; Arthropoda; Mandibulata; Pancrustacea; Hexapoda; Insecta; Dicondylia; Pterygota; Neoptera; Polyneoptera; Orthoptera; Caelifera; Acrididea; Acridomorpha; Acridoidea; Acrididae; Acridinae; Phlaeoba; Phlaeoba albonema
NC_011921	303726	Eukaryota; Opisthokonta; Metazoa; Eumetazoa; Bilateria; Deuterostomia; Chordata; Craniata; Vertebrata; Gnathostomata; Teleostomi; Euteleostomi; Actinopterygii; Actinopteri; Neopterygii; Teleostei; Osteoglossocephalai; Clupeocephala; Euteleosteomorpha; Neoteleostei; Eurypterygia; Ctenosquamata; Acanthomorphata; Euacanthomorphacea; Percomorphaceae; Eupercaria; Tetraodontiformes; Balistoidea; Monaca…
NC_011924	392931	Eukaryota; Opisthokonta; Metazoa; Eumetazoa; Bilateria; Deuterostomia; Chordata; Craniata; Vertebrata; Gnathostomata; Teleostomi; Euteleostomi; Actinopterygii; Actinopteri; Neopterygii; Teleostei; Osteoglossocephalai; Clupeocephala; Euteleosteomorpha; Neoteleostei; Eurypterygia; Ctenosquamata; Acanthomorphata; Euacanthomorphacea; Percomorphaceae; Eupercaria; Tetraodontiformes; Balistoidea; Monaca…
NC_011925	392921	Eukaryota; Opisthokonta; Metazoa; Eumetazoa; Bilateria; Deuterostomia; Chordata; Craniata; Vertebrata; Gnathostomata; Teleostomi; Euteleostomi; Actinopterygii; Actinopteri; Neopterygii; Teleostei; Osteoglossocephalai; Clupeocephala; Euteleosteomorpha; Neoteleostei; Eurypterygia; Ctenosquamata; Acanthomorphata; Euacanthomorphacea; Percomorphaceae; Eupercaria; Tetraodontiformes; Balistoidea; Monaca…
NC_011926	392933	Eukaryota; Opisthokonta; Metazoa; Eumetazoa; Bilateria; Deuterostomia; Chordata; Craniata; Vertebrata; Gnathostomata; Teleostomi; Euteleostomi; Actinopterygii; Actinopteri; Neopterygii; Teleostei; Osteoglossocephalai; Clupeocephala; Euteleosteomorpha; Neoteleostei; Eurypterygia; Ctenosquamata; Acanthomorphata; Euacanthomorphacea; Percomorphaceae; Eupercaria; Tetraodontiformes; Balistoidea; Monaca…
NC_011927	303724	Eukaryota; Opisthokonta; Metazoa; Eumetazoa; Bilateria; Deuterostomia; Chordata; Craniata; Vertebrata; Gnathostomata; Teleostomi; Euteleostomi; Actinopterygii; Actinopteri; Neopterygii; Teleostei; Osteoglossocephalai; Clupeocephala; Euteleosteomorpha; Neoteleostei; Eurypterygia; Ctenosquamata; Acanthomorphata; Euacanthomorphacea; Percomorphaceae; Eupercaria; Tetraodontiformes; Balistoidea; Monaca…
NC_011928	242802	Eukaryota; Opisthokonta; Metazoa; Eumetazoa; Bilateria; Deuterostomia; Chordata; Craniata; Vertebrata; Gnathostomata; Teleostomi; Euteleostomi; Actinopterygii; Actinopteri; Neopterygii; Teleostei; Osteoglossocephalai; Clupeocephala; Euteleosteomorpha; Neoteleostei; Eurypterygia; Ctenosquamata; Acanthomorphata; Euacanthomorphacea; Percomorphaceae; Eupercaria; Labriformes; Labridae; Scarines; Scaru…
NC_011929	303718	Eukaryota; Opisthokonta; Metazoa; Eumetazoa; Bilateria; Deuterostomia; Chordata; Craniata; Vertebrata; Gnathostomata; Teleostomi; Euteleostomi; Actinopterygii; Actinopteri; Neopterygii; Teleostei; Osteoglossocephalai; Clupeocephala; Euteleosteomorpha; Neoteleostei; Eurypterygia; Ctenosquamata; Acanthomorphata; Euacanthomorphacea; Percomorphaceae; Eupercaria; Tetraodontiformes; Balistoidea; Monaca…
NC_011931	392923	Eukaryota; Opisthokonta; Metazoa; Eumetazoa; Bilateria; Deuterostomia; Chordata; Craniata; Vertebrata; Gnathostomata; Teleostomi; Euteleostomi; Actinopterygii; Actinopteri; Neopterygii; Teleostei; Osteoglossocephalai; Clupeocephala; Euteleosteomorpha; Neoteleostei; Eurypterygia; Ctenosquamata; Acanthomorphata; Euacanthomorphacea; Percomorphaceae; Eupercaria; Tetraodontiformes; Balistoidea; Monaca…
NC_011932	392925	Eukaryota; Opisthokonta; Metazoa; Eumetazoa; Bilateria; Deuterostomia; Chordata; Craniata; Vertebrata; Gnathostomata; Teleostomi; Euteleostomi; Actinopterygii; Actinopteri; Neopterygii; Teleostei; Osteoglossocephalai; Clupeocephala; Euteleosteomorpha; Neoteleostei; Eurypterygia; Ctenosquamata; Acanthomorphata; Euacanthomorphacea; Percomorphaceae; Eupercaria; Tetraodontiformes; Balistoidea; Monaca…
NC_011933	392927	Eukaryota; Opisthokonta; Metazoa; Eumetazoa; Bilateria; Deuterostomia; Chordata; Craniata; Vertebrata; Gnathostomata; Teleostomi; Euteleostomi; Actinopterygii; Actinopteri; Neopterygii; Teleostei; Osteoglossocephalai; Clupeocephala; Euteleosteomorpha; Neoteleostei; Eurypterygia; Ctenosquamata; Acanthomorphata; Euacanthomorphacea; Percomorphaceae; Eupercaria; Tetraodontiformes; Balistoidea; Monaca…
NC_011934	303689	Eukaryota; Opisthokonta; Metazoa; Eumetazoa; Bilateria; Deuterostomia; Chordata; Craniata; Vertebrata; Gnathostomata; Teleostomi; Euteleostomi; Actinopterygii; Actinopteri; Neopterygii; Teleostei; Osteoglossocephalai; Clupeocephala; Euteleosteomorpha; Neoteleostei; Eurypterygia; Ctenosquamata; Acanthomorphata; Euacanthomorphacea; Percomorphaceae; Eupercaria; Tetraodontiformes; Balistoidea; Balist…
NC_011935	303691	Eukaryota; Opisthokonta; Metazoa; Eumetazoa; Bilateria; Deuterostomia; Chordata; Craniata; Vertebrata; Gnathostomata; Teleostomi; Euteleostomi; Actinopterygii; Actinopteri; Neopterygii; Teleostei; Osteoglossocephalai; Clupeocephala; Euteleosteomorpha; Neoteleostei; Eurypterygia; Ctenosquamata; Acanthomorphata; Euacanthomorphacea; Percomorphaceae; Eupercaria; Tetraodontiformes; Balistoidea; Balist…
NC_011936	247629	Eukaryota; Opisthokonta; Metazoa; Eumetazoa; Bilateria; Deuterostomia; Chordata; Craniata; Vertebrata; Gnathostomata; Teleostomi; Euteleostomi; Actinopterygii; Actinopteri; Neopterygii; Teleostei; Osteoglossocephalai; Clupeocephala; Euteleosteomorpha; Neoteleostei; Eurypterygia; Ctenosquamata; Acanthomorphata; Euacanthomorphacea; Percomorphaceae; Eupercaria; Labriformes; Labridae; Scarines; Scaru…
NC_011937	392900	Eukaryota; Opisthokonta; Metazoa; Eumetazoa; Bilateria; Deuterostomia; Chordata; Craniata; Vertebrata; Gnathostomata; Teleostomi; Euteleostomi; Actinopterygii; Actinopteri; Neopterygii; Teleostei; Osteoglossocephalai; Clupeocephala; Euteleosteomorpha; Neoteleostei; Eurypterygia; Ctenosquamata; Acanthomorphata; Euacanthomorphacea; Percomorphaceae; Eupercaria; Tetraodontiformes; Balistoidea; Balist…
NC_011938	392902	Eukaryota; Opisthokonta; Metazoa; Eumetazoa; Bilateria; Deuterostomia; Chordata; Craniata; Vertebrata; Gnathostomata; Teleostomi; Euteleostomi; Actinopterygii; Actinopteri; Neopterygii; Teleostei; Osteoglossocephalai; Clupeocephala; Euteleosteomorpha; Neoteleostei; Eurypterygia; Ctenosquamata; Acanthomorphata; Euacanthomorphacea; Percomorphaceae; Eupercaria; Tetraodontiformes; Balistoidea; Balist…
NC_011939	392903	Eukaryota; Opisthokonta; Metazoa; Eumetazoa; Bilateria; Deuterostomia; Chordata; Craniata; Vertebrata; Gnathostomata; Teleostomi; Euteleostomi; Actinopterygii; Actinopteri; Neopterygii; Teleostei; Osteoglossocephalai; Clupeocephala; Euteleosteomorpha; Neoteleostei; Eurypterygia; Ctenosquamata; Acanthomorphata; Euacanthomorphacea; Percomorphaceae; Eupercaria; Tetraodontiformes; Balistoidea; Balist…
NC_011940	392911	Eukaryota; Opisthokonta; Metazoa; Eumetazoa; Bilateria; Deuterostomia; Chordata; Craniata; Vertebrata; Gnathostomata; Teleostomi; Euteleostomi; Actinopterygii; Actinopteri; Neopterygii; Teleostei; Osteoglossocephalai; Clupeocephala; Euteleosteomorpha; Neoteleostei; Eurypterygia; Ctenosquamata; Acanthomorphata; Euacanthomorphacea; Percomorphaceae; Eupercaria; Tetraodontiformes; Balistoidea; Monaca…
NC_011941	245705	Eukaryota; Opisthokonta; Metazoa; Eumetazoa; Bilateria; Deuterostomia; Chordata; Craniata; Vertebrata; Gnathostomata; Teleostomi; Euteleostomi; Actinopterygii; Actinopteri; Neopterygii; Teleostei; Osteoglossocephalai; Clupeocephala; Euteleosteomorpha; Neoteleostei; Eurypterygia; Ctenosquamata; Acanthomorphata; Euacanthomorphacea; Percomorphaceae; Eupercaria; Tetraodontiformes; Balistoidea; Balist…
NC_011943	392897	Eukaryota; Opisthokonta; Metazoa; Eumetazoa; Bilateria; Deuterostomia; Chordata; Craniata; Vertebrata; Gnathostomata; Teleostomi; Euteleostomi; Actinopterygii; Actinopteri; Neopterygii; Teleostei; Osteoglossocephalai; Clupeocephala; Euteleosteomorpha; Neoteleostei; Eurypterygia; Ctenosquamata; Acanthomorphata; Euacanthomorphacea; Percomorphaceae; Eupercaria; Tetraodontiformes; Balistoidea; Balist…
NC_011944	9275	Eukaryota; Opisthokonta; Metazoa; Eumetazoa; Bilateria; Deuterostomia; Chordata; Craniata; Vertebrata; Gnathostomata; Teleostomi; Euteleostomi; Sarcopterygii; Dipnotetrapodomorpha; Tetrapoda; Amniota; Mammalia; Theria; Metatheria; Dasyuromorphia; Thylacinidae; Thylacinus; Thylacinus cynocephalus
NC_011945	303701	Eukaryota; Opisthokonta; Metazoa; Eumetazoa; Bilateria; Deuterostomia; Chordata; Craniata; Vertebrata; Gnathostomata; Teleostomi; Euteleostomi; Actinopterygii; Actinopteri; Neopterygii; Teleostei; Osteoglossocephalai; Clupeocephala; Euteleosteomorpha; Neoteleostei; Eurypterygia; Ctenosquamata; Acanthomorphata; Euacanthomorphacea; Percomorphaceae; Eupercaria; Tetraodontiformes; Balistoidea; Balist…
NC_011946	392899	Eukaryota; Opisthokonta; Metazoa; Eumetazoa; Bilateria; Deuterostomia; Chordata; Craniata; Vertebrata; Gnathostomata; Teleostomi; Euteleostomi; Actinopterygii; Actinopteri; Neopterygii; Teleostei; Osteoglossocephalai; Clupeocephala; Euteleosteomorpha; Neoteleostei; Eurypterygia; Ctenosquamata; Acanthomorphata; Euacanthomorphacea; Percomorphaceae; Eupercaria; Tetraodontiformes; Balistoidea; Balist…
NC_011947	392908	Eukaryota; Opisthokonta; Metazoa; Eumetazoa; Bilateria; Deuterostomia; Chordata; Craniata; Vertebrata; Gnathostomata; Teleostomi; Euteleostomi; Actinopterygii; Actinopteri; Neopterygii; Teleostei; Osteoglossocephalai; Clupeocephala; Euteleosteomorpha; Neoteleostei; Eurypterygia; Ctenosquamata; Acanthomorphata; Euacanthomorphacea; Percomorphaceae; Eupercaria; Tetraodontiformes; Balistoidea; Monaca…
NC_011948	303687	Eukaryota; Opisthokonta; Metazoa; Eumetazoa; Bilateria; Deuterostomia; Chordata; Craniata; Vertebrata; Gnathostomata; Teleostomi; Euteleostomi; Actinopterygii; Actinopteri; Neopterygii; Teleostei; Osteoglossocephalai; Clupeocephala; Euteleosteomorpha; Neoteleostei; Eurypterygia; Ctenosquamata; Acanthomorphata; Euacanthomorphacea; Percomorphaceae; Eupercaria; Tetraodontiformes; Balistoidea; Balist…
NC_011949	55782	Eukaryota; Opisthokonta; Metazoa; Eumetazoa; Bilateria; Deuterostomia; Chordata; Craniata; Vertebrata; Gnathostomata; Teleostomi; Euteleostomi; Sarcopterygii; Dipnotetrapodomorpha; Tetrapoda; Amniota; Mammalia; Theria; Metatheria; Dasyuromorphia; Myrmecobiidae; Myrmecobius; Myrmecobius fasciatus
NC_011950	392910	Eukaryota; Opisthokonta; Metazoa; Eumetazoa; Bilateria; Deuterostomia; Chordata; Craniata; Vertebrata; Gnathostomata; Teleostomi; Euteleostomi; Actinopterygii; Actinopteri; Neopterygii; Teleostei; Osteoglossocephalai; Clupeocephala; Euteleosteomorpha; Neoteleostei; Eurypterygia; Ctenosquamata; Acanthomorphata; Euacanthomorphacea; Percomorphaceae; Eupercaria; Tetraodontiformes; Balistoidea; Monaca…
NC_011952	245707	Eukaryota; Opisthokonta; Metazoa; Eumetazoa; Bilateria; Deuterostomia; Chordata; Craniata; Vertebrata; Gnathostomata; Teleostomi; Euteleostomi; Actinopterygii; Actinopteri; Neopterygii; Teleostei; Osteoglossocephalai; Clupeocephala; Euteleosteomorpha; Neoteleostei; Eurypterygia; Ctenosquamata; Acanthomorphata; Euacanthomorphacea; Percomorphaceae; Eupercaria; Tetraodontiformes; Balistoidea; Monaca…
NC_011953	392919	Eukaryota; Opisthokonta; Metazoa; Eumetazoa; Bilateria; Deuterostomia; Chordata; Craniata; Vertebrata; Gnathostomata; Teleostomi; Euteleostomi; Actinopterygii; Actinopteri; Neopterygii; Teleostei; Osteoglossocephalai; Clupeocephala; Euteleosteomorpha; Neoteleostei; Eurypterygia; Ctenosquamata; Acanthomorphata; Euacanthomorphacea; Percomorphaceae; Eupercaria; Tetraodontiformes; Balistoidea; Monaca…
NC_011955	392929	Eukaryota; Opisthokonta; Metazoa; Eumetazoa; Bilateria; Deuterostomia; Chordata; Craniata; Vertebrata; Gnathostomata; Teleostomi; Euteleostomi; Actinopterygii; Actinopteri; Neopterygii; Teleostei; Osteoglossocephalai; Clupeocephala; Euteleosteomorpha; Neoteleostei; Eurypterygia; Ctenosquamata; Acanthomorphata; Euacanthomorphacea; Percomorphaceae; Eupercaria; Tetraodontiformes; Balistoidea; Monaca…
NC_011956	392920	Eukaryota; Opisthokonta; Metazoa; Eumetazoa; Bilateria; Deuterostomia; Chordata; Craniata; Vertebrata; Gnathostomata; Teleostomi; Euteleostomi; Actinopterygii; Actinopteri; Neopterygii; Teleostei; Osteoglossocephalai; Clupeocephala; Euteleosteomorpha; Neoteleostei; Eurypterygia; Ctenosquamata; Acanthomorphata; Euacanthomorphacea; Percomorphaceae; Eupercaria; Tetraodontiformes; Balistoidea; Monaca…
NC_011922	241472	Eukaryota; Opisthokonta; Metazoa; Eumetazoa; Bilateria; Deuterostomia; Chordata; Craniata; Vertebrata; Gnathostomata; Teleostomi; Euteleostomi; Actinopterygii; Actinopteri; Neopterygii; Teleostei; Osteoglossocephalai; Clupeocephala; Otomorpha; Ostariophysi; Otophysi; Cypriniphysae; Cypriniformes; Cobitoidei; Balitoridae; Sinogastromyzon; Sinogastromyzon puliensis
NC_012053	9737	Eukaryota; Opisthokonta; Metazoa; Eumetazoa; Bilateria; Deuterostomia; Chordata; Craniata; Vertebrata; Gnathostomata; Teleostomi; Euteleostomi; Sarcopterygii; Dipnotetrapodomorpha; Tetrapoda; Amniota; Mammalia; Theria; Eutheria; Boreoeutheria; Laurasiatheria; Artiodactyla; Whippomorpha; Cetacea; Odontoceti; Delphinidae; Stenella; Stenella coeruleoalba
NC_012054	204965	Eukaryota; Opisthokonta; Metazoa; Eumetazoa; Bilateria; Deuterostomia; Chordata; Craniata; Vertebrata; Gnathostomata; Teleostomi; Euteleostomi; Sarcopterygii; Dipnotetrapodomorpha; Tetrapoda; Amniota; Sauropsida; Sauria; Archelosauria; Testudinata; Testudines; Cryptodira; Durocryptodira; Testudinoidea; Geoemydidae; Geoemydinae; Cuora; Cuora flavomarginata
NC_012055	98376	Eukaryota; Opisthokonta; Metazoa; Eumetazoa; Bilateria; Deuterostomia; Chordata; Craniata; Vertebrata; Gnathostomata; Teleostomi; Euteleostomi; Actinopterygii; Actinopteri; Neopterygii; Teleostei; Osteoglossocephalai; Clupeocephala; Euteleosteomorpha; Neoteleostei; Eurypterygia; Ctenosquamata; Acanthomorphata; Euacanthomorphacea; Percomorphaceae; Eupercaria; Labriformes; Labridae; Pseudolabrus; P…
NC_012056	4876	Eukaryota; Opisthokonta; Fungi; Fungi incertae sedis; Mucoromycota; Glomeromycotina; Glomeromycetes; Glomerales; Glomeraceae; Rhizophagus; Rhizophagus intraradices
NC_012057	103600	Eukaryota; Opisthokonta; Metazoa; Eumetazoa; Bilateria; Deuterostomia; Chordata; Craniata; Vertebrata; Gnathostomata; Teleostomi; Euteleostomi; Sarcopterygii; Dipnotetrapodomorpha; Tetrapoda; Amniota; Mammalia; Theria; Eutheria; Boreoeutheria; Laurasiatheria; Artiodactyla; Whippomorpha; Cetacea; Odontoceti; Delphinidae; Sousa; Sousa chinensis
NC_012058	79784	Eukaryota; Opisthokonta; Metazoa; Eumetazoa; Bilateria; Deuterostomia; Chordata; Craniata; Vertebrata; Gnathostomata; Teleostomi; Euteleostomi; Sarcopterygii; Dipnotetrapodomorpha; Tetrapoda; Amniota; Mammalia; Theria; Eutheria; Boreoeutheria; Laurasiatheria; Artiodactyla; Whippomorpha; Cetacea; Odontoceti; Delphinidae; Tursiops; Tursiops aduncus
NC_012060	29019	Eukaryota; Opisthokonta; Metazoa; Eumetazoa; Bilateria; Protostomia; Ecdysozoa; Panarthropoda; Arthropoda; Mandibulata; Pancrustacea; Crustacea; Multicrustacea; Malacostraca; Eumalacostraca; Eucarida; Decapoda; Dendrobranchiata; Penaeoidea; Penaeidae; Penaeus; Penaeus stylirostris
NC_012061	103584	Eukaryota; Opisthokonta; Metazoa; Eumetazoa; Bilateria; Deuterostomia; Chordata; Craniata; Vertebrata; Gnathostomata; Teleostomi; Euteleostomi; Sarcopterygii; Dipnotetrapodomorpha; Tetrapoda; Amniota; Mammalia; Theria; Eutheria; Boreoeutheria; Laurasiatheria; Artiodactyla; Whippomorpha; Cetacea; Odontoceti; Delphinidae; Delphinus; Delphinus capensis
NC_012051	9735	Eukaryota; Opisthokonta; Metazoa; Eumetazoa; Bilateria; Deuterostomia; Chordata; Craniata; Vertebrata; Gnathostomata; Teleostomi; Euteleostomi; Sarcopterygii; Dipnotetrapodomorpha; Tetrapoda; Amniota; Mammalia; Theria; Eutheria; Boreoeutheria; Laurasiatheria; Artiodactyla; Whippomorpha; Cetacea; Odontoceti; Delphinidae; Stenella; Stenella attenuata
NC_012059	9739	Eukaryota; Opisthokonta; Metazoa; Eumetazoa; Bilateria; Deuterostomia; Chordata; Craniata; Vertebrata; Gnathostomata; Teleostomi; Euteleostomi; Sarcopterygii; Dipnotetrapodomorpha; Tetrapoda; Amniota; Mammalia; Theria; Eutheria; Boreoeutheria; Laurasiatheria; Artiodactyla; Whippomorpha; Cetacea; Odontoceti; Delphinidae; Tursiops; Tursiops truncatus
NC_012062	83653	Eukaryota; Opisthokonta; Metazoa; Eumetazoa; Bilateria; Deuterostomia; Chordata; Craniata; Vertebrata; Gnathostomata; Teleostomi; Euteleostomi; Sarcopterygii; Dipnotetrapodomorpha; Tetrapoda; Amniota; Mammalia; Theria; Eutheria; Boreoeutheria; Laurasiatheria; Artiodactyla; Whippomorpha; Cetacea; Odontoceti; Delphinidae; Grampus; Grampus griseus
NC_012095	9825	Eukaryota; Opisthokonta; Metazoa; Eumetazoa; Bilateria; Deuterostomia; Chordata; Craniata; Vertebrata; Gnathostomata; Teleostomi; Euteleostomi; Sarcopterygii; Dipnotetrapodomorpha; Tetrapoda; Amniota; Mammalia; Theria; Eutheria; Boreoeutheria; Laurasiatheria; Artiodactyla; Suina; Suidae; Sus; Sus scrofa; Sus scrofa domesticus
NC_012096	9966	Eukaryota; Opisthokonta; Metazoa; Eumetazoa; Bilateria; Deuterostomia; Chordata; Craniata; Vertebrata; Gnathostomata; Teleostomi; Euteleostomi; Sarcopterygii; Dipnotetrapodomorpha; Tetrapoda; Amniota; Mammalia; Theria; Eutheria; Boreoeutheria; Laurasiatheria; Artiodactyla; Ruminantia; Pecora; Bovidae; Caprinae; Capricornis; Capricornis crispus
NC_012098	59525	Eukaryota; Opisthokonta; Metazoa; Eumetazoa; Bilateria; Deuterostomia; Chordata; Craniata; Vertebrata; Gnathostomata; Teleostomi; Euteleostomi; Sarcopterygii; Dipnotetrapodomorpha; Tetrapoda; Amniota; Mammalia; Theria; Eutheria; Boreoeutheria; Laurasiatheria; Artiodactyla; Ruminantia; Pecora; Bovidae; Antilopinae; Antilope; Antilope cervicapra
NC_012100	439323	Eukaryota; Opisthokonta; Metazoa; Eumetazoa; Bilateria; Deuterostomia; Chordata; Craniata; Vertebrata; Gnathostomata; Teleostomi; Euteleostomi; Sarcopterygii; Dipnotetrapodomorpha; Tetrapoda; Amniota; Mammalia; Theria; Eutheria; Boreoeutheria; Laurasiatheria; Artiodactyla; Ruminantia; Pecora; Giraffidae; Giraffa; Giraffa giraffa; Giraffa giraffa angolensis
NC_012102	9844	Eukaryota; Opisthokonta; Metazoa; Eumetazoa; Bilateria; Deuterostomia; Chordata; Craniata; Vertebrata; Gnathostomata; Teleostomi; Euteleostomi; Sarcopterygii; Dipnotetrapodomorpha; Tetrapoda; Amniota; Mammalia; Theria; Eutheria; Boreoeutheria; Laurasiatheria; Artiodactyla; Tylopoda; Camelidae; Lama; Lama glama
NC_012103	9829	Eukaryota; Opisthokonta; Metazoa; Eumetazoa; Bilateria; Deuterostomia; Chordata; Craniata; Vertebrata; Gnathostomata; Teleostomi; Euteleostomi; Sarcopterygii; Dipnotetrapodomorpha; Tetrapoda; Amniota; Mammalia; Theria; Eutheria; Boreoeutheria; Laurasiatheria; Artiodactyla; Suina; Tayassuidae; Dicotyles; Dicotyles tajacu
NC_012116	3649	Eukaryota; Viridiplantae; Streptophyta; Streptophytina; Embryophyta; Tracheophyta; Euphyllophyta; Spermatophyta; Magnoliopsida; Mesangiospermae; eudicotyledons; Gunneridae; Pentapetalae; rosids; malvids; Brassicales; Caricaceae; Carica; Carica papaya
NC_011218	554455	Eukaryota; Opisthokonta; Metazoa; Eumetazoa; Bilateria; Deuterostomia; Chordata; Craniata; Vertebrata; Gnathostomata; Teleostomi; Euteleostomi; Sarcopterygii; Dipnotetrapodomorpha; Tetrapoda; Amniota; Mammalia; Theria; Eutheria; Boreoeutheria; Laurasiatheria; Carnivora; Caniformia; Canidae; Canis; Canis lupus; Canis lupus laniger
NC_012141	74864	Eukaryota; Opisthokonta; Metazoa; Eumetazoa; Bilateria; Deuterostomia; Chordata; Craniata; Vertebrata; Gnathostomata; Teleostomi; Euteleostomi; Sarcopterygii; Dipnotetrapodomorpha; Tetrapoda; Amniota; Mammalia; Theria; Eutheria; Boreoeutheria; Laurasiatheria; Carnivora; Caniformia; Musteloidea; Mustelidae; Guloninae; Martes; Martes flavigula
NC_012144	426698	Eukaryota; Opisthokonta; Metazoa; Eumetazoa; Bilateria; Protostomia; Ecdysozoa; Panarthropoda; Arthropoda; Mandibulata; Pancrustacea; Hexapoda; Insecta; Dicondylia; Pterygota; Neoptera; Endopterygota; Coleoptera; Myxophaga; Hydroscaphidae; Hydroscapha; Hydroscapha granulum
NC_012145	520522	Eukaryota; Opisthokonta; Fungi; Dikarya; Ascomycota; saccharomyceta; Saccharomycotina; Saccharomycetes; Saccharomycetales; Saccharomycetaceae; Saccharomyces; Saccharomyces pastorianus; Saccharomyces pastorianus Weihenstephan 34/70
NC_012146	604432	Eukaryota; Opisthokonta; Metazoa; Eumetazoa; Bilateria; Deuterostomia; Chordata; Craniata; Vertebrata; Gnathostomata; Teleostomi; Euteleostomi; Sarcopterygii; Dipnotetrapodomorpha; Tetrapoda; Amniota; Sauropsida; Sauria; Lepidosauria; Squamata; Bifurcata; Unidentata; Episquamata; Toxicofera; Serpentes; Colubroidea; Viperidae; Crotalinae; Trimeresurus; Trimeresurus stejnegeri; Trimeresurus stejneg…
NC_012218	6956	Eukaryota; Opisthokonta; Metazoa; Eumetazoa; Bilateria; Protostomia; Ecdysozoa; Panarthropoda; Arthropoda; Chelicerata; Arachnida; Acari; Acariformes; Sarcoptiformes; Astigmata; Psoroptidia; Analgoidea; Pyroglyphidae; Dermatophagoidinae; Dermatophagoides; Dermatophagoides pteronyssinus
NC_012308	577651	Eukaryota; Opisthokonta; Metazoa; Eumetazoa; Bilateria; Protostomia; Ecdysozoa; Nematoda; Chromadorea; Rhabditida; Rhabditina; Rhabditomorpha; Strongyloidea; Ancylostomatidae; Bunostominae; Bunostomum; Bunostomum phlebotomum
NC_012309	29170	Eukaryota; Opisthokonta; Metazoa; Eumetazoa; Bilateria; Protostomia; Ecdysozoa; Nematoda; Chromadorea; Rhabditida; Rhabditina; Rhabditomorpha; Strongyloidea; Ancylostomatidae; Ancylostomatinae; Ancylostoma; Ancylostoma caninum
NC_012312	8078	Eukaryota; Opisthokonta; Metazoa; Eumetazoa; Bilateria; Deuterostomia; Chordata; Craniata; Vertebrata; Gnathostomata; Teleostomi; Euteleostomi; Actinopterygii; Actinopteri; Neopterygii; Teleostei; Osteoglossocephalai; Clupeocephala; Euteleosteomorpha; Neoteleostei; Eurypterygia; Ctenosquamata; Acanthomorphata; Euacanthomorphacea; Percomorphaceae; Ovalentaria; Atherinomorphae; Cyprinodontiformes; …
NC_012323	8052	Eukaryota; Opisthokonta; Metazoa; Eumetazoa; Bilateria; Deuterostomia; Chordata; Craniata; Vertebrata; Gnathostomata; Teleostomi; Euteleostomi; Actinopterygii; Actinopteri; Neopterygii; Teleostei; Osteoglossocephalai; Clupeocephala; Euteleosteomorpha; Neoteleostei; Eurypterygia; Ctenosquamata; Acanthomorphata; Paracanthopterygii; Zeiogadaria; Gadariae; Gadiformes; Gadoidei; Gadidae; Gadus; Gadus …
NC_012346	9901	Eukaryota; Opisthokonta; Metazoa; Eumetazoa; Bilateria; Deuterostomia; Chordata; Craniata; Vertebrata; Gnathostomata; Teleostomi; Euteleostomi; Sarcopterygii; Dipnotetrapodomorpha; Tetrapoda; Amniota; Mammalia; Theria; Eutheria; Boreoeutheria; Laurasiatheria; Artiodactyla; Ruminantia; Pecora; Bovidae; Bovinae; Bison; Bison bison
NC_012366	8569	Eukaryota; Opisthokonta; Metazoa; Eumetazoa; Bilateria; Deuterostomia; Chordata; Craniata; Vertebrata; Gnathostomata; Teleostomi; Euteleostomi; Sarcopterygii; Dipnotetrapodomorpha; Tetrapoda; Amniota; Sauropsida; Sauria; Lepidosauria; Squamata; Bifurcata; Gekkota; Phyllodactylidae; Tarentola; Tarentola mauritanica
NC_012374	10117	Eukaryota; Opisthokonta; Metazoa; Eumetazoa; Bilateria; Deuterostomia; Chordata; Craniata; Vertebrata; Gnathostomata; Teleostomi; Euteleostomi; Sarcopterygii; Dipnotetrapodomorpha; Tetrapoda; Amniota; Mammalia; Theria; Eutheria; Boreoeutheria; Euarchontoglires; Glires; Rodentia; Myomorpha; Muroidea; Muridae; Murinae; Rattus; Rattus rattus
NC_012387	10091	Eukaryota; Opisthokonta; Metazoa; Eumetazoa; Bilateria; Deuterostomia; Chordata; Craniata; Vertebrata; Gnathostomata; Teleostomi; Euteleostomi; Sarcopterygii; Dipnotetrapodomorpha; Tetrapoda; Amniota; Mammalia; Theria; Eutheria; Boreoeutheria; Euarchontoglires; Glires; Rodentia; Myomorpha; Muroidea; Muridae; Murinae; Mus; Mus; Mus musculus; Mus musculus castaneus
NC_012389	34854	Eukaryota; Opisthokonta; Metazoa; Eumetazoa; Bilateria; Deuterostomia; Chordata; Craniata; Vertebrata; Gnathostomata; Teleostomi; Euteleostomi; Sarcopterygii; Dipnotetrapodomorpha; Tetrapoda; Amniota; Mammalia; Theria; Eutheria; Boreoeutheria; Euarchontoglires; Glires; Rodentia; Myomorpha; Muroidea; Muridae; Murinae; Rattus; Rattus exulans
NC_012398	27787	Eukaryota; Opisthokonta; Metazoa; Eumetazoa; Bilateria; Deuterostomia; Chordata; Craniata; Vertebrata; Gnathostomata; Teleostomi; Euteleostomi; Sarcopterygii; Dipnotetrapodomorpha; Tetrapoda; Amniota; Sauropsida; Sauria; Archelosauria; Testudinata; Testudines; Cryptodira; Durocryptodira; Americhelydia; Chelonioidea; Cheloniidae; Eretmochelys; Eretmochelys imbricata
NC_012412	5142	Eukaryota; Opisthokonta; Fungi; Dikarya; Ascomycota; saccharomyceta; Pezizomycotina; leotiomyceta; sordariomyceta; Sordariomycetes; Sordariomycetidae; Sordariales; Sordariaceae; Neurospora; Neurospora intermedia
NC_012414	55542	Eukaryota; Opisthokonta; Metazoa; Eumetazoa; Bilateria; Deuterostomia; Chordata; Craniata; Vertebrata; Gnathostomata; Teleostomi; Euteleostomi; Sarcopterygii; Dipnotetrapodomorpha; Tetrapoda; Amniota; Sauropsida; Sauria; Archelosauria; Testudinata; Testudines; Cryptodira; Trionychia; Trionychidae; Lissemys; Lissemys punctata
NC_012415	5142	Eukaryota; Opisthokonta; Fungi; Dikarya; Ascomycota; saccharomyceta; Pezizomycotina; leotiomyceta; sordariomyceta; Sordariomycetes; Sordariomycetidae; Sordariales; Sordariaceae; Neurospora; Neurospora intermedia
NC_012377	34779	Eukaryota; Opisthokonta; Metazoa; Eumetazoa; Bilateria; Deuterostomia; Chordata; Craniata; Vertebrata; Gnathostomata; Teleostomi; Euteleostomi; Actinopterygii; Actinopteri; Neopterygii; Teleostei; Osteoglossocephalai; Clupeocephala; Euteleosteomorpha; Neoteleostei; Eurypterygia; Ctenosquamata; Acanthomorphata; Euacanthomorphacea; Percomorphaceae; Ovalentaria; Atherinomorphae; Cyprinodontiformes; …
NC_012361	54267	Eukaryota; Opisthokonta; Metazoa; Eumetazoa; Bilateria; Deuterostomia; Chordata; Craniata; Vertebrata; Gnathostomata; Teleostomi; Euteleostomi; Actinopterygii; Actinopteri; Neopterygii; Teleostei; Osteoglossocephalai; Clupeocephala; Euteleosteomorpha; Neoteleostei; Eurypterygia; Ctenosquamata; Acanthomorphata; Euacanthomorphacea; Percomorphaceae; Ovalentaria; Atherinomorphae; Cyprinodontiformes; …
NC_012383	57642	Eukaryota; Opisthokonta; Metazoa; Eumetazoa; Bilateria; Protostomia; Spiralia; Lophotrochozoa; Mollusca; Gastropoda; Heterobranchia; Euthyneura; Panpulmonata; Siphonarimorpha; Siphonariida; Siphonarioidea; Siphonariidae; Siphonaria; Siphonaria pectinata
NC_012420	179908	Eukaryota; Opisthokonta; Metazoa; Eumetazoa; Bilateria; Deuterostomia; Chordata; Craniata; Vertebrata; Gnathostomata; Teleostomi; Euteleostomi; Sarcopterygii; Dipnotetrapodomorpha; Tetrapoda; Amniota; Sauropsida; Sauria; Lepidosauria; Squamata; Bifurcata; Unidentata; Episquamata; Toxicofera; Iguania; Acrodonta; Chamaeleonidae; Chamaeleo; Chamaeleo calyptratus
NC_012421	191328	Eukaryota; Opisthokonta; Metazoa; Eumetazoa; Bilateria; Protostomia; Ecdysozoa; Panarthropoda; Arthropoda; Mandibulata; Pancrustacea; Hexapoda; Insecta; Dicondylia; Pterygota; Neoptera; Paraneoptera; Hemiptera; Prosorrhyncha; Heteroptera; Euheteroptera; Neoheteroptera; Panheteroptera; Pentatomomorpha; Pyrrhocoroidea; Pyrrhocoridae; Dysdercus; Dysdercus cingulatus
NC_012423	292793	Eukaryota; Sar; Alveolata; Apicomplexa; Aconoidasida; Haemosporida; Haemoproteidae; Haemoproteus; unclassified Haemoproteus; Haemoproteus sp. jb1.JA27
NC_012425	292794	Eukaryota; Sar; Alveolata; Apicomplexa; Aconoidasida; Haemosporida; Haemoproteidae; Haemoproteus; unclassified Haemoproteus; Haemoproteus sp. jb2.SEW5141
NC_012426	85471	Eukaryota; Sar; Alveolata; Apicomplexa; Aconoidasida; Haemosporida; Plasmodiidae; Plasmodium; Plasmodium (Haemamoeba); Plasmodium relictum
NC_012428	195875	Eukaryota; Opisthokonta; Metazoa; Eumetazoa; Bilateria; Protostomia; Spiralia; Lophotrochozoa; Mollusca; Gastropoda; Heterobranchia; Euthyneura; Panpulmonata; Sacoglossa; Oxynooidea; Volvatellidae; Ascobulla; Ascobulla fragilis
NC_012430	156990	Eukaryota; Opisthokonta; Metazoa; Eumetazoa; Bilateria; Deuterostomia; Chordata; Craniata; Vertebrata; Gnathostomata; Teleostomi; Euteleostomi; Sarcopterygii; Dipnotetrapodomorpha; Tetrapoda; Amphibia; Batrachia; Caudata; Cryptobranchoidea; Hynobiidae; Batrachuperus; Batrachuperus yenyuanensis
NC_012433	227091	Eukaryota; Opisthokonta; Metazoa; Eumetazoa; Bilateria; Deuterostomia; Chordata; Craniata; Vertebrata; Gnathostomata; Teleostomi; Euteleostomi; Sarcopterygii; Dipnotetrapodomorpha; Tetrapoda; Amniota; Sauropsida; Sauria; Lepidosauria; Squamata; Bifurcata; Unidentata; Episquamata; Laterata; Lacertibaenia; Amphisbaenia; Blanidae; Blanus; Blanus cinereus
NC_012422	91906	Eukaryota; Opisthokonta; Metazoa; Eumetazoa; Bilateria; Deuterostomia; Chordata; Craniata; Vertebrata; Gnathostomata; Teleostomi; Euteleostomi; Sarcopterygii; Dipnotetrapodomorpha; Tetrapoda; Amniota; Sauropsida; Sauria; Lepidosauria; Squamata; Bifurcata; Unidentata; Episquamata; Toxicofera; Iguania; Acrodonta; Chamaeleonidae; Chamaeleo; Chamaeleo africanus
NC_012424	300797	Eukaryota; Opisthokonta; Metazoa; Eumetazoa; Bilateria; Protostomia; Ecdysozoa; Panarthropoda; Arthropoda; Mandibulata; Pancrustacea; Hexapoda; Insecta; Dicondylia; Pterygota; Neoptera; Paraneoptera; Hemiptera; Prosorrhyncha; Heteroptera; Euheteroptera; Neoheteroptera; Panheteroptera; Pentatomomorpha; Lygaeoidea; Geocoridae; Geocoris; Geocoris pallidipennis
NC_012427	91907	Eukaryota; Opisthokonta; Metazoa; Eumetazoa; Bilateria; Deuterostomia; Chordata; Craniata; Vertebrata; Gnathostomata; Teleostomi; Euteleostomi; Sarcopterygii; Dipnotetrapodomorpha; Tetrapoda; Amniota; Sauropsida; Sauria; Lepidosauria; Squamata; Bifurcata; Unidentata; Episquamata; Toxicofera; Iguania; Acrodonta; Chamaeleonidae; Chamaeleo; Chamaeleo chamaeleon
NC_012429	82746	Eukaryota; Opisthokonta; Metazoa; Eumetazoa; Bilateria; Protostomia; Ecdysozoa; Panarthropoda; Arthropoda; Mandibulata; Pancrustacea; Hexapoda; Insecta; Dicondylia; Pterygota; Neoptera; Paraneoptera; Hemiptera; Prosorrhyncha; Heteroptera; Euheteroptera; Neoheteroptera; Panheteroptera; Cimicomorpha; Cimicoidea; Anthocoridae; Anthocorinae; Orius; Orius niger
NC_012432	209986	Eukaryota; Opisthokonta; Metazoa; Eumetazoa; Bilateria; Protostomia; Ecdysozoa; Panarthropoda; Arthropoda; Mandibulata; Pancrustacea; Hexapoda; Insecta; Dicondylia; Pterygota; Neoptera; Paraneoptera; Hemiptera; Prosorrhyncha; Heteroptera; Euheteroptera; Neoheteroptera; Panheteroptera; Pentatomomorpha; Pyrrhocoroidea; Largidae; Physopelta; Physopelta gutta
NC_012434	252580	Eukaryota; Opisthokonta; Metazoa; Eumetazoa; Bilateria; Protostomia; Spiralia; Lophotrochozoa; Mollusca; Gastropoda; Heterobranchia; Euthyneura; Panpulmonata; Eupulmonata; Ellobiida; Ellobioidea; Ellobiidae; Myosotella; Myosotella myosotis
NC_012436	91908	Eukaryota; Opisthokonta; Metazoa; Eumetazoa; Bilateria; Deuterostomia; Chordata; Craniata; Vertebrata; Gnathostomata; Teleostomi; Euteleostomi; Sarcopterygii; Dipnotetrapodomorpha; Tetrapoda; Amniota; Sauropsida; Sauria; Lepidosauria; Squamata; Bifurcata; Unidentata; Episquamata; Toxicofera; Iguania; Acrodonta; Chamaeleonidae; Chamaeleo; Chamaeleo dilepis
NC_012435	252582	Eukaryota; Opisthokonta; Metazoa; Eumetazoa; Bilateria; Protostomia; Spiralia; Lophotrochozoa; Mollusca; Gastropoda; Heterobranchia; Euthyneura; Panpulmonata; Pyramidelloidea; Pyramidellidae; Pyramidella; Pyramidella dolabrata
NC_012443	420383	Eukaryota; Opisthokonta; Metazoa; Eumetazoa; Bilateria; Deuterostomia; Chordata; Craniata; Vertebrata; Gnathostomata; Teleostomi; Euteleostomi; Sarcopterygii; Dipnotetrapodomorpha; Tetrapoda; Amniota; Sauropsida; Sauria; Lepidosauria; Squamata; Bifurcata; Unidentata; Episquamata; Toxicofera; Iguania; Acrodonta; Chamaeleonidae; Chamaeleo; Chamaeleo monachus
NC_012446	498933	Eukaryota; Opisthokonta; Metazoa; Eumetazoa; Bilateria; Protostomia; Ecdysozoa; Panarthropoda; Arthropoda; Mandibulata; Pancrustacea; Hexapoda; Insecta; Dicondylia; Pterygota; Neoptera; Paraneoptera; Hemiptera; Prosorrhyncha; Heteroptera; Euheteroptera; Neoheteroptera; Panheteroptera; Pentatomomorpha; Coreoidea; Rhopalidae; Aeschyntelus; Aeschyntelus notatus
NC_012455	565004	Eukaryota; Opisthokonta; Metazoa; Eumetazoa; Bilateria; Protostomia; Ecdysozoa; Panarthropoda; Arthropoda; Mandibulata; Pancrustacea; Crustacea; Multicrustacea; Hexanauplia; Copepoda; Neocopepoda; Podoplea; Cyclopoida; Cyclopettidae; Paracyclopina; Paracyclopina nana
NC_012461	349711	Eukaryota; Opisthokonta; Metazoa; Eumetazoa; Bilateria; Deuterostomia; Chordata; Craniata; Vertebrata; Gnathostomata; Teleostomi; Euteleostomi; Sarcopterygii; Dipnotetrapodomorpha; Tetrapoda; Amniota; Mammalia; Theria; Eutheria; Boreoeutheria; Euarchontoglires; Glires; Rodentia; Myomorpha; Muroidea; Muridae; Murinae; Rattus; Rattus praetor
NC_012444	420384	Eukaryota; Opisthokonta; Metazoa; Eumetazoa; Bilateria; Deuterostomia; Chordata; Craniata; Vertebrata; Gnathostomata; Teleostomi; Euteleostomi; Sarcopterygii; Dipnotetrapodomorpha; Tetrapoda; Amniota; Sauropsida; Sauria; Lepidosauria; Squamata; Bifurcata; Unidentata; Episquamata; Toxicofera; Iguania; Acrodonta; Chamaeleonidae; Chamaeleo; Chamaeleo zeylanicus
NC_012445	420385	Eukaryota; Opisthokonta; Metazoa; Eumetazoa; Bilateria; Deuterostomia; Chordata; Craniata; Vertebrata; Gnathostomata; Teleostomi; Euteleostomi; Sarcopterygii; Dipnotetrapodomorpha; Tetrapoda; Amniota; Sauropsida; Sauria; Lepidosauria; Squamata; Bifurcata; Unidentata; Episquamata; Toxicofera; Iguania; Acrodonta; Chamaeleonidae; Chamaeleo; Chamaeleo arabicus
NC_012449	1589673	Eukaryota; Opisthokonta; Metazoa; Eumetazoa; Bilateria; Protostomia; Ecdysozoa; Panarthropoda; Arthropoda; Mandibulata; Pancrustacea; Hexapoda; Insecta; Dicondylia; Pterygota; Neoptera; Paraneoptera; Hemiptera; Prosorrhyncha; Heteroptera; Euheteroptera; Neoheteroptera; Panheteroptera; Pentatomomorpha; Pentatomoidea; Plataspidae; Coptosoma; Coptosoma bifarium
NC_012452	420386	Eukaryota; Opisthokonta; Metazoa; Eumetazoa; Bilateria; Deuterostomia; Chordata; Craniata; Vertebrata; Gnathostomata; Teleostomi; Euteleostomi; Sarcopterygii; Dipnotetrapodomorpha; Tetrapoda; Amniota; Sauropsida; Sauria; Lepidosauria; Squamata; Bifurcata; Unidentata; Episquamata; Toxicofera; Iguania; Acrodonta; Chamaeleonidae; Chamaeleo; Chamaeleo calcaricarens
NC_012456	498947	Eukaryota; Opisthokonta; Metazoa; Eumetazoa; Bilateria; Protostomia; Ecdysozoa; Panarthropoda; Arthropoda; Mandibulata; Pancrustacea; Hexapoda; Insecta; Dicondylia; Pterygota; Neoptera; Paraneoptera; Hemiptera; Prosorrhyncha; Heteroptera; Euheteroptera; Neoheteroptera; Panheteroptera; Pentatomomorpha; Coreoidea; Coreidae; Hydarinae; Hydaropsis; Hydaropsis longirostris
NC_012459	498951	Eukaryota; Opisthokonta; Metazoa; Eumetazoa; Bilateria; Protostomia; Ecdysozoa; Panarthropoda; Arthropoda; Mandibulata; Pancrustacea; Hexapoda; Insecta; Dicondylia; Pterygota; Neoptera; Paraneoptera; Hemiptera; Prosorrhyncha; Heteroptera; Euheteroptera; Neoheteroptera; Panheteroptera; Pentatomomorpha; Aradoidea; Aradidae; Mezirinae; Neuroctenus; Neuroctenus parus
NC_012460	498930	Eukaryota; Opisthokonta; Metazoa; Eumetazoa; Bilateria; Protostomia; Ecdysozoa; Panarthropoda; Arthropoda; Mandibulata; Pancrustacea; Hexapoda; Insecta; Dicondylia; Pterygota; Neoptera; Paraneoptera; Hemiptera; Prosorrhyncha; Heteroptera; Euheteroptera; Neoheteroptera; Panheteroptera; Pentatomomorpha; Lygaeoidea; Colobathristidae; Phaenacantha; Phaenacantha marcida
NC_012462	329032	Eukaryota; Opisthokonta; Metazoa; Eumetazoa; Bilateria; Protostomia; Ecdysozoa; Panarthropoda; Arthropoda; Mandibulata; Pancrustacea; Hexapoda; Insecta; Dicondylia; Pterygota; Neoptera; Paraneoptera; Hemiptera; Prosorrhyncha; Heteroptera; Euheteroptera; Neoheteroptera; Panheteroptera; Pentatomomorpha; Coreoidea; Alydidae; Riptortus; Riptortus pedestris
NC_012464	498953	Eukaryota; Opisthokonta; Metazoa; Eumetazoa; Bilateria; Protostomia; Ecdysozoa; Panarthropoda; Arthropoda; Mandibulata; Pancrustacea; Hexapoda; Insecta; Dicondylia; Pterygota; Neoptera; Paraneoptera; Hemiptera; Prosorrhyncha; Heteroptera; Euheteroptera; Neoheteroptera; Panheteroptera; Pentatomomorpha; Lygaeoidea; Berytidae; Yemmalysus; Yemmalysus parallelus
NC_012465	414978	Eukaryota; Opisthokonta; Metazoa; Eumetazoa; Bilateria; Deuterostomia; Chordata; Craniata; Vertebrata; Gnathostomata; Teleostomi; Euteleostomi; Sarcopterygii; Dipnotetrapodomorpha; Tetrapoda; Amniota; Sauropsida; Sauria; Lepidosauria; Squamata; Bifurcata; Unidentata; Episquamata; Toxicofera; Iguania; Acrodonta; Chamaeleonidae; Kinyongia; Kinyongia fischeri
NW_002475730	426418	Eukaryota; Opisthokonta; Fungi; Dikarya; Ascomycota; saccharomyceta; Pezizomycotina; leotiomyceta; dothideomyceta; Dothideomycetes; Pleosporomycetidae; Pleosporales; Pleosporineae; Pleosporaceae; Pyrenophora; Pyrenophora tritici-repentis; Pyrenophora tritici-repentis Pt-1C-BFP
NC_012369	5857	Eukaryota; Sar; Alveolata; Apicomplexa; Aconoidasida; Haemosporida; Plasmodiidae; Plasmodium; Plasmodium (Plasmodium); Plasmodium fragile
NC_012450	379413	Eukaryota; Sar; Alveolata; Apicomplexa; Aconoidasida; Haemosporida; Leucocytozoidae; Leucocytozoon; Leucocytozoon majoris
NC_012451	587282	Eukaryota; Sar; Alveolata; Apicomplexa; Aconoidasida; Haemosporida; Leucocytozoidae; Leucocytozoon; Leucocytozoon fringillinarum
NC_012448	77522	Eukaryota; Sar; Alveolata; Apicomplexa; Aconoidasida; Haemosporida; Haemoproteidae; Haemoproteus; Haemoproteus columbae
NC_012565	6761	Eukaryota; Opisthokonta; Metazoa; Eumetazoa; Bilateria; Protostomia; Ecdysozoa; Panarthropoda; Arthropoda; Mandibulata; Pancrustacea; Crustacea; Multicrustacea; Malacostraca; Eumalacostraca; Eucarida; Decapoda; Pleocyemata; Brachyura; Eubrachyura; Heterotremata; Portunoidea; Portunidae; Portuninae; Scylla; Scylla serrata
NC_012569	85551	Eukaryota; Opisthokonta; Metazoa; Eumetazoa; Bilateria; Protostomia; Ecdysozoa; Panarthropoda; Arthropoda; Mandibulata; Pancrustacea; Crustacea; Multicrustacea; Malacostraca; Eumalacostraca; Eucarida; Decapoda; Pleocyemata; Brachyura; Eubrachyura; Heterotremata; Portunoidea; Portunidae; Portuninae; Scylla; Scylla olivacea
NC_012571	50024	Eukaryota; Opisthokonta; Metazoa; Eumetazoa; Bilateria; Protostomia; Ecdysozoa; Panarthropoda; Arthropoda; Chelicerata; Arachnida; Acari; Acariformes; Trombidiformes; Prostigmata; Eleutherengona; Raphignathae; Tetranychoidea; Tetranychidae; Panonychus; Panonychus ulmi
NC_012572	85552	Eukaryota; Opisthokonta; Metazoa; Eumetazoa; Bilateria; Protostomia; Ecdysozoa; Panarthropoda; Arthropoda; Mandibulata; Pancrustacea; Crustacea; Multicrustacea; Malacostraca; Eumalacostraca; Eucarida; Decapoda; Pleocyemata; Brachyura; Eubrachyura; Heterotremata; Portunoidea; Portunidae; Portuninae; Scylla; Scylla paramamosain
NC_012574	6853	Eukaryota; Opisthokonta; Metazoa; Eumetazoa; Bilateria; Protostomia; Ecdysozoa; Panarthropoda; Arthropoda; Chelicerata; Merostomata; Xiphosura; Limulidae; Tachypleus; Tachypleus tridentatus
NC_012576	7902	Eukaryota; Opisthokonta; Metazoa; Eumetazoa; Bilateria; Deuterostomia; Chordata; Craniata; Vertebrata; Gnathostomata; Teleostomi; Euteleostomi; Actinopterygii; Actinopteri; Chondrostei; Acipenseriformes; Acipenseroidei; Acipenseridae; Acipenserinae; Acipenserini; Acipenser; Acipenser gueldenstaedtii
NC_012566	392227	Eukaryota; Opisthokonta; Metazoa; Eumetazoa; Bilateria; Protostomia; Ecdysozoa; Panarthropoda; Arthropoda; Mandibulata; Pancrustacea; Crustacea; Multicrustacea; Malacostraca; Eumalacostraca; Eucarida; Decapoda; Pleocyemata; Caridea; Palaemonoidea; Palaemonidae; Palaemon; Palaemon carinicauda
NC_012567	85553	Eukaryota; Opisthokonta; Metazoa; Eumetazoa; Bilateria; Protostomia; Ecdysozoa; Panarthropoda; Arthropoda; Mandibulata; Pancrustacea; Crustacea; Multicrustacea; Malacostraca; Eumalacostraca; Eucarida; Decapoda; Pleocyemata; Brachyura; Eubrachyura; Heterotremata; Portunoidea; Portunidae; Portuninae; Scylla; Scylla tranquebarica
NC_012573	51980	Eukaryota; Opisthokonta; Metazoa; Eumetazoa; Bilateria; Deuterostomia; Chordata; Craniata; Vertebrata; Gnathostomata; Teleostomi; Euteleostomi; Sarcopterygii; Dipnotetrapodomorpha; Tetrapoda; Amniota; Sauropsida; Sauria; Lepidosauria; Squamata; Bifurcata; Unidentata; Episquamata; Toxicofera; Serpentes; Henophidia; Tropidophiidae; Tropidophis; Tropidophis haetianus
NC_012616	307972	Eukaryota; Opisthokonta; Metazoa; Eumetazoa; Bilateria; Deuterostomia; Echinodermata; Eleutherozoa; Echinozoa; Holothuroidea; Aspidochirotacea; Aspidochirotida; Stichopodidae; Apostichopus; Apostichopus japonicus
NC_012617	130583	Eukaryota; Opisthokonta; Metazoa; Eumetazoa; Bilateria; Protostomia; Ecdysozoa; Panarthropoda; Arthropoda; Mandibulata; Pancrustacea; Hexapoda; Insecta; Dicondylia; Pterygota; Neoptera; Paraneoptera; Hemiptera; Auchenorrhyncha; Fulgoromorpha; Fulgoroidea; Flatidae; Geisha; Geisha distinctissima
NC_012618	419950	Eukaryota; Opisthokonta; Metazoa; Eumetazoa; Bilateria; Protostomia; Spiralia; Lophotrochozoa; Annelida; Sipuncula; Phascolosomatidea; Phascolosomatiformes; Phascolosomatidae; Phascolosoma; Phascolosoma esculenta
NC_012643	296587	Eukaryota; Viridiplantae; Chlorophyta; Mamiellophyceae; Mamiellales; Mamiellaceae; Micromonas; Micromonas commoda
NC_012644	318828	Eukaryota; Opisthokonta; Metazoa; Eumetazoa; Bilateria; Protostomia; Ecdysozoa; Panarthropoda; Arthropoda; Mandibulata; Pancrustacea; Hexapoda; Insecta; Dicondylia; Pterygota; Palaeoptera; Odonata; Epiprocta; Anisoptera; Gomphidae; Davidius; Davidius lunatus
NC_012645	515277	Eukaryota; Opisthokonta; Metazoa; Eumetazoa; Bilateria; Protostomia; Ecdysozoa; Panarthropoda; Arthropoda; Mandibulata; Pancrustacea; Hexapoda; Insecta; Dicondylia; Pterygota; Palaeoptera; Ephemeroptera; Furcatergalia; Scapphodonta; Ephemeridae; Ephemera; Ephemera orientalis
NC_012646	61970	Eukaryota; Opisthokonta; Metazoa; Eumetazoa; Bilateria; Deuterostomia; Chordata; Craniata; Vertebrata; Gnathostomata; Teleostomi; Euteleostomi; Actinopterygii; Actinopteri; Chondrostei; Acipenseriformes; Acipenseroidei; Acipenseridae; Acipenserinae; Acipenserini; Acipenser; Acipenser sinensis
NC_012647	111367	Eukaryota; Opisthokonta; Metazoa; Eumetazoa; Bilateria; Deuterostomia; Chordata; Craniata; Vertebrata; Gnathostomata; Teleostomi; Euteleostomi; Sarcopterygii; Dipnotetrapodomorpha; Tetrapoda; Amphibia; Batrachia; Anura; Neobatrachia; Ranoidea; Dicroglossidae; Dicroglossinae; Fejervarya; Fejervarya cancrivora
NC_012648	558553	Eukaryota; Opisthokonta; Metazoa; Eumetazoa; Bilateria; Protostomia; Spiralia; Lophotrochozoa; Mollusca; Bivalvia; Autobranchia; Pteriomorphia; Ostreida; Ostreoidea; Ostreidae; Magallana; Magallana angulata	Merged into 2784310
NC_012649	94324	Eukaryota; Opisthokonta; Metazoa; Eumetazoa; Bilateria; Protostomia; Spiralia; Lophotrochozoa; Mollusca; Bivalvia; Autobranchia; Pteriomorphia; Ostreida; Ostreoidea; Ostreidae; Crassostrea; Crassostrea sikamea
NC_012650	94323	Eukaryota; Opisthokonta; Metazoa; Eumetazoa; Bilateria; Protostomia; Spiralia; Lophotrochozoa; Mollusca; Bivalvia; Autobranchia; Pteriomorphia; Ostreida; Ostreoidea; Ostreidae; Crassostrea; Crassostrea ariakensis
NC_012651	13813	Eukaryota; Viridiplantae; Streptophyta; Streptophytina; Embryophyta; Anthocerotophyta; Anthocerotopsida; Dendrocerotidae; Dendrocerotales; Dendrocerotaceae; Dendrocerotoideae; Nothoceros; Nothoceros aenigmaticus
NC_012670	9541	Eukaryota; Opisthokonta; Metazoa; Eumetazoa; Bilateria; Deuterostomia; Chordata; Craniata; Vertebrata; Gnathostomata; Teleostomi; Euteleostomi; Sarcopterygii; Dipnotetrapodomorpha; Tetrapoda; Amniota; Mammalia; Theria; Eutheria; Boreoeutheria; Euarchontoglires; Primates; Haplorrhini; Simiiformes; Catarrhini; Cercopithecoidea; Cercopithecidae; Cercopithecinae; Macaca; Macaca fascicularis
NC_012675	13603	Eukaryota; Opisthokonta; Metazoa; Eumetazoa; Bilateria; Deuterostomia; Chordata; Craniata; Vertebrata; Gnathostomata; Teleostomi; Euteleostomi; Actinopterygii; Actinopteri; Neopterygii; Teleostei; Osteoglossocephalai; Clupeocephala; Euteleosteomorpha; Neoteleostei; Eurypterygia; Ctenosquamata; Acanthomorphata; Euacanthomorphacea; Percomorphaceae; Carangaria; Istiophoriformes; Istiophoridae; Istio…
NC_012676	13575	Eukaryota; Opisthokonta; Metazoa; Eumetazoa; Bilateria; Deuterostomia; Chordata; Craniata; Vertebrata; Gnathostomata; Teleostomi; Euteleostomi; Actinopterygii; Actinopteri; Neopterygii; Teleostei; Osteoglossocephalai; Clupeocephala; Euteleosteomorpha; Neoteleostei; Eurypterygia; Ctenosquamata; Acanthomorphata; Euacanthomorphacea; Percomorphaceae; Carangaria; Istiophoriformes; Istiophoridae; Istio…
NC_012677	8245	Eukaryota; Opisthokonta; Metazoa; Eumetazoa; Bilateria; Deuterostomia; Chordata; Craniata; Vertebrata; Gnathostomata; Teleostomi; Euteleostomi; Actinopterygii; Actinopteri; Neopterygii; Teleostei; Osteoglossocephalai; Clupeocephala; Euteleosteomorpha; Neoteleostei; Eurypterygia; Ctenosquamata; Acanthomorphata; Euacanthomorphacea; Percomorphaceae; Carangaria; Istiophoriformes; Xiphiidae; Xiphias; …
NC_012678	13721	Eukaryota; Opisthokonta; Metazoa; Eumetazoa; Bilateria; Deuterostomia; Chordata; Craniata; Vertebrata; Gnathostomata; Teleostomi; Euteleostomi; Actinopterygii; Actinopteri; Neopterygii; Teleostei; Osteoglossocephalai; Clupeocephala; Euteleosteomorpha; Neoteleostei; Eurypterygia; Ctenosquamata; Acanthomorphata; Euacanthomorphacea; Percomorphaceae; Carangaria; Istiophoriformes; Istiophoridae; Kajik…
NC_012679	13720	Eukaryota; Opisthokonta; Metazoa; Eumetazoa; Bilateria; Deuterostomia; Chordata; Craniata; Vertebrata; Gnathostomata; Teleostomi; Euteleostomi; Actinopterygii; Actinopteri; Neopterygii; Teleostei; Osteoglossocephalai; Clupeocephala; Euteleosteomorpha; Neoteleostei; Eurypterygia; Ctenosquamata; Acanthomorphata; Euacanthomorphacea; Percomorphaceae; Carangaria; Istiophoriformes; Istiophoridae; Tetra…
NC_012680	384371	Eukaryota; Opisthokonta; Metazoa; Eumetazoa; Bilateria; Deuterostomia; Chordata; Craniata; Vertebrata; Gnathostomata; Teleostomi; Euteleostomi; Actinopterygii; Actinopteri; Neopterygii; Teleostei; Osteoglossocephalai; Clupeocephala; Euteleosteomorpha; Neoteleostei; Eurypterygia; Ctenosquamata; Acanthomorphata; Euacanthomorphacea; Percomorphaceae; Carangaria; Istiophoriformes; Istiophoridae; Makai…
NC_012681	222863	Eukaryota; Opisthokonta; Metazoa; Eumetazoa; Bilateria; Deuterostomia; Chordata; Craniata; Vertebrata; Gnathostomata; Teleostomi; Euteleostomi; Sarcopterygii; Dipnotetrapodomorpha; Tetrapoda; Amniota; Mammalia; Theria; Eutheria; Boreoeutheria; Laurasiatheria; Perissodactyla; Rhinocerotidae; Coelodonta; Coelodonta antiquitatis
NC_012682	9805	Eukaryota; Opisthokonta; Metazoa; Eumetazoa; Bilateria; Deuterostomia; Chordata; Craniata; Vertebrata; Gnathostomata; Teleostomi; Euteleostomi; Sarcopterygii; Dipnotetrapodomorpha; Tetrapoda; Amniota; Mammalia; Theria; Eutheria; Boreoeutheria; Laurasiatheria; Perissodactyla; Rhinocerotidae; Diceros; Diceros bicornis
NC_012683	102233	Eukaryota; Opisthokonta; Metazoa; Eumetazoa; Bilateria; Deuterostomia; Chordata; Craniata; Vertebrata; Gnathostomata; Teleostomi; Euteleostomi; Sarcopterygii; Dipnotetrapodomorpha; Tetrapoda; Amniota; Mammalia; Theria; Eutheria; Boreoeutheria; Laurasiatheria; Perissodactyla; Rhinocerotidae; Rhinoceros; Rhinoceros sondaicus
NC_012684	89632	Eukaryota; Opisthokonta; Metazoa; Eumetazoa; Bilateria; Deuterostomia; Chordata; Craniata; Vertebrata; Gnathostomata; Teleostomi; Euteleostomi; Sarcopterygii; Dipnotetrapodomorpha; Tetrapoda; Amniota; Mammalia; Theria; Eutheria; Boreoeutheria; Laurasiatheria; Perissodactyla; Rhinocerotidae; Dicerorhinus; Dicerorhinus sumatrensis
NC_012688	211228	Eukaryota; Opisthokonta; Metazoa; Eumetazoa; Bilateria; Protostomia; Ecdysozoa; Panarthropoda; Arthropoda; Mandibulata; Pancrustacea; Hexapoda; Insecta; Dicondylia; Pterygota; Neoptera; Endopterygota; Hymenoptera; Cephoidea; Cephidae; Cephus; Cephus cinctus
NC_012689	576952	Eukaryota; Opisthokonta; Metazoa; Eumetazoa; Bilateria; Protostomia; Ecdysozoa; Panarthropoda; Arthropoda; Mandibulata; Pancrustacea; Hexapoda; Insecta; Dicondylia; Pterygota; Neoptera; Endopterygota; Hymenoptera; Orussoidea; Orussidae; Orussus; Orussus occidentalis
NC_011820	193294	Eukaryota; Opisthokonta; Metazoa; Eumetazoa; Bilateria; Protostomia; Spiralia; Lophotrochozoa; Bryozoa; Gymnolaemata; Cheilostomatida; Flustrina; Smittinoidea; Watersiporidae; Watersipora; Watersipora subtorquata
NC_012147	79923	Eukaryota; Opisthokonta; Metazoa; Eumetazoa; Bilateria; Protostomia; Spiralia; Lophotrochozoa; Platyhelminthes; Trematoda; Digenea; Opisthorchiida; Opisthorchiata; Opisthorchiidae; Clonorchis; Clonorchis sinensis
NC_011127	147828	Eukaryota; Opisthokonta; Metazoa; Eumetazoa; Bilateria; Protostomia; Spiralia; Lophotrochozoa; Platyhelminthes; Trematoda; Digenea; Opisthorchiida; Opisthorchiata; Opisthorchiidae; Opisthorchis; Opisthorchis felineus
NC_012694	68408	Eukaryota; Opisthokonta; Metazoa; Eumetazoa; Bilateria; Deuterostomia; Chordata; Craniata; Vertebrata; Gnathostomata; Teleostomi; Euteleostomi; Sarcopterygii; Dipnotetrapodomorpha; Tetrapoda; Amniota; Mammalia; Theria; Eutheria; Boreoeutheria; Laurasiatheria; Artiodactyla; Ruminantia; Pecora; Moschidae; Moschus; Moschus berezovskii
NC_008831	6832	Eukaryota; Opisthokonta; Metazoa; Eumetazoa; Bilateria; Protostomia; Ecdysozoa; Panarthropoda; Arthropoda; Mandibulata; Pancrustacea; Crustacea; Multicrustacea; Hexanauplia; Copepoda; Neocopepoda; Podoplea; Harpacticoida; Harpacticidae; Tigriopus; Tigriopus californicus
NC_012705	1194723	Eukaryota; Opisthokonta; Metazoa; Eumetazoa; Bilateria; Deuterostomia; Chordata; Craniata; Vertebrata; Gnathostomata; Teleostomi; Euteleostomi; Actinopterygii; Actinopteri; Neopterygii; Teleostei; Osteoglossocephalai; Osteoglossocephala; Osteoglossomorpha; Osteoglossiformes; Mormyridae; Brevimyrus; Brevimyrus niger
NC_012706	9906	Eukaryota; Opisthokonta; Metazoa; Eumetazoa; Bilateria; Deuterostomia; Chordata; Craniata; Vertebrata; Gnathostomata; Teleostomi; Euteleostomi; Sarcopterygii; Dipnotetrapodomorpha; Tetrapoda; Amniota; Mammalia; Theria; Eutheria; Boreoeutheria; Laurasiatheria; Artiodactyla; Ruminantia; Pecora; Bovidae; Bovinae; Bos; Bos javanicus
NC_012707	42648	Eukaryota; Opisthokonta; Metazoa; Eumetazoa; Bilateria; Deuterostomia; Chordata; Craniata; Vertebrata; Gnathostomata; Teleostomi; Euteleostomi; Actinopterygii; Actinopteri; Neopterygii; Teleostei; Osteoglossocephalai; Osteoglossocephala; Osteoglossomorpha; Osteoglossiformes; Gymnarchidae; Gymnarchus; Gymnarchus niloticus
NC_012708	208481	Eukaryota; Opisthokonta; Metazoa; Eumetazoa; Bilateria; Protostomia; Ecdysozoa; Panarthropoda; Arthropoda; Mandibulata; Pancrustacea; Hexapoda; Insecta; Dicondylia; Pterygota; Neoptera; Endopterygota; Hymenoptera; Apocrita; Ichneumonoidea; Ichneumonidae; Campopleginae; Dusona group; Diadegma; Diadegma semiclausum
NC_012709	160702	Eukaryota; Opisthokonta; Metazoa; Eumetazoa; Bilateria; Deuterostomia; Chordata; Craniata; Vertebrata; Gnathostomata; Teleostomi; Euteleostomi; Actinopterygii; Actinopteri; Neopterygii; Teleostei; Osteoglossocephalai; Clupeocephala; Euteleosteomorpha; Neoteleostei; Eurypterygia; Ctenosquamata; Acanthomorphata; Euacanthomorphacea; Percomorphaceae; Eupercaria; Perciformes; Serranoidei; Serranidae; …
NC_012710	311466	Eukaryota; Opisthokonta; Metazoa; Eumetazoa; Bilateria; Deuterostomia; Chordata; Craniata; Vertebrata; Gnathostomata; Teleostomi; Euteleostomi; Actinopterygii; Actinopteri; Neopterygii; Teleostei; Osteoglossocephalai; Osteoglossocephala; Osteoglossomorpha; Osteoglossiformes; Notopteridae; Chitala; Chitala blanci
NC_012711	311467	Eukaryota; Opisthokonta; Metazoa; Eumetazoa; Bilateria; Deuterostomia; Chordata; Craniata; Vertebrata; Gnathostomata; Teleostomi; Euteleostomi; Actinopterygii; Actinopteri; Neopterygii; Teleostei; Osteoglossocephalai; Osteoglossocephala; Osteoglossomorpha; Osteoglossiformes; Notopteridae; Chitala; Chitala lopis
NC_012712	112145	Eukaryota; Opisthokonta; Metazoa; Eumetazoa; Bilateria; Deuterostomia; Chordata; Craniata; Vertebrata; Gnathostomata; Teleostomi; Euteleostomi; Actinopterygii; Actinopteri; Neopterygii; Teleostei; Osteoglossocephalai; Osteoglossocephala; Osteoglossomorpha; Osteoglossiformes; Notopteridae; Chitala; Chitala ornata
NC_012714	311468	Eukaryota; Opisthokonta; Metazoa; Eumetazoa; Bilateria; Deuterostomia; Chordata; Craniata; Vertebrata; Gnathostomata; Teleostomi; Euteleostomi; Actinopterygii; Actinopteri; Neopterygii; Teleostei; Osteoglossocephalai; Osteoglossocephala; Osteoglossomorpha; Osteoglossiformes; Notopteridae; Papyrocranus; Papyrocranus congoensis
[truncated: 9,992 more rows]
[truncated: 7 more columns]

## Sheet: Virus
List of viral genomes used in custome PLAST database.
[truncated: 12,252 more rows]
[truncated: 21 more columns]
